# Supplementary material for: Genomic Characterization of Salmonella typhimurium DT104 Strains Associated with Cattle and Beef Products
Source: Pathogens. 2021 Apr 27;10(5):529. doi: 10.3390/pathogens10050529 (PMC8145149; doi:10.3390/pathogens10050529)
Supplement: Supplementary file 1 [file pathogens-10-00529-s001.zip]

Archive with 6 entries (6 files):
- Supplemental Figures.pdf
- Supplemental Table 1 - cgMLST Analysis Strains.xlsx
- Supplemental Table 2 - SNP analysis data.xlsx
- Supplemental Table 3 - Core genes.pdf
- Supplemental Table 4 -DT104_unique_genes.xlsx
- Supplemental Table 5 - non-DT104_unique_genes.xlsx
