# Supplementary material for: Genomic Characterization of Salmonella typhimurium DT104 Strains Associated with Cattle and Beef Products
Source: Pathogens. 2021 Apr 27;10(5):529. doi: 10.3390/pathogens10050529 (PMC8145149; doi:10.3390/pathogens10050529)
Supplement: Supplementary file 1 [file pathogens-10-00529-s001.zip › Supplemental Table 1 - cgMLST Analysis Strains.xlsx]

## Sheet: DT104 cgMLST analysis
Uberstrain	Name	Data Source(Accession No.;Sequencing Platform;Sequencing Library;Insert Size;Experiment;Bases;Average Length;Status)	Barcode	Source Niche	Source Type	Source Details	Collection Year	Collection Month	Collection Day	Continent	Country	Region	Serovar	Subspecies	Antigenic Formulas	Phage Type	Lab Contact	Comment	Bio Project ID	Project ID	Sample ID	Secondary Sample ID	Date Entered	Release Date	Status	Coverage	N50	Length	Species	Contig Number(>=200 bp)	Low Quality Bases	Version	Assembly Barcode
SAL_EA9332AA	DT104 ref	GCF_000493675;Complete Genome;;;;;	SAL_EA9332AA										Typhimurium	I		DT104	N. R. Thomson		PRJEB1666		SAMEA2272504	ERS379923	2016-02-03	2013-09-21	Assembled	1	4933631	5027665		2	0	NaN	SAL_KA2927AA_AS
SAL_FA5746AA	MS150005	traces-0dCAlmh;ILLUMINA;Paired;;NA;341822568;97,traces-0ehJIGG;ILLUMINA;Paired;;NA;341822568;97	SAL_FA5746AA	Human	Human		2015			Europe	Ireland		Typhimurium	I	4,5,12:i:1,2	DT104	NSSLRL						2016-05-16	2016-11-14	Assembled	68	166449	4970837	Salmonella enterica;100.0%	109	2330	3.41	SAL_LA0962AA_AS
SAL_FA6461AA	MS130531	traces-0ptnSId;ILLUMINA;Paired;;NA;215946240;204	SAL_FA6461AA				2000						Typhimurium (Predicted)			DT104b	Mohammed						2016-05-11	2016-11-09	Assembled	43	172777	4953656	Salmonella enterica;98.73%	88	6946	3.41	SAL_LA0706AA_AS
SAL_HA4862AA	MS160154	traces-0qqyyRh;ILLUMINA;Paired;;NA;271143378;99	SAL_HA4862AA	Human	Human		2016			Europe	Ireland		Typhimurium	I	4,12:i:2	DT104	NSSLRL						2016-11-25	2017-05-30	Assembled	54	225781	4937071	Salmonella enterica;100.0%	63	1496	3.51	SAL_OA1028AA_AS
SAL_IA1876AA	S/20030672-1	traces-0UnDxBj;ILLUMINA;Paired;;NA;162384060;235	SAL_IA1876AA	Livestock	Bovine		2003	3	27	Europe	United Kingdom	Scotland	Typhimurium			DT104	D. Brown (Scotland)						2017-01-23	2017-07-28	Assembled	33	223065	4893614	Salmonella enterica;100.0%	84	5224	3.61	SAL_QA0787AA_AS
SAL_IA1877AA	S/20031116-1	traces-0iUelJu;ILLUMINA;Paired;;NA;154172352;232	SAL_IA1877AA	Wild Animal	Primate		2003	5	28	Europe	United Kingdom	Scotland	Typhimurium			DT104	D. Brown (Scotland)						2017-01-23	2017-07-28	Assembled	30	223067	4976776	Salmonella enterica;100.0%	90	5765	3.61	SAL_QA0788AA_AS
SAL_IA1881AA	S/20003053-1	traces-0TBqzhe;ILLUMINA;Paired;;NA;224955654;231	SAL_IA1881AA	Human	Human		2000	7	26	Europe	United Kingdom	Scotland	Typhimurium			DT104	D. Brown (Scotland)						2017-01-23	2017-07-28	Assembled	45	223067	4988465	Salmonella enterica;98.7%	87	2657	3.61	SAL_QA0792AA_AS
SAL_IA7702AA	S/20170076	traces-0YIJslB;ILLUMINA;Paired;;NA;357988500;265	SAL_IA7702AA				2017						Typhimurium			DT104	D. Brown (Scotland)						2017-03-06	2017-09-08	Assembled	71	225812	4995330	Salmonella enterica;97.29%	89	3744	3.61	SAL_QA8127AA_AS
SAL_IA7728AA	S/20170073	traces-0vaKZfV;ILLUMINA;Paired;;NA;563881166;227	SAL_IA7728AA				2017						Typhimurium			DT104	D. Brown (Scotland)						2017-03-06	2017-09-08	Assembled	113	223066	4983566	Salmonella enterica;100.0%	87	2279	3.61	SAL_QA8153AA_AS
SAL_IA9087AA	S/19955854-1	traces-0dkKCAH;ILLUMINA;Paired;;NA;294065664;256	SAL_IA9087AA										Typhimurium			DT104	D. Brown (Scotland)						2017-03-20	2017-09-22	Assembled	58	223068	4984473	Salmonella enterica;100.0%	99	2930	3.61	SAL_RA0032AA_AS
SAL_IA9088AA	S/19981443-1	traces-0fcNAhB;ILLUMINA;Paired;;NA;347585818;229	SAL_IA9088AA										Typhimurium			DT104	D. Brown (Scotland)						2017-03-20	2017-09-22	Assembled	69	225812	4994263	Salmonella enterica;98.66%	91	2567	3.61	SAL_RA0033AA_AS
SAL_JA0049AA	S/20170147	traces-0dzeQcK;ILLUMINA;Paired;;NA;94707648;224,traces-0uaQZeh;ILLUMINA;Paired;;NA;94707648;224	SAL_JA0049AA							Europe	United Kingdom	Scotland	Typhimurium			DT104	D. Brown (Scotland)						2017-06-08	2017-12-11	Assembled	19	38577	4764416	Salmonella enterica;100.0%	425	125735	3.61	SAL_TA2707AA_AS
SAL_JA0050AA	Q7-1-19965593	traces-0kFYpBu;ILLUMINA;Paired;;NA;258135504;264,traces-0kSZrpR;ILLUMINA;Paired;;NA;258135504;264	SAL_JA0050AA	Laboratory	Laboratory					Europe	United Kingdom	Scotland	Typhimurium			DT104	D. Brown (Scotland)						2017-06-08	2017-12-11	Assembled	50	223067	5070771	Salmonella enterica;98.66%	86	4280	3.61	SAL_TA2706AA_AS
SAL_JA0059AA	S/19965593-1	traces-0KOUcOP;ILLUMINA;Paired;;NA;446654412;243,traces-0XTjvxK;ILLUMINA;Paired;;NA;446654412;243	SAL_JA0059AA							Europe	United Kingdom	Scotland	Typhimurium			DT104	D. Brown (Scotland)						2017-06-08	2017-12-11	Assembled	88	204653	5069436	Salmonella enterica;98.55%	77	2631	3.61	SAL_TA2697AA_AS
SAL_KA3845AA	R13	ERR2693721;ILLUMINA;Paired;;ERX2708164;1703767730;151	SAL_KA3845AA	Livestock	Bovine		1999			Europe	Germany		Typhimurium	I		DT104	M. Achtman	H.L. Andrews-Polymenis	PRJEB20997	ERP023216	SAMEA104280665	ERS1905643	2017-07-20	2018-10-09	Assembled	337	257733	5042366	Salmonella enterica;98.46%	70	938	3.61	SAL_UA0896AA_AS
SAL_KA3878AA	MC_04-0529	ERR2693754;ILLUMINA;Paired;;ERX2708197;1718211182;151	SAL_KA3878AA	Human	Human	Faeces	2004			Europe	Ireland		Typhimurium	I		DT104	M. Achtman	M. Cormican (NSRL, Galway)	PRJEB20997	ERP023216	SAMEA104280699	ERS1905677	2017-07-20	2018-10-09	Assembled	343	225811	4982082	Salmonella enterica;100.0%	74	10958	4	SAL_DB4748AA_AS
SAL_KA4067AA	JM_04/26	ERR2693864;ILLUMINA;Paired;;ERX2708307;1465336616;151	SAL_KA4067AA	Human	Human	Faeces	2004			Europe	Northern Ireland	Northern Ireland	Typhimurium	I		DT104	M. Achtman	J. Moore (Belfast City Hospital)	PRJEB20997	ERP023216	SAMEA104280809	ERS1905787	2017-07-20	2018-10-09	Assembled	294	225812	4974584	Salmonella enterica;100.0%	73	775	3.61	SAL_UA1493AA_AS
SAL_KA4322AA	JE_2727	ERR2693868;ILLUMINA;Paired;;ERX2708311;1440020258;151	SAL_KA4322AA	Food	Food		2006			Europe	Ireland		Typhimurium	I		DT104b	M. Achtman	D. Prendergast (DAFF)	PRJEB20997	ERP023216	SAMEA104280813	ERS1905791	2017-07-20	2018-10-09	Assembled	288	257548	4979596	Salmonella enterica;97.4%	82	17492	4	SAL_DB4799AA_AS
SAL_KA4323AA	DP_N18	ERR2693869;ILLUMINA;Paired;;ERX2708312;1375580706;151	SAL_KA4323AA				2006			Europe	Ireland		Typhimurium	I		DT104b	M. Achtman	D. Prendergast (DAFF)	PRJEB20997	ERP023216	SAMEA104280814	ERS1905792	2017-07-20	2018-10-09	Assembled	274	225990	4997125	Salmonella enterica;98.73%	87	26011	4	SAL_DB4800AA_AS
SAL_KA4325AA	DP_A59	ERR3482146;ILLUMINA;Paired;;ERX3503681;1300388444;151	SAL_KA4325AA	Livestock	Swine	Swine	2005			Europe	Ireland		Typhimurium	I		DT104	M. Achtman	D. Prendergast (DAFF)	PRJEB34027	ERP116872	SAMEA5867156	ERS3655648	2017-07-20	2018-10-09	Assembled	259	257733	4983558	Salmonella enterica;100.0%	79	12843	4	SAL_DB4802AA_AS
SAL_KA4326AA	JM_04/27	ERR2693872;ILLUMINA;Paired;;ERX2708315;1213118598;151	SAL_KA4326AA	Human	Human	Faeces	2004			Europe	Northern Ireland	Northern Ireland	Typhimurium	I		DT104	M. Achtman	J. Moore (Belfast City Hospital)	PRJEB20997	ERP023216	SAMEA104280817	ERS1905795	2017-07-20	2018-10-09	Assembled	243	257733	4973841	Salmonella enterica;100.0%	68	916	3.61	SAL_UA1228AA_AS
SAL_KA4328AA	JE_S09-000819	ERR2693874;ILLUMINA;Paired;;ERX2708317;1208589806;151	SAL_KA4328AA	Environment	Water/River	Water	2009			Europe	Ireland		Typhimurium	I		DT104b	M. Achtman	D. Prendergast (DAFF)	PRJEB20997	ERP023216	SAMEA104280819	ERS1905797	2017-07-20	2018-10-09	Assembled	243	257550	4942458	Salmonella enterica;100.0%	62	12310	4	SAL_DB4804AA_AS
SAL_KA4329AA	DP_A73	ERR2693875;ILLUMINA;Paired;;ERX2708318;1233914318;151	SAL_KA4329AA	Environment	Water/River	Water	2005			Europe	Ireland		Typhimurium	I		DT104	M. Achtman	D. Prendergast (DAFF)	PRJEB20997	ERP023216	SAMEA104280820	ERS1905798	2017-07-20	2018-10-09	Assembled	246	225811	4983749	Salmonella enterica;100.0%	82	13347	4	SAL_DB4805AA_AS
SAL_KA4330AA	JE_1082	ERR2693876;ILLUMINA;Paired;;ERX2708319;1287399122;151	SAL_KA4330AA	Food	Food		2006			Europe	Ireland		Typhimurium	I		DT104	M. Achtman	D. Prendergast (DAFF)	PRJEB20997	ERP023216	SAMEA104280821	ERS1905799	2017-07-20	2018-10-09	Assembled	257	225811	4992106	Salmonella enterica;100.0%	81	20941	4	SAL_DB4806AA_AS
SAL_KA4331AA	DP_N16	ERR3482147;ILLUMINA;Paired;;ERX3503682;1355200538;151	SAL_KA4331AA	Environment	Environment		2006			Europe	Ireland		Typhimurium	I		DT104b	M. Achtman	D. Prendergast (DAFF)	PRJEB34027	ERP116872	SAMEA5867157	ERS3655649	2017-07-20	2018-10-09	Assembled	270	225990	4996831	Salmonella enterica;98.7%	86	25854	4	SAL_DB4807AA_AS
SAL_KA4332AA	JE_1081	ERR3482148;ILLUMINA;Paired;;ERX3503683;1409894550;151	SAL_KA4332AA				2006			Europe	Ireland		Typhimurium	I		DT104	M. Achtman	D. Prendergast (DAFF)	PRJEB34027	ERP116872	SAMEA5867158	ERS3655650	2017-07-20	2018-10-09	Assembled	282	225811	4979156	Salmonella enterica;100.0%	82	21008	4	SAL_DB4808AA_AS
SAL_KA4333AA	DP_F10	ERR3482149;ILLUMINA;Paired;;ERX3503684;1368297976;151	SAL_KA4333AA	Livestock	Swine	Swine	2006			Europe	Ireland		Typhimurium	I		DT104b	M. Achtman	D. Prendergast (DAFF)	PRJEB34027	ERP116872	SAMEA5867159	ERS3655651	2017-07-20	2018-10-09	Assembled	273	225990	4989762	Salmonella enterica;98.67%	81	18999	4	SAL_DB4809AA_AS
SAL_KA4334AA	JM_04/25	ERR2693880;ILLUMINA;Paired;;ERX2708323;1360171760;151	SAL_KA4334AA	Human	Human	Faeces	2004			Europe	Northern Ireland	Northern Ireland	Typhimurium	I		DT104	M. Achtman	J. Moore (Belfast City Hospital)	PRJEB20997	ERP023216	SAMEA104280825	ERS1905803	2017-07-20	2018-10-09	Assembled	273	225812	4973911	Salmonella enterica;100.0%	70	844	3.61	SAL_UA1220AA_AS
SAL_KA4337AA	JE_428-2	ERR2693883;ILLUMINA;Paired;;ERX2708326;1375115324;151	SAL_KA4337AA	Food	Food		2006			Europe	Ireland		Typhimurium	I		DT104	M. Achtman	D. Prendergast (DAFF)	PRJEB20997	ERP023216	SAMEA104280828	ERS1905806	2017-07-20	2018-10-09	Assembled	276	225811	4955119	Salmonella enterica;96.77%	66	93705	4	SAL_DB4812AA_AS
SAL_KA4338AA	JE_551	ERR2693884;ILLUMINA;Paired;;ERX2708327;1219219602;151	SAL_KA4338AA	Food	Food		2006			Europe	Ireland		Typhimurium	I		DT104b	M. Achtman	D. Prendergast (DAFF)	PRJEB20997	ERP023216	SAMEA104280829	ERS1905807	2017-07-20	2018-10-09	Assembled	243	257549	4987269	Salmonella enterica;98.7%	80	16532	4	SAL_DB4813AA_AS
SAL_KA4339AA	DP_A55	ERR2693885;ILLUMINA;Paired;;ERX2708328;1438086854;151	SAL_KA4339AA	Environment	Water/River	Water	2005			Europe	Ireland		Typhimurium	I		DT104	M. Achtman	D. Prendergast (DAFF)	PRJEB20997	ERP023216	SAMEA104280830	ERS1905808	2017-07-20	2018-10-09	Assembled	287	225811	4983154	Salmonella enterica;100.0%	80	12217	4	SAL_DB4814AA_AS
SAL_KA4340AA	JE_3161	ERR2693886;ILLUMINA;Paired;;ERX2708329;1283070254;151	SAL_KA4340AA				2006			Europe	Ireland		Typhimurium	I		DT104b	M. Achtman	D. Prendergast (DAFF)	PRJEB20997	ERP023216	SAMEA104280831	ERS1905809	2017-07-20	2018-10-09	Assembled	256	225811	4981300	Salmonella enterica;100.0%	79	10607	4	SAL_DB4815AA_AS
SAL_KA4341AA	DP_N28	ERR2693887;ILLUMINA;Paired;;ERX2708330;1254168854;151	SAL_KA4341AA	Livestock	Swine		2006			Europe	Ireland		Typhimurium	I		DT104b	M. Achtman	D. Prendergast (DAFF)	PRJEB20997	ERP023216	SAMEA104280832	ERS1905810	2017-07-20	2018-10-09	Assembled	250	225990	4997144	Salmonella enterica;98.71%	86	26639	4	SAL_DB4816AA_AS
SAL_KA4342AA	JM_04/18	ERR2693888;ILLUMINA;Paired;;ERX2708331;1387090228;151	SAL_KA4342AA	Human	Human	Faeces	2004			Europe	Northern Ireland	Northern Ireland	Typhimurium	I		DT104	M. Achtman	J. Moore (Belfast City Hospital)	PRJEB20997	ERP023216	SAMEA104280833	ERS1905811	2017-07-20	2018-10-09	Assembled	278	257733	4973986	Salmonella enterica;100.0%	68	698	3.61	SAL_UA1212AA_AS
SAL_KA4344AA	JE_S09-000791	ERR3482150;ILLUMINA;Paired;;ERX3503685;1198159934;151	SAL_KA4344AA	Livestock	Water/River	Bovine, Water	2009			Europe	Ireland		Typhimurium	I		DT104	M. Achtman	D. Prendergast (DAFF)	PRJEB34027	ERP116872	SAMEA5867160	ERS3655652	2017-07-20	2018-10-09	Assembled	239	225811	4982570	Salmonella enterica;100.0%	81	10687	4	SAL_DB4818AA_AS
SAL_KA4345AA	JE_4962	ERR3482151;ILLUMINA;Paired;;ERX3503686;1236565878;151	SAL_KA4345AA	Food	Food		2006			Europe	Ireland		Typhimurium	I		DT104	M. Achtman	D. Prendergast (DAFF)	PRJEB34027	ERP116872	SAMEA5867161	ERS3655653	2017-07-20	2018-10-09	Assembled	247	257523	4985196	Salmonella enterica;98.67%	81	14868	4	SAL_DB4819AA_AS
SAL_KA4346AA	JE_1174	ERR2693892;ILLUMINA;Paired;;ERX2708335;1167022828;151	SAL_KA4346AA	Food	Food		2006			Europe	Ireland		Typhimurium	I		DT104b	M. Achtman	D. Prendergast (DAFF)	PRJEB20997	ERP023216	SAMEA104280837	ERS1905815	2017-07-20	2018-10-09	Assembled	233	225808	4987522	Salmonella enterica;98.61%	77	16634	4	SAL_DB4820AA_AS
SAL_KA4347AA	JE_4295	ERR2693893;ILLUMINA;Paired;;ERX2708336;1315806450;151	SAL_KA4347AA	Food	Food		2006			Europe	Ireland		Typhimurium	I		DT104b	M. Achtman	D. Prendergast (DAFF)	PRJEB20997	ERP023216	SAMEA104280838	ERS1905816	2017-07-20	2018-10-09	Assembled	262	225811	4994285	Salmonella enterica;98.65%	80	23547	4	SAL_DB4821AA_AS
SAL_KA4348AA	DP_N19	ERR2693894;ILLUMINA;Paired;;ERX2708337;1304211462;151	SAL_KA4348AA				2006			Europe	Ireland		Typhimurium	I		DT104b	M. Achtman	D. Prendergast (DAFF)	PRJEB20997	ERP023216	SAMEA104280839	ERS1905817	2017-07-20	2018-10-09	Assembled	260	225990	4997464	Salmonella enterica;98.74%	87	25485	4	SAL_DB4822AA_AS
SAL_KA4349AA	NL_E1	ERR2693895;ILLUMINA;Paired;;ERX2708338;1313014460;151	SAL_KA4349AA	Livestock	Swine		2005			Europe	Ireland		Typhimurium	I		DT104b	M. Achtman	N. Leonard (UCD, Dublin)	PRJEB20997	ERP023216	SAMEA104280840	ERS1905818	2017-07-20	2018-10-09	Assembled	259	223067	5049045	Salmonella enterica;98.75%	85	78025	4	SAL_DB4823AA_AS
SAL_KA4351AA	JE_S09-000823	ERR2693897;ILLUMINA;Paired;;ERX2708340;1245879558;151	SAL_KA4351AA	Environment	Water/River	Water	2009			Europe	Ireland		Typhimurium	I		DT104	M. Achtman	D. Prendergast (DAFF)	PRJEB20997	ERP023216	SAMEA104280842	ERS1905820	2017-07-20	2018-10-09	Assembled	249	225811	4981312	Salmonella enterica;100.0%	78	10561	4	SAL_DB4826AA_AS
SAL_KA4353AA	JE_1078	ERR3482152;ILLUMINA;Paired;;ERX3503687;1225295540;151	SAL_KA4353AA	Food	Food		2006			Europe	Ireland		Typhimurium	I		DT104	M. Achtman	D. Prendergast (DAFF)	PRJEB34027	ERP116872	SAMEA5867162	ERS3655654	2017-07-20	2018-10-09	Assembled	244	225811	4992538	Salmonella enterica;100.0%	79	21324	4	SAL_DB4828AA_AS
SAL_KA4355AA	JE_3796	ERR2693901;ILLUMINA;Paired;;ERX2708344;1229873558;151	SAL_KA4355AA	Food	Food		2006			Europe	Ireland		Typhimurium	I		DT104	M. Achtman	D. Prendergast (DAFF)	PRJEB20997	ERP023216	SAMEA104280846	ERS1905824	2017-07-20	2018-10-09	Assembled	246	225811	4981217	Salmonella enterica;100.0%	80	10522	4	SAL_DB4996AA_AS
SAL_KA4356AA	JE_1387	ERR2693902;ILLUMINA;Paired;;ERX2708345;1348927696;151	SAL_KA4356AA				2006			Europe	Ireland		Typhimurium	I		DT104	M. Achtman	D. Prendergast (DAFF)	PRJEB20997	ERP023216	SAMEA104280847	ERS1905825	2017-07-20	2018-10-09	Assembled	269	225811	4987252	Salmonella enterica;98.65%	81	16522	4	SAL_DB4831AA_AS
SAL_KA4357AA	DP_A57	ERR3482153;ILLUMINA;Paired;;ERX3503688;1310971430;151	SAL_KA4357AA	Livestock	Swine	Swine	2005			Europe	Ireland		Typhimurium	I		DT104	M. Achtman	D. Prendergast (DAFF)	PRJEB34027	ERP116872	SAMEA5867163	ERS3655655	2017-07-20	2018-10-09	Assembled	262	225811	4983669	Salmonella enterica;100.0%	81	12529	4	SAL_DB4832AA_AS
SAL_KA4361AA	JE_555	ERR2693907;ILLUMINA;Paired;;ERX2708350;1248446860;151	SAL_KA4361AA	Food	Food		2006			Europe	Ireland		Typhimurium	I		DT104b	M. Achtman	D. Prendergast (DAFF)	PRJEB20997	ERP023216	SAMEA104280852	ERS1905830	2017-07-20	2018-10-09	Assembled	249	225811	4992805	Salmonella enterica;100.0%	80	22363	4	SAL_DB4836AA_AS
SAL_KA4362AA	NL_A13	ERR3482155;ILLUMINA;Paired;;ERX3503690;1396249888;151	SAL_KA4362AA	Environment	Water/River	Swine, Water	2005			Europe	Ireland		Typhimurium	I		DT104	M. Achtman	N. Leonard (UCD, Dublin)	PRJEB34027	ERP116872	SAMEA5867165	ERS3655657	2017-07-20	2018-10-09	Assembled	279	225811	4983317	Salmonella enterica;100.0%	80	12449	4	SAL_DB4837AA_AS
SAL_KA4363AA	JE_1169	ERR2693909;ILLUMINA;Paired;;ERX2708352;1334171372;151	SAL_KA4363AA	Food	Food		2006			Europe	Ireland		Typhimurium	I		DT104b	M. Achtman	D. Prendergast (DAFF)	PRJEB20997	ERP023216	SAMEA104280854	ERS1905832	2017-07-20	2018-10-09	Assembled	266	225811	4998679	Salmonella enterica;98.67%	80	28663	4	SAL_DB4838AA_AS
SAL_KA4364AA	NL_A10	ERR2693910;ILLUMINA;Paired;;ERX2708353;1313728992;151	SAL_KA4364AA	Livestock	Swine		2005			Europe	Ireland		Typhimurium	I		DT104	M. Achtman	N. Leonard (UCD, Dublin)	PRJEB20997	ERP023216	SAMEA104280855	ERS1905833	2017-07-20	2018-10-09	Assembled	262	225811	4983123	Salmonella enterica;100.0%	81	12889	4	SAL_DB4839AA_AS
SAL_KA4365AA	DP_A51	ERR3482156;ILLUMINA;Paired;;ERX3503691;1392456768;151	SAL_KA4365AA	Livestock	Swine	Swine	2005			Europe	Ireland		Typhimurium	I		DT104	M. Achtman	D. Prendergast (DAFF)	PRJEB34027	ERP116872	SAMEA5867166	ERS3655658	2017-07-20	2018-10-09	Assembled	278	225811	4983166	Salmonella enterica;100.0%	80	12223	4	SAL_DB4840AA_AS
SAL_KA4369AA	JE_1408	ERR2693915;ILLUMINA;Paired;;ERX2708358;1273006708;151	SAL_KA4369AA	Food	Food		2006			Europe	Ireland		Typhimurium	I		DT104b	M. Achtman	D. Prendergast (DAFF)	PRJEB20997	ERP023216	SAMEA104280860	ERS1905838	2017-07-20	2018-10-09	Assembled	254	225808	4988088	Salmonella enterica;100.0%	81	17718	4	SAL_DB4844AA_AS
SAL_KA4370AA	DP_D22	ERR2693916;ILLUMINA;Paired;;ERX2708359;1313124690;151	SAL_KA4370AA	Environment	Environment		2006			Europe	Ireland		Typhimurium	I		DT104b	M. Achtman	D. Prendergast (DAFF)	PRJEB20997	ERP023216	SAMEA104280861	ERS1905839	2017-07-20	2018-10-09	Assembled	257	223067	5092850	Salmonella enterica;98.65%	80	23419	4	SAL_DB4845AA_AS
SAL_KA4371AA	JE_842	ERR3482160;ILLUMINA;Paired;;ERX3503695;1326371618;151	SAL_KA4371AA	Food	Food		2006			Europe	Ireland		Typhimurium	I		DT104	M. Achtman	D. Prendergast (DAFF)	PRJEB34027	ERP116872	SAMEA5867170	ERS3655662	2017-07-20	2018-10-09	Assembled	267	225811	4942289	Salmonella enterica;100.0%	60	13358	4	SAL_DB4846AA_AS
SAL_KA4372AA	DP_D23	ERR2693918;ILLUMINA;Paired;;ERX2708361;1293084574;151	SAL_KA4372AA				2006			Europe	Ireland		Typhimurium	I		DT104b	M. Achtman	D. Prendergast (DAFF)	PRJEB20997	ERP023216	SAMEA104280863	ERS1905841	2017-07-20	2018-10-09	Assembled	253	223067	5093272	Salmonella enterica;98.63%	78	24159	4	SAL_DB4847AA_AS
SAL_KA4373AA	JE_432-2	ERR2693919;ILLUMINA;Paired;;ERX2708362;1367763436;151	SAL_KA4373AA				2006			Europe	Ireland		Typhimurium	I		DT104	M. Achtman	D. Prendergast (DAFF)	PRJEB20997	ERP023216	SAMEA104280864	ERS1905842	2017-07-20	2018-10-09	Assembled	276	225811	4938486	Salmonella enterica;100.0%	60	11156	4	SAL_DB4848AA_AS
SAL_KA4376AA	JE_1405	ERR2693922;ILLUMINA;Paired;;ERX2708365;1198977750;151	SAL_KA4376AA	Food	Food		2006			Europe	Ireland		Typhimurium	I		DT104	M. Achtman	D. Prendergast (DAFF)	PRJEB20997	ERP023216	SAMEA104280868	ERS1905846	2017-07-20	2018-10-09	Assembled	239	257707	4985677	Salmonella enterica;98.57%	78	14754	4	SAL_DB4851AA_AS
SAL_KA4378AA	DP_N26	ERR3482162;ILLUMINA;Paired;;ERX3503697;1286257864;151	SAL_KA4378AA	Livestock	Water/River	Swine, Water	2006			Europe	Ireland		Typhimurium	I		DT104b	M. Achtman	D. Prendergast (DAFF)	PRJEB34027	ERP116872	SAMEA5867172	ERS3655664	2017-07-20	2018-10-09	Assembled	256	225990	4997666	Salmonella enterica;98.7%	87	25988	4	SAL_DB4853AA_AS
SAL_KA4379AA	JE_1083	ERR2693925;ILLUMINA;Paired;;ERX2708368;1304212670;151	SAL_KA4379AA				2006			Europe	Ireland		Typhimurium	I		DT104	M. Achtman	D. Prendergast (DAFF)	PRJEB20997	ERP023216	SAMEA104280871	ERS1905849	2017-07-20	2018-10-09	Assembled	260	225811	4992164	Salmonella enterica;100.0%	82	21463	4	SAL_DB4854AA_AS
SAL_KA4380AA	JE_4961	ERR2693926;ILLUMINA;Paired;;ERX2708369;1396185260;151	SAL_KA4380AA				2006			Europe	Ireland		Typhimurium	I		DT104	M. Achtman	D. Prendergast (DAFF)	PRJEB20997	ERP023216	SAMEA104280872	ERS1905850	2017-07-20	2018-10-09	Assembled	284	225811	4892129	Salmonella enterica;98.61%	82	14433	4	SAL_DB4855AA_AS
SAL_KA4384AA	JE_3480	ERR2693930;ILLUMINA;Paired;;ERX2708373;1227017846;151	SAL_KA4384AA	Food	Food		2006			Europe	Ireland		Typhimurium	I		DT104b	M. Achtman	D. Prendergast (DAFF)	PRJEB20997	ERP023216	SAMEA104280876	ERS1905854	2017-07-20	2018-10-09	Assembled	245	225811	4988144	Salmonella enterica;100.0%	85	17685	4	SAL_DB4859AA_AS
SAL_KA4385AA	JE_4963	ERR2693931;ILLUMINA;Paired;;ERX2708374;1255379572;151	SAL_KA4385AA	Food	Food		2006			Europe	Ireland		Typhimurium	I		DT104	M. Achtman	D. Prendergast (DAFF)	PRJEB20997	ERP023216	SAMEA104280877	ERS1905855	2017-07-20	2018-10-09	Assembled	250	223067	4985371	Salmonella enterica;98.67%	80	13947	4	SAL_DB4861AA_AS
SAL_KA4386AA	NL_A3	ERR2693932;ILLUMINA;Paired;;ERX2708375;1493058102;151	SAL_KA4386AA	Environment	Water/River	Water	2005			Europe	Ireland		Typhimurium	I		DT104	M. Achtman	N. Leonard (UCD, Dublin)	PRJEB20997	ERP023216	SAMEA104280878	ERS1905856	2017-07-20	2018-10-09	Assembled	298	225811	4983785	Salmonella enterica;100.0%	82	12696	4	SAL_DB4862AA_AS
SAL_KA4387AA	JE_1371	ERR3482164;ILLUMINA;Paired;;ERX3503699;1395231846;151	SAL_KA4387AA				2006			Europe	Ireland		Typhimurium	I		DT104	M. Achtman	D. Prendergast (DAFF)	PRJEB34027	ERP116872	SAMEA5867174	ERS3655666	2017-07-20	2018-10-09	Assembled	279	225811	4980991	Salmonella enterica;100.0%	81	10458	4	SAL_DB4863AA_AS
SAL_KA4388AA	JE_4658	ERR3482165;ILLUMINA;Paired;;ERX3503700;1286143104;151	SAL_KA4388AA				2006			Europe	Ireland		Typhimurium	I		DT104b	M. Achtman	D. Prendergast (DAFF)	PRJEB34027	ERP116872	SAMEA5867175	ERS3655667	2017-07-20	2018-10-09	Assembled	257	223067	4979818	Salmonella enterica;98.65%	78	18502	4	SAL_DB4864AA_AS
SAL_KA4389AA	JE_S09-000896	ERR2693935;ILLUMINA;Paired;;ERX2708378;1448469916;151	SAL_KA4389AA	Environment	Water/River	Water	2009			Europe	Ireland		Typhimurium	I		DT104	M. Achtman	D. Prendergast (DAFF)	PRJEB20997	ERP023216	SAMEA104280881	ERS1905859	2017-07-20	2018-10-09	Assembled	289	225811	4981484	Salmonella enterica;100.0%	81	10297	4	SAL_DB4865AA_AS
SAL_KA4391AA	NL_A12	ERR2693937;ILLUMINA;Paired;;ERX2708380;1471274540;151	SAL_KA4391AA	Environment	Water/River	Water	2005			Europe	Ireland		Typhimurium	I		DT104	M. Achtman	N. Leonard (UCD, Dublin)	PRJEB20997	ERP023216	SAMEA104280884	ERS1905862	2017-07-20	2018-10-09	Assembled	294	225811	4983701	Salmonella enterica;100.0%	84	12159	4	SAL_DB4867AA_AS
SAL_KA4392AA	JE_1330	ERR2693938;ILLUMINA;Paired;;ERX2708381;1222658476;151	SAL_KA4392AA	Food	Food		2006			Europe	Ireland		Typhimurium	I		DT104b	M. Achtman	D. Prendergast (DAFF)	PRJEB20997	ERP023216	SAMEA104280885	ERS1905863	2017-07-20	2018-10-09	Assembled	244	225811	4981152	Salmonella enterica;100.0%	79	11283	4	SAL_DB4868AA_AS
SAL_KA4393AA	DP_F7	ERR2693939;ILLUMINA;Paired;;ERX2708382;1326297930;151	SAL_KA4393AA	Environment	Water/River	Water	2006			Europe	Ireland		Typhimurium	I		DT104b	M. Achtman	D. Prendergast (DAFF)	PRJEB20997	ERP023216	SAMEA104280886	ERS1905864	2017-07-20	2018-10-09	Assembled	263	213374	5020921	Salmonella enterica;83.16%	111	73968	4	SAL_DB4869AA_AS
SAL_KA4394AA	DP_N20	ERR3482167;ILLUMINA;Paired;;ERX3503702;1355165506;151	SAL_KA4394AA				2006			Europe	Ireland		Typhimurium	I		DT104b	M. Achtman	D. Prendergast (DAFF)	PRJEB34027	ERP116872	SAMEA5867177	ERS3655669	2017-07-20	2018-10-09	Assembled	271	225990	4973318	Salmonella enterica;98.64%	82	25569	4	SAL_DB4870AA_AS
SAL_KA4399AA	JE_1406	ERR2693945;ILLUMINA;Paired;;ERX2708388;1502286316;151	SAL_KA4399AA	Food	Food		2006			Europe	Ireland		Typhimurium	I		DT104b	M. Achtman	D. Prendergast (DAFF)	PRJEB20997	ERP023216	SAMEA104280893	ERS1905871	2017-07-20	2018-10-09	Assembled	299	225808	4994326	Salmonella enterica;98.68%	83	24039	4	SAL_DB4874AA_AS
SAL_KA4400AA	JE_1364	ERR3482168;ILLUMINA;Paired;;ERX3503703;1338742444;151	SAL_KA4400AA	Food	Food		2006			Europe	Ireland		Typhimurium	I		DT104	M. Achtman	D. Prendergast (DAFF)	PRJEB34027	ERP116872	SAMEA5867178	ERS3655670	2017-07-20	2018-10-09	Assembled	267	225811	4987125	Salmonella enterica;98.67%	81	16204	4	SAL_DB4875AA_AS
SAL_KA4401AA	NL_A11	ERR2693947;ILLUMINA;Paired;;ERX2708390;1193143412;151	SAL_KA4401AA	Livestock	Swine		2005			Europe	Ireland		Typhimurium	I		DT104	M. Achtman	N. Leonard (UCD, Dublin)	PRJEB20997	ERP023216	SAMEA104280895	ERS1905873	2017-07-20	2018-10-09	Assembled	238	225811	4983596	Salmonella enterica;100.0%	80	12568	4	SAL_DB4876AA_AS
SAL_KA4405AA	DP_D21	ERR2693951;ILLUMINA;Paired;;ERX2708394;1245778690;151	SAL_KA4405AA	Environment	Environment		2006			Europe	Ireland		Typhimurium	I		DT104b	M. Achtman	D. Prendergast (DAFF)	PRJEB20997	ERP023216	SAMEA104280900	ERS1905878	2017-07-20	2018-10-09	Assembled	243	223067	5092850	Salmonella enterica;98.62%	80	23147	4	SAL_DB4879AA_AS
SAL_KA4406AA	JE_4960	ERR2693952;ILLUMINA;Paired;;ERX2708395;1247884536;151	SAL_KA4406AA	Food	Food		2006			Europe	Ireland		Typhimurium	I		DT104	M. Achtman	D. Prendergast (DAFF)	PRJEB20997	ERP023216	SAMEA104280902	ERS1905880	2017-07-20	2018-10-09	Assembled	246	225811	5045288	Salmonella enterica;98.67%	81	73726	4	SAL_DB4880AA_AS
SAL_KA4407AA	NL_D62	ERR2693953;ILLUMINA;Paired;;ERX2708396;1387997134;151	SAL_KA4407AA	Livestock	Swine		2006			Europe	Ireland		Typhimurium	I		DT104b	M. Achtman	N. Leonard (UCD, Dublin)	PRJEB20997	ERP023216	SAMEA104280903	ERS1905881	2017-07-20	2018-10-09	Assembled	271	223067	5092415	Salmonella enterica;98.63%	79	22848	4	SAL_DB4881AA_AS
SAL_LA1922AA	GA3534RB	ERR2719691;ILLUMINA;Paired;;ERX2733564;354522028;151	SAL_LA1922AA	Livestock	Swine	Pig	2003			North America	Canada		Typhimurium	I		DT104	M. Achtman	S. Quessy (McGill)	PRJEB20997	ERP023216	SAMEA104279762	ERS1904740	2017-09-07	2018-10-09	Assembled	107	225811	4948261	Salmonella enterica;97.83%	64	18423	4.1	SAL_IC1638AA_AS
SAL_LA2022AA	P535396/0	ERR2719792;ILLUMINA;Paired;;ERX2733665;326519984;151	SAL_LA2022AA	Human	Human		2001			Europe	England	England	Typhimurium	I		DT104	M. Achtman	J. Wain (HPA, Colindale)	PRJEB20997	ERP023216	SAMEA104279875	ERS1904853	2017-09-07	2018-10-09	Assembled	66	259504	4936804	Salmonella enterica;100.0%	71	1267	3.61	SAL_VA4506AA_AS
SAL_LA2049AA	P5372472	ERR2719819;ILLUMINA;Paired;;ERX2733692;308426560;151	SAL_LA2049AA	Human	Human		2001			Europe	England	England	Typhimurium	I		DT104	M. Achtman	J. Wain (HPA, Colindale)	PRJEB20997	ERP023216	SAMEA104279902	ERS1904880	2017-09-07	2018-10-09	Assembled	61	204379	5002489	Salmonella enterica;100.0%	86	1584	3.61	SAL_VA4479AA_AS
SAL_LA2059AA	H041760097	ERR2719829;ILLUMINA;Paired;;ERX2733702;367475110;151	SAL_LA2059AA	Human	Human		2004			Europe	England	England	Typhimurium	I		DT104	M. Achtman	J. Wain (HPA, Colindale)	PRJEB20997	ERP023216	SAMEA104279912	ERS1904890	2017-09-07	2018-10-09	Assembled	73	225812	4982564	Salmonella enterica;100.0%	82	1332	3.61	SAL_VA4469AA_AS
SAL_LA2069AA	P5360540	ERR2719839;ILLUMINA;Paired;;ERX2733712;342001410;151	SAL_LA2069AA	Human	Human		2001			Europe	England	England	Typhimurium	I		DT104	M. Achtman	J. Wain (HPA, Colindale)	PRJEB20997	ERP023216	SAMEA104279923	ERS1904901	2017-09-07	2018-10-09	Assembled	68	225712	4990190	Salmonella enterica;98.65%	84	1652	3.61	SAL_VA4459AA_AS
SAL_LA2076AA	H041340240	ERR2719846;ILLUMINA;Paired;;ERX2733719;342282270;151	SAL_LA2076AA	Human	Human		2004			Europe	England	England	Typhimurium	I		DT104b	M. Achtman	J. Wain (HPA, Colindale)	PRJEB20997	ERP023216	SAMEA104279930	ERS1904908	2017-09-07	2018-10-09	Assembled	68	223067	5000013	Salmonella enterica;98.33%	75	1310	3.61	SAL_VA4452AA_AS
SAL_LA2081AA	H043180249	ERR2719851;ILLUMINA;Paired;;ERX2733724;330513330;151	SAL_LA2081AA	Human	Human		2004			Europe	England	England	Typhimurium	I		DT104	M. Achtman	J. Wain (HPA, Colindale)	PRJEB20997	ERP023216	SAMEA104279935	ERS1904913	2017-09-07	2018-10-09	Assembled	66	225812	4973527	Salmonella enterica;100.0%	76	1448	3.61	SAL_VA5306AA_AS
SAL_LA2083AA	H041700149	ERR2719853;ILLUMINA;Paired;;ERX2733726;292267748;151	SAL_LA2083AA	Human	Human		2004			Europe	England	England	Typhimurium	I		DT104	M. Achtman	J. Wain (HPA, Colindale)	PRJEB20997	ERP023216	SAMEA104279937	ERS1904915	2017-09-07	2018-10-09	Assembled	58	225812	4981640	Salmonella enterica;100.0%	77	1232	3.61	SAL_VA5304AA_AS
SAL_LA2095AA	P5378840	ERR2719865;ILLUMINA;Paired;;ERX2733738;256484070;151	SAL_LA2095AA	Human	Human		2001			Europe	England	England	Typhimurium	I		DT104	M. Achtman	J. Wain (HPA, Colindale)	PRJEB20997	ERP023216	SAMEA104279955	ERS1904933	2017-09-07	2018-10-09	Assembled	51	223067	5022770	Salmonella enterica;98.51%	78	1830	3.61	SAL_VA5292AA_AS
SAL_LA4082AA	JM_04/51	ERR3535617;ILLUMINA;Paired;;ERX3552215;1413055584;144	SAL_LA4082AA	Human	Human	Faeces	2004			Europe	Northern Ireland	Northern Ireland	Typhimurium	I		DT104	M. Achtman	J. Moore (Belfast City Hospital)	PRJEB34517	ERP117432	SAMEA5789965	ERS3760102	2017-09-14	2018-10-09	Assembled	284	214325	4973017	Salmonella enterica;100.0%	78	1109	3.61	SAL_VA5505AA_AS
SAL_RA3151AA	RM9435	traces-0Evduqk;ILLUMINA;Paired;;NA;;,traces-0tINkUh;ILLUMINA;Paired;;NA;;	SAL_RA3151AA	Human	Human	Clinical				North America	United States	Colorado	Typhimurium			DT104	Kerry Cooper						2018-07-05	2019-01-07	Assembled	122	257729	5002307	Salmonella enterica;96.83%	73	24521	4	SAL_CB4738AA_AS
SAL_RA6838AA	RM09437	traces-0DteAUE;ILLUMINA;Paired;;NA;;	SAL_RA6838AA	Food	Bovine	Ground Beef	2009			North America	United States	Colorado	Typhimurium			DT104	Kerry Cooper						2018-07-13	2019-01-15	Assembled	0	216273	5003535	Salmonella enterica;94.03%	75	26169	4	SAL_CB8788AA_AS
SAL_SA1200AA	1177/04	ERR3901705;ILLUMINA;Paired;;ERX3911758;;	SAL_SA1200AA	Poultry	Avian		2004			Europe	Ireland		Typhimurium			DT104	M. Achtman	M. Murphy (Cork County Vet lab)	PRJEB20997	ERP023216	SAMEA6514554	ERS4278977	2018-08-15	2018-10-09	Assembled	102	225811	5069419	Salmonella enterica;98.55%	75	10712	4	SAL_DB4930AA_AS
SAL_SA1202AA	1520/04	ERR3901794;ILLUMINA;Paired;;ERX3911847;;	SAL_SA1202AA	Poultry	Avian		2004			Europe	Ireland		Typhimurium			DT104	M. Achtman	M. Murphy (Cork County Vet lab)	PRJEB20997	ERP023216	SAMEA6514655	ERS4279078	2018-08-15	2018-10-09	Assembled	63	225811	4981153	Salmonella enterica;100.0%	79	11480	4	SAL_DB4932AA_AS
SAL_SA1203AA	1519/04	ERR3901754;ILLUMINA;Paired;;ERX3911807;;	SAL_SA1203AA	Poultry	Avian		2004			Europe	Ireland		Typhimurium			DT104	M. Achtman	M. Murphy (Cork County Vet lab)	PRJEB20997	ERP023216	SAMEA6514607	ERS4279030	2018-08-15	2018-10-09	Assembled	69	225811	4981621	Salmonella enterica;100.0%	83	12005	4	SAL_DB4933AA_AS
SAL_SA1204AA	1399/04	ERR3901762;ILLUMINA;Paired;;ERX3911815;;	SAL_SA1204AA	Poultry	Avian		2004			Europe	Ireland		Typhimurium			DT104	M. Achtman	M. Murphy (Cork County Vet lab)	PRJEB20997	ERP023216	SAMEA6514614	ERS4279037	2018-08-15	2018-10-09	Assembled	72	225811	4981361	Salmonella enterica;100.0%	82	11525	4	SAL_DB4934AA_AS
SAL_SA1205AA	1382/04	ERR3901770;ILLUMINA;Paired;;ERX3911823;;	SAL_SA1205AA	Poultry	Avian		2004			Europe	Ireland		Typhimurium			DT104	M. Achtman	M. Murphy (Cork County Vet lab)	PRJEB20997	ERP023216	SAMEA6514622	ERS4279045	2018-08-15	2018-10-09	Assembled	75	225811	4981067	Salmonella enterica;100.0%	79	10287	4	SAL_DB4935AA_AS
SAL_SA1206AA	1115/04	ERR3901778;ILLUMINA;Paired;;ERX3911831;;	SAL_SA1206AA	Poultry	Avian		2004			Europe	Ireland		Typhimurium			DT104	M. Achtman	M. Murphy (Cork County Vet lab)	PRJEB20997	ERP023216	SAMEA6514630	ERS4279053	2018-08-15	2018-10-09	Assembled	66	225811	4984839	Salmonella enterica;98.51%	74	14945	4	SAL_DB4936AA_AS
SAL_SA1207AA	1176/04	ERR3901731;ILLUMINA;Paired;;ERX3911784;;	SAL_SA1207AA	Poultry	Avian		2004			Europe	Ireland		Typhimurium			DT104	M. Achtman	M. Murphy (Cork County Vet lab)	PRJEB20997	ERP023216	SAMEA6514582	ERS4279005	2018-08-15	2018-10-09	Assembled	68	225811	4981533	Salmonella enterica;100.0%	81	10453	4	SAL_DB4937AA_AS
SAL_SA1208AA	1116/04	ERR3901643;ILLUMINA;Paired;;ERX3911696;;	SAL_SA1208AA	Poultry	Avian		2004			Europe	Ireland		Typhimurium			DT104	M. Achtman	M. Murphy (Cork County Vet lab)	PRJEB20997	ERP023216	SAMEA6514493	ERS4278916	2018-08-15	2018-10-09	Assembled	90	257733	4984774	Salmonella enterica;98.61%	77	15063	4	SAL_DB4938AA_AS
SAL_SA1209AA	334/04	ERR3901739;ILLUMINA;Paired;;ERX3911792;;	SAL_SA1209AA				2004			Europe	Ireland		Typhimurium			DT104	M. Achtman	M. Murphy (Cork County Vet lab)	PRJEB20997	ERP023216	SAMEA6514590	ERS4279013	2018-08-15	2018-10-09	Assembled	64	225811	4981339	Salmonella enterica;100.0%	87	9684	4	SAL_DB4939AA_AS
SAL_SA1210AA	335/04	ERR3901747;ILLUMINA;Paired;;ERX3911800;;	SAL_SA1210AA				2004			Europe	Ireland		Typhimurium			DT104	M. Achtman	M. Murphy (Cork County Vet lab)	PRJEB20997	ERP023216	SAMEA6514598	ERS4279021	2018-08-15	2018-10-09	Assembled	74	225811	4980451	Salmonella enterica;100.0%	79	10756	4	SAL_DB4940AA_AS
SAL_SA1211AA	927/04	ERR3901213;ILLUMINA;Paired;;ERX3911266;;	SAL_SA1211AA	Environment	ND/Others		2004			Europe	Ireland		Typhimurium			DT104	M. Achtman	M. Murphy (Cork County Vet lab)	PRJEB20997	ERP023216	SAMEA6514033	ERS4278457	2018-08-15	2018-10-09	Assembled	85	225811	5070024	Salmonella enterica;98.65%	82	12379	4	SAL_DB4941AA_AS
SAL_SA1212AA	1004/04	ERR3901674;ILLUMINA;Paired;;ERX3911727;;	SAL_SA1212AA	Poultry	Avian		2004			Europe	Ireland		Typhimurium			DT104	M. Achtman	M. Murphy (Cork County Vet lab)	PRJEB20997	ERP023216	SAMEA6514524	ERS4278947	2018-08-15	2018-10-09	Assembled	99	223067	5074534	Salmonella enterica;98.65%	82	10352	4	SAL_DB4943AA_AS
SAL_SA1213AA	509/05	ERR3901629;ILLUMINA;Paired;;ERX3911682;;	SAL_SA1213AA	Poultry	Avian		2005			Europe	Ireland		Typhimurium			DT104	M. Achtman	M. Murphy (Cork County Vet lab)	PRJEB20997	ERP023216	SAMEA6514859	ERS4279282	2018-08-15	2018-10-09	Assembled	90	257733	4981399	Salmonella enterica;100.0%	73	11839	4	SAL_DB4944AA_AS
SAL_SA1214AA	121/05	ERR3901786;ILLUMINA;Paired;;ERX3911839;;	SAL_SA1214AA	Poultry	Avian		2005			Europe	Ireland		Typhimurium			DT104	M. Achtman	M. Murphy (Cork County Vet lab)	PRJEB20997	ERP023216	SAMEA6514639	ERS4279062	2018-08-15	2018-10-09	Assembled	73	223067	5081264	Salmonella enterica;100.0%	82	10378	4	SAL_DB4945AA_AS
SAL_SA1215AA	122/05	ERR3901621;ILLUMINA;Paired;;ERX3911674;;	SAL_SA1215AA	Poultry	Avian		2005			Europe	Ireland		Typhimurium			DT104	M. Achtman	M. Murphy (Cork County Vet lab)	PRJEB20997	ERP023216	SAMEA6514851	ERS4279274	2018-08-15	2018-10-09	Assembled	90	257521	4980533	Salmonella enterica;100.0%	70	11625	4	SAL_DB4947AA_AS
SAL_SA1216AA	310/05	ERR3901802;ILLUMINA;Paired;;ERX3911855;;	SAL_SA1216AA	Poultry	Avian		2005			Europe	Ireland		Typhimurium			DT104	M. Achtman	M. Murphy (Cork County Vet lab)	PRJEB20997	ERP023216	SAMEA6514663	ERS4279086	2018-08-15	2018-10-09	Assembled	77	225811	4981516	Salmonella enterica;100.0%	83	11344	4	SAL_DB4948AA_AS
SAL_SA1217AA	340/05	ERR3901550;ILLUMINA;Paired;;ERX3911603;;	SAL_SA1217AA	Poultry	Avian		2005			Europe	Ireland		Typhimurium			DT104	M. Achtman	M. Murphy (Cork County Vet lab)	PRJEB20997	ERP023216	SAMEA6514780	ERS4279203	2018-08-15	2018-10-09	Assembled	89	257549	4983096	Salmonella enterica;100.0%	76	14411	4	SAL_DB4949AA_AS
SAL_SA1218AA	547/05	ERR3901605;ILLUMINA;Paired;;ERX3911658;;	SAL_SA1218AA	Poultry	Avian		2005			Europe	Ireland		Typhimurium			DT104	M. Achtman	M. Murphy (Cork County Vet lab)	PRJEB20997	ERP023216	SAMEA6514831	ERS4279254	2018-08-15	2018-10-09	Assembled	77	204650	5125267	Salmonella enterica;97.18%	79	16627	4	SAL_DB4950AA_AS
SAL_SA1219AA	602/05	ERR3901589;ILLUMINA;Paired;;ERX3911642;;	SAL_SA1219AA	Poultry	Avian		2005			Europe	Ireland		Typhimurium			DT104	M. Achtman	M. Murphy (Cork County Vet lab)	PRJEB20997	ERP023216	SAMEA6514819	ERS4279242	2018-08-15	2018-10-09	Assembled	75	259316	4981175	Salmonella enterica;100.0%	71	11441	4	SAL_DB4951AA_AS
SAL_SA1220AA	646/05	ERR3901597;ILLUMINA;Paired;;ERX3911650;;	SAL_SA1220AA	Poultry	Avian		2005			Europe	Ireland		Typhimurium			DT104	M. Achtman	M. Murphy (Cork County Vet lab)	PRJEB20997	ERP023216	SAMEA6514827	ERS4279250	2018-08-15	2018-10-09	Assembled	81	225811	5171274	Salmonella enterica;71.0%	111	18215	4	SAL_DB4952AA_AS
SAL_SA1222AA	1006/05	ERR3901613;ILLUMINA;Paired;;ERX3911666;;	SAL_SA1222AA	Poultry	Avian		2005			Europe	Ireland		Typhimurium			DT104	M. Achtman	M. Murphy (Cork County Vet lab)	PRJEB20997	ERP023216	SAMEA6514843	ERS4279266	2018-08-15	2018-10-09	Assembled	88	257549	4980915	Salmonella enterica;100.0%	73	11424	4	SAL_DB4954AA_AS
SAL_SA1223AA	427/05	ERR3901916;ILLUMINA;Paired;;ERX3911969;;	SAL_SA1223AA	Poultry	Avian		2005			Europe	Ireland		Typhimurium			DT104	M. Achtman	M. Murphy (Cork County Vet lab)	PRJEB20997	ERP023216	SAMEA6514774	ERS4279197	2018-08-15	2018-10-09	Assembled	70	225811	4981780	Salmonella enterica;100.0%	79	12545	4	SAL_DB4955AA_AS
SAL_SA1224AA	465/05	ERR3901558;ILLUMINA;Paired;;ERX3911611;;	SAL_SA1224AA	Poultry	Avian		2005			Europe	Ireland		Typhimurium			DT104	M. Achtman	M. Murphy (Cork County Vet lab)	PRJEB20997	ERP023216	SAMEA6514788	ERS4279211	2018-08-15	2018-10-09	Assembled	102	257549	4980775	Salmonella enterica;100.0%	72	10183	4	SAL_DB4956AA_AS
SAL_SA1225AA	510/05	ERR3901809;ILLUMINA;Paired;;ERX3911862;;	SAL_SA1225AA	Poultry	Avian		2005			Europe	Ireland		Typhimurium			DT104	M. Achtman	M. Murphy (Cork County Vet lab)	PRJEB20997	ERP023216	SAMEA6514670	ERS4279093	2018-08-15	2018-10-09	Assembled	73	225811	4981355	Salmonella enterica;100.0%	79	11544	4	SAL_DB4957AA_AS
SAL_SA1226AA	1007/05	ERR3901611;ILLUMINA;Paired;;ERX3911664;;	SAL_SA1226AA	Poultry	Avian		2005			Europe	Ireland		Typhimurium			DT104	M. Achtman	M. Murphy (Cork County Vet lab)	PRJEB20997	ERP023216	SAMEA6514841	ERS4279264	2018-08-15	2018-10-09	Assembled	96	257729	5042695	Salmonella enterica;98.51%	72	13635	4	SAL_DB4958AA_AS
SAL_SA1228AA	1197/06	ERR3901817;ILLUMINA;Paired;;ERX3911870;;	SAL_SA1228AA	Poultry	Avian		2006			Europe	Ireland		Typhimurium			DT104	M. Achtman	M. Murphy (Cork County Vet lab)	PRJEB20997	ERP023216	SAMEA6514648	ERS4279071	2018-08-15	2018-10-09	Assembled	65	225811	4981899	Salmonella enterica;100.0%	83	10284	4	SAL_DB4960AA_AS
SAL_SA1229AA	1199/06	ERR3901891;ILLUMINA;Paired;;ERX3911944;;	SAL_SA1229AA	Poultry	Avian		2006			Europe	Ireland		Typhimurium			DT104	M. Achtman	M. Murphy (Cork County Vet lab)	PRJEB20997	ERP023216	SAMEA6514746	ERS4279169	2018-08-15	2018-10-09	Assembled	69	257733	4980899	Salmonella enterica;100.0%	80	11556	4	SAL_DB4961AA_AS
SAL_SA1233AA	F0566/08	ERR3901801;ILLUMINA;Paired;;ERX3911854;;	SAL_SA1233AA	Livestock	Swine		2008			Europe	Ireland		Typhimurium			DT104b	M. Achtman	M. Murphy (Cork County Vet lab)	PRJEB20997	ERP023216	SAMEA6514662	ERS4279085	2018-08-15	2018-10-09	Assembled	75	225811	4993549	Salmonella enterica;98.65%	79	24304	4	SAL_DB4965AA_AS
SAL_SA1234AA	F1041/08	ERR3901549;ILLUMINA;Paired;;ERX3911602;;	SAL_SA1234AA	Livestock	Swine		2008			Europe	Ireland		Typhimurium			DT104	M. Achtman	M. Murphy (Cork County Vet lab)	PRJEB20997	ERP023216	SAMEA6514777	ERS4279200	2018-08-15	2018-10-09	Assembled	99	257733	4981645	Salmonella enterica;100.0%	74	11362	4	SAL_DB4966AA_AS
SAL_SA1240AA	BD-PM-2006-01-007999	ERR3901897;ILLUMINA;Paired;;ERX3911950;;	SAL_SA1240AA	Livestock	Ovine/Goat (Caprinae)		2006			Europe	Northern Ireland	Northern Ireland	Typhimurium			DT104	M. Achtman	S. Strain (AFBINI)	PRJEB20997	ERP023216	SAMEA6514752	ERS4279175	2018-08-15	2018-10-09	Assembled	107	225811	4981559	Salmonella enterica;100.0%	78	9816	4	SAL_DB4969AA_AS
SAL_SA1241AA	BD-DU-2006-01-008520	ERR3901603;ILLUMINA;Paired;;ERX3911656;;	SAL_SA1241AA	Livestock	Ovine/Goat (Caprinae)		2006			Europe	Northern Ireland	Northern Ireland	Typhimurium			DT104	M. Achtman	S. Strain (AFBINI)	PRJEB20997	ERP023216	SAMEA6514835	ERS4279258	2018-08-15	2018-10-09	Assembled	83	225811	5081520	Salmonella enterica;97.1%	74	12686	4	SAL_DB4970AA_AS
SAL_SA1243AA	BD-DU-2006-02-006862	ERR3901567;ILLUMINA;Paired;;ERX3911620;;	SAL_SA1243AA	Livestock	Ovine/Goat (Caprinae)		2006			Europe	Northern Ireland	Northern Ireland	Typhimurium			DT104	M. Achtman	S. Strain (AFBINI)	PRJEB20997	ERP023216	SAMEA6514798	ERS4279221	2018-08-15	2018-10-09	Assembled	97	257729	5040442	Salmonella enterica;98.57%	75	11606	4	SAL_DB4972AA_AS
SAL_SA1247AA	BD-PM-2006-04-003953	ERR3901551;ILLUMINA;Paired;;ERX3911604;;	SAL_SA1247AA	Livestock	Ovine/Goat (Caprinae)		2006			Europe	Northern Ireland	Northern Ireland	Typhimurium			DT104b	M. Achtman	S. Strain (AFBINI)	PRJEB20997	ERP023216	SAMEA6514781	ERS4279204	2018-08-15	2018-10-09	Assembled	98	257733	4984359	Salmonella enterica;100.0%	78	14536	4	SAL_DB4976AA_AS
SAL_SA1248AA	BD-PM-2006-04-004307	ERR3901559;ILLUMINA;Paired;;ERX3911612;;	SAL_SA1248AA	Livestock	Swine		2006			Europe	Northern Ireland	Northern Ireland	Typhimurium			DT104b	M. Achtman	S. Strain (AFBINI)	PRJEB20997	ERP023216	SAMEA6514792	ERS4279215	2018-08-15	2018-10-09	Assembled	90	257733	4984729	Salmonella enterica;100.0%	78	15480	4	SAL_DB4977AA_AS
SAL_SA1249AA	SM-DU-2006-05-001325	ERR3901886;ILLUMINA;Paired;;ERX3911939;;	SAL_SA1249AA	Food	Food	Meal	2006			Europe	Northern Ireland	Northern Ireland	Typhimurium			DT104	M. Achtman	S. Strain (AFBINI)	PRJEB20997	ERP023216	SAMEA6514743	ERS4279166	2018-08-15	2018-10-09	Assembled	92	225808	4988724	Salmonella enterica;98.63%	79	18432	4	SAL_DB4978AA_AS
SAL_SA1250AA	BD-DU-2006-06-004373	ERR3901630;ILLUMINA;Paired;;ERX3911683;;	SAL_SA1250AA	Livestock	Bovine		2006			Europe	Northern Ireland	Northern Ireland	Typhimurium			DT104	M. Achtman	S. Strain (AFBINI)	PRJEB20997	ERP023216	SAMEA6514860	ERS4279283	2018-08-15	2018-10-09	Assembled	96	225811	4981602	Salmonella enterica;100.0%	77	10866	4	SAL_DB4979AA_AS
SAL_SA1252AA	BD-DU-2006-07-000043	ERR3901575;ILLUMINA;Paired;;ERX3911628;;	SAL_SA1252AA	Livestock	Bovine		2006			Europe	Northern Ireland	Northern Ireland	Typhimurium			DT104	M. Achtman	S. Strain (AFBINI)	PRJEB20997	ERP023216	SAMEA6514805	ERS4279228	2018-08-15	2018-10-09	Assembled	95	257733	4984277	Salmonella enterica;98.55%	73	13213	4	SAL_DB4981AA_AS
SAL_SA1255AA	BD-OM-2006-08-003515	ERR3901872;ILLUMINA;Paired;;ERX3911925;;	SAL_SA1255AA	Livestock	Swine		2006			Europe	Northern Ireland	Northern Ireland	Typhimurium			DT104	M. Achtman	S. Strain (AFBINI)	PRJEB20997	ERP023216	SAMEA6514727	ERS4279150	2018-08-15	2018-10-09	Assembled	92	225811	4989988	Salmonella enterica;100.0%	84	20014	4	SAL_DB4984AA_AS
SAL_SA1262AA	BD-DU-2006-10-005166	ERR3901835;ILLUMINA;Paired;;ERX3911888;;	SAL_SA1262AA	Livestock	Bovine		2006			Europe	Northern Ireland	Northern Ireland	Typhimurium			DT104	M. Achtman	S. Strain (AFBINI)	PRJEB20997	ERP023216	SAMEA6514688	ERS4279111	2018-08-15	2018-10-09	Assembled	76	225785	4982581	Salmonella enterica;100.0%	79	11480	4	SAL_DB4991AA_AS
SAL_SA1265AA	BD-PM-2006-10-008268	ERR3901614;ILLUMINA;Paired;;ERX3911667;;	SAL_SA1265AA	Livestock	Swine		2006			Europe	Northern Ireland	Northern Ireland	Typhimurium			DT104b	M. Achtman	S. Strain (AFBINI)	PRJEB20997	ERP023216	SAMEA6514844	ERS4279267	2018-08-15	2018-10-09	Assembled	96	225811	4942566	Salmonella enterica;100.0%	59	13726	4	SAL_DB4994AA_AS
SAL_SA1267AA	BD-OM-2006-10-009515	ERR3901843;ILLUMINA;Paired;;ERX3911896;;	SAL_SA1267AA	Livestock	Bovine		2006			Europe	Northern Ireland	Northern Ireland	Typhimurium			DT104	M. Achtman	S. Strain (AFBINI)	PRJEB20997	ERP023216	SAMEA6514696	ERS4279119	2018-08-15	2018-10-09	Assembled	78	257549	4979062	Salmonella enterica;100.0%	76	10407	4	SAL_DB4997AA_AS
SAL_SA1271AA	BD-PM-2006-12-002410	ERR3901879;ILLUMINA;Paired;;ERX3911932;;	SAL_SA1271AA	Livestock	Swine		2006			Europe	Northern Ireland	Northern Ireland	Typhimurium			DT104	M. Achtman	S. Strain (AFBINI)	PRJEB20997	ERP023216	SAMEA6514735	ERS4279158	2018-08-15	2018-10-09	Assembled	87	225811	4980885	Salmonella enterica;100.0%	79	11415	4	SAL_DB5001AA_AS
SAL_SA1286AA	SM-DU-2007-03-009861	ERR3901585;ILLUMINA;Paired;;ERX3911638;;	SAL_SA1286AA	Livestock	Swine		2007			Europe	Northern Ireland	Northern Ireland	Typhimurium			DT104b	M. Achtman	S. Strain (AFBINI)	PRJEB20997	ERP023216	SAMEA6514815	ERS4279238	2018-08-15	2018-10-09	Assembled	88	257733	4987955	Salmonella enterica;98.53%	76	18483	4	SAL_DB5018AA_AS
SAL_SA1288AA	BD-OM-2007-04-003477	ERR3901918;ILLUMINA;Paired;;ERX3911971;;	SAL_SA1288AA	Livestock	Bovine		2007			Europe	Northern Ireland	Northern Ireland	Typhimurium			DT104	M. Achtman	S. Strain (AFBINI)	PRJEB20997	ERP023216	SAMEA6514773	ERS4279196	2018-08-15	2018-10-09	Assembled	80	225811	4981574	Salmonella enterica;100.0%	81	11622	4	SAL_DB5020AA_AS
SAL_SA1293AA	BD-OM-2007-07-005180	ERR3901560;ILLUMINA;Paired;;ERX3911613;;	SAL_SA1293AA	Livestock	Bovine		2007			Europe	Northern Ireland	Northern Ireland	Typhimurium			DT104	M. Achtman	S. Strain (AFBINI)	PRJEB20997	ERP023216	SAMEA6514789	ERS4279212	2018-08-15	2018-10-09	Assembled	95	257549	4979574	Salmonella enterica;100.0%	72	10407	4	SAL_DB5025AA_AS
SAL_SA1294AA	BD-OM-2007-07-005216	ERR3901552;ILLUMINA;Paired;;ERX3911605;;	SAL_SA1294AA	Livestock	Bovine		2007			Europe	Northern Ireland	Northern Ireland	Typhimurium			DT104	M. Achtman	S. Strain (AFBINI)	PRJEB20997	ERP023216	SAMEA6514782	ERS4279205	2018-08-15	2018-10-09	Assembled	98	257733	4981944	Salmonella enterica;100.0%	78	11673	4	SAL_DB5026AA_AS
SAL_SA1297AA	BD-PM-2007-09-006137	ERR3901895;ILLUMINA;Paired;;ERX3911948;;	SAL_SA1297AA	Livestock	Equine		2007			Europe	Northern Ireland	Northern Ireland	Typhimurium			DT104b	M. Achtman	S. Strain (AFBINI)	PRJEB20997	ERP023216	SAMEA6514751	ERS4279174	2018-08-15	2018-10-09	Assembled	84	225808	4986559	Salmonella enterica;98.65%	79	17601	4	SAL_DB5029AA_AS
SAL_SA1298AA	SM-DU-2007-09-007135	ERR3901592;ILLUMINA;Paired;;ERX3911645;;	SAL_SA1298AA	Poultry	Avian	Chicken	2007			Europe	Northern Ireland	Northern Ireland	Typhimurium			DT104b	M. Achtman	S. Strain (AFBINI)	PRJEB20997	ERP023216	SAMEA6514821	ERS4279244	2018-08-15	2018-10-09	Assembled	88	257954	4987612	Salmonella enterica;98.57%	73	17407	4	SAL_DB5030AA_AS
SAL_SA1300AA	BD-PM-2007-10-004978	ERR3901607;ILLUMINA;Paired;;ERX3911660;;	SAL_SA1300AA	Livestock	Swine		2007			Europe	Northern Ireland	Northern Ireland	Typhimurium			DT104	M. Achtman	S. Strain (AFBINI)	PRJEB20997	ERP023216	SAMEA6514837	ERS4279260	2018-08-15	2018-10-09	Assembled	93	225811	4981231	Salmonella enterica;100.0%	75	11514	4	SAL_DB5032AA_AS
SAL_SA1301AA	BD-PM-2007-11-002210	ERR3901599;ILLUMINA;Paired;;ERX3911652;;	SAL_SA1301AA	Livestock	Swine		2007			Europe	Northern Ireland	Northern Ireland	Typhimurium			DT104b	M. Achtman	S. Strain (AFBINI)	PRJEB20997	ERP023216	SAMEA6514829	ERS4279252	2018-08-15	2018-10-09	Assembled	82	257733	4993190	Salmonella enterica;98.59%	78	26675	4	SAL_DB5033AA_AS
SAL_SA1306AA	BD-DU-2008-01-000441	ERR3901733;ILLUMINA;Paired;;ERX3911786;;	SAL_SA1306AA	Livestock	Swine		2008			Europe	Northern Ireland	Northern Ireland	Typhimurium			DT104b	M. Achtman	S. Strain (AFBINI)	PRJEB20997	ERP023216	SAMEA6514584	ERS4279007	2018-08-15	2018-10-09	Assembled	76	225811	4978952	Salmonella enterica;98.6%	80	17009	4	SAL_DB5038AA_AS
SAL_SA1307AA	BD-PM-2008-01-000892	ERR3901615;ILLUMINA;Paired;;ERX3911668;;	SAL_SA1307AA	Livestock	Swine		2008			Europe	Northern Ireland	Northern Ireland	Typhimurium			DT104b	M. Achtman	S. Strain (AFBINI)	PRJEB20997	ERP023216	SAMEA6514845	ERS4279268	2018-08-15	2018-10-09	Assembled	88	257549	4978347	Salmonella enterica;98.36%	69	18590	4	SAL_DB5039AA_AS
SAL_SA1312AA	SM-DU-2008-03-000337	ERR3901632;ILLUMINA;Paired;;ERX3911685;;	SAL_SA1312AA	Food	Food		2008			Europe	Northern Ireland	Northern Ireland	Typhimurium			DT104b	M. Achtman	S. Strain (AFBINI)	PRJEB20997	ERP023216	SAMEA6514863	ERS4279286	2018-08-15	2018-10-09	Assembled	79	225808	4986711	Salmonella enterica;98.51%	74	18343	4	SAL_DB5044AA_AS
SAL_SA1313AA	SM-DU-2008-03-001850	ERR3901633;ILLUMINA;Paired;;ERX3911686;;	SAL_SA1313AA	Poultry	Avian	Chicken	2008			Europe	Northern Ireland	Northern Ireland	Typhimurium			DT104	M. Achtman	S. Strain (AFBINI)	PRJEB20997	ERP023216	SAMEA6514862	ERS4279285	2018-08-15	2018-10-09	Assembled	91	257549	4972429	Salmonella enterica;100.0%	72	12863	4	SAL_DB5045AA_AS
SAL_SA1317AA	SM-DU-2008-04-009931	ERR3901578;ILLUMINA;Paired;;ERX3911631;;	SAL_SA1317AA	Livestock	Swine		2008			Europe	Northern Ireland	Northern Ireland	Typhimurium			DT104	M. Achtman	S. Strain (AFBINI)	PRJEB20997	ERP023216	SAMEA6514808	ERS4279231	2018-08-15	2018-10-09	Assembled	94	257956	4982234	Salmonella enterica;100.0%	71	12123	4	SAL_DB5049AA_AS
SAL_SA1321AA	SM-DU-2008-06-010024	ERR3901586;ILLUMINA;Paired;;ERX3911639;;	SAL_SA1321AA	Livestock	Swine		2008			Europe	Northern Ireland	Northern Ireland	Typhimurium			DT104b	M. Achtman	S. Strain (AFBINI)	PRJEB20997	ERP023216	SAMEA6514816	ERS4279239	2018-08-15	2018-10-09	Assembled	100	225811	5013611	Salmonella enterica;100.0%	73	11119	4	SAL_DB5054AA_AS
SAL_SA1324AA	BD-DU-2008-09-004079	ERR3901896;ILLUMINA;Paired;;ERX3911949;;	SAL_SA1324AA	Livestock	Bovine		2008			Europe	Northern Ireland	Northern Ireland	Typhimurium			DT104b	M. Achtman	S. Strain (AFBINI)	PRJEB20997	ERP023216	SAMEA6514753	ERS4279176	2018-08-15	2018-10-09	Assembled	87	257549	4978531	Salmonella enterica;98.46%	72	17798	4	SAL_DB5057AA_AS
SAL_SA1339AA	NL_B11	ERR3901556;ILLUMINA;Paired;;ERX3911609;;	SAL_SA1339AA	Livestock	Swine	Pig pen	2005			Europe	Ireland		Typhimurium			DT104	M. Achtman	N. Leonard (UCD, Dublin)	PRJEB20997	ERP023216	SAMEA6514786	ERS4279209	2018-08-15	2018-10-09	Assembled	105	257729	4983923	Salmonella enterica;100.0%	74	13804	4	SAL_DB5074AA_AS
SAL_SA1340AA	NL_B13	ERR3901564;ILLUMINA;Paired;;ERX3911617;;	SAL_SA1340AA	Livestock	Swine	Pig pen	2005			Europe	Ireland		Typhimurium			DT104	M. Achtman	N. Leonard (UCD, Dublin)	PRJEB20997	ERP023216	SAMEA6514795	ERS4279218	2018-08-15	2018-10-09	Assembled	106	257729	4984001	Salmonella enterica;100.0%	70	14753	4	SAL_DB5075AA_AS
SAL_SA1341AA	NL_B14	ERR3901915;ILLUMINA;Paired;;ERX3911968;;	SAL_SA1341AA	Livestock	Swine	Pig pen	2005			Europe	Ireland		Typhimurium			DT104	M. Achtman	N. Leonard (UCD, Dublin)	PRJEB20997	ERP023216	SAMEA6514772	ERS4279195	2018-08-15	2018-10-09	Assembled	66	257549	4982103	Salmonella enterica;100.0%	77	12809	4	SAL_DB5076AA_AS
SAL_SA1347AA	NL_A16	ERR3901761;ILLUMINA;Paired;;ERX3911814;;	SAL_SA1347AA	Livestock	Swine	Truck after washing	2005			Europe	Ireland		Typhimurium			DT104	M. Achtman	N. Leonard (UCD, Dublin)	PRJEB20997	ERP023216	SAMEA6514612	ERS4279035	2018-08-15	2018-10-09	Assembled	75	225811	4982614	Salmonella enterica;100.0%	82	13062	4	SAL_DB5082AA_AS
SAL_SA1349AA	NL_A18	ERR3901620;ILLUMINA;Paired;;ERX3911673;;	SAL_SA1349AA	Livestock	Swine	Truck after washing	2005			Europe	Ireland		Typhimurium			DT104	M. Achtman	N. Leonard (UCD, Dublin)	PRJEB20997	ERP023216	SAMEA6514852	ERS4279275	2018-08-15	2018-10-09	Assembled	107	257549	4983116	Salmonella enterica;100.0%	76	13631	4	SAL_DB5084AA_AS
SAL_SA1350AA	NL_A19	ERR3901612;ILLUMINA;Paired;;ERX3911665;;	SAL_SA1350AA	Livestock	Swine	Truck after washing	2005			Europe	Ireland		Typhimurium			DT104	M. Achtman	N. Leonard (UCD, Dublin)	PRJEB20997	ERP023216	SAMEA6514842	ERS4279265	2018-08-15	2018-10-09	Assembled	92	257733	4983067	Salmonella enterica;100.0%	74	14130	4	SAL_DB5085AA_AS
SAL_SA1351AA	NL_A20	ERR3901604;ILLUMINA;Paired;;ERX3911657;;	SAL_SA1351AA	Livestock	Swine	Truck after washing	2005			Europe	Ireland		Typhimurium			DT104	M. Achtman	N. Leonard (UCD, Dublin)	PRJEB20997	ERP023216	SAMEA6514834	ERS4279257	2018-08-15	2018-10-09	Assembled	105	257733	4983479	Salmonella enterica;100.0%	76	12573	4	SAL_DB5086AA_AS
SAL_SA1352AA	NL_A21	ERR3901628;ILLUMINA;Paired;;ERX3911681;;	SAL_SA1352AA	Livestock	Swine	Truck after washing	2005			Europe	Ireland		Typhimurium			DT104	M. Achtman	N. Leonard (UCD, Dublin)	PRJEB20997	ERP023216	SAMEA6514858	ERS4279281	2018-08-15	2018-10-09	Assembled	103	257545	4983773	Salmonella enterica;100.0%	73	14893	4	SAL_DB5087AA_AS
SAL_SA1353AA	NL_E3	ERR3901832;ILLUMINA;Paired;;ERX3911885;;	SAL_SA1353AA	Livestock	Swine	Pig pen	2006			Europe	Ireland		Typhimurium			DT104b	M. Achtman	N. Leonard (UCD, Dublin)	PRJEB20997	ERP023216	SAMEA6514684	ERS4279107	2018-08-15	2018-10-09	Assembled	85	225990	4980620	Salmonella enterica;98.67%	81	19296	4	SAL_DB5088AA_AS
SAL_SA1354AA	NL_E4	ERR3901574;ILLUMINA;Paired;;ERX3911627;;	SAL_SA1354AA	Livestock	Swine	Pig pen	2006			Europe	Ireland		Typhimurium			DT104b	M. Achtman	N. Leonard (UCD, Dublin)	PRJEB20997	ERP023216	SAMEA6514802	ERS4279225	2018-08-15	2018-10-09	Assembled	95	257733	4990027	Salmonella enterica;98.61%	78	20506	4	SAL_DB5089AA_AS
SAL_SA1355AA	NL_F1	ERR3901582;ILLUMINA;Paired;;ERX3911635;;	SAL_SA1355AA	Livestock	Swine	Pig pen	2006			Europe	Ireland		Typhimurium			DT104b	M. Achtman	N. Leonard (UCD, Dublin)	PRJEB20997	ERP023216	SAMEA6514812	ERS4279235	2018-08-15	2018-10-09	Assembled	92	225990	4990654	Salmonella enterica;98.59%	76	19613	4	SAL_DB5090AA_AS
SAL_SA1356AA	NL_F2	ERR3901590;ILLUMINA;Paired;;ERX3911643;;	SAL_SA1356AA	Livestock	Swine	Pig pen	2006			Europe	Ireland		Typhimurium			DT104b	M. Achtman	N. Leonard (UCD, Dublin)	PRJEB20997	ERP023216	SAMEA6514822	ERS4279245	2018-08-15	2018-10-09	Assembled	80	225811	4987231	Salmonella enterica;98.55%	76	18500	4	SAL_DB5091AA_AS
SAL_SA1359AA	NL_J5	ERR3901856;ILLUMINA;Paired;;ERX3911909;;	SAL_SA1359AA	Livestock	Swine	Truck after washing	2006			Europe	Ireland		Typhimurium			DT104b	M. Achtman	N. Leonard (UCD, Dublin)	PRJEB20997	ERP023216	SAMEA6514711	ERS4279134	2018-08-15	2018-10-09	Assembled	82	257549	4992137	Salmonella enterica;98.72%	85	22113	4	SAL_DB5094AA_AS
SAL_SA1363AA	NL_R6	ERR3901863;ILLUMINA;Paired;;ERX3911916;;	SAL_SA1363AA	Livestock	Swine	Pig	2005			Europe	Ireland		Typhimurium			DT104b	M. Achtman	N. Leonard (UCD, Dublin)	PRJEB20997	ERP023216	SAMEA6514717	ERS4279140	2018-08-15	2018-10-09	Assembled	80	225811	4990713	Salmonella enterica;98.65%	81	22181	4	SAL_DB5098AA_AS
SAL_SA1364AA	NL_R10	ERR3901870;ILLUMINA;Paired;;ERX3911923;;	SAL_SA1364AA	Livestock	Swine	Pig	2005			Europe	Ireland		Typhimurium			DT104b	M. Achtman	N. Leonard (UCD, Dublin)	PRJEB20997	ERP023216	SAMEA6514726	ERS4279149	2018-08-15	2018-10-09	Assembled	81	225811	4992825	Salmonella enterica;97.22%	80	21208	4	SAL_DB5099AA_AS
SAL_SA1365AA	NL_R27	ERR3901885;ILLUMINA;Paired;;ERX3911938;;	SAL_SA1365AA	Livestock	Swine	Pig	2005			Europe	Ireland		Typhimurium			DT104b	M. Achtman	N. Leonard (UCD, Dublin)	PRJEB20997	ERP023216	SAMEA6514740	ERS4279163	2018-08-15	2018-10-09	Assembled	75	225811	4990629	Salmonella enterica;98.57%	76	20459	4	SAL_DB5100AA_AS
SAL_SA1366AA	NL_R28	ERR3901795;ILLUMINA;Paired;;ERX3911848;;	SAL_SA1366AA	Livestock	Swine	Pig	2005			Europe	Ireland		Typhimurium			DT104b	M. Achtman	N. Leonard (UCD, Dublin)	PRJEB20997	ERP023216	SAMEA6514656	ERS4279079	2018-08-15	2018-10-09	Assembled	63	225811	4990752	Salmonella enterica;98.68%	83	21971	4	SAL_DB5101AA_AS
SAL_SA1367AA	NL_R35	ERR3901803;ILLUMINA;Paired;;ERX3911856;;	SAL_SA1367AA	Livestock	Swine	Pig	2005			Europe	Ireland		Typhimurium			DT104b	M. Achtman	N. Leonard (UCD, Dublin)	PRJEB20997	ERP023216	SAMEA6514664	ERS4279087	2018-08-15	2018-10-09	Assembled	60	225811	4991715	Salmonella enterica;98.7%	85	21191	4	SAL_DB5102AA_AS
SAL_SA1368AA	NL_R66	ERR3901811;ILLUMINA;Paired;;ERX3911864;;	SAL_SA1368AA	Livestock	Swine	Pig	2005			Europe	Ireland		Typhimurium			DT104b	M. Achtman	N. Leonard (UCD, Dublin)	PRJEB20997	ERP023216	SAMEA6514642	ERS4279065	2018-08-15	2018-10-09	Assembled	67	225811	4993700	Salmonella enterica;97.34%	82	24529	4	SAL_DB5103AA_AS
SAL_SA1370AA	JE_1080	ERR3901855;ILLUMINA;Paired;;ERX3911908;;	SAL_SA1370AA	Food	Food		2006			Europe	Ireland		Typhimurium			DT104	M. Achtman	D. Prendergast (DAFF)	PRJEB20997	ERP023216	SAMEA6514708	ERS4279131	2018-08-15	2018-10-09	Assembled	82	257730	4991666	Salmonella enterica;100.0%	77	22854	4	SAL_DB5105AA_AS
SAL_SA1371AA	JE_3795	ERR3901847;ILLUMINA;Paired;;ERX3911900;;	SAL_SA1371AA	Food	Food		2006			Europe	Ireland		Typhimurium			DT104b	M. Achtman	D. Prendergast (DAFF)	PRJEB20997	ERP023216	SAMEA6514701	ERS4279124	2018-08-15	2018-10-09	Assembled	89	225811	4987986	Salmonella enterica;100.0%	75	16958	4	SAL_DB5106AA_AS
SAL_SA1372AA	DP_A39	ERR3901188;ILLUMINA;Paired;;ERX3911241;;	SAL_SA1372AA	Environment	Environment		2005			Europe	Ireland		Typhimurium			DT104	M. Achtman	D. Prendergast (DAFF)	PRJEB20997	ERP023216	SAMEA6514004	ERS4278428	2018-08-15	2018-10-09	Assembled	91	257733	4983493	Salmonella enterica;100.0%	75	12020	4	SAL_DB5107AA_AS
SAL_SA1373AA	DP_A54	ERR3901798;ILLUMINA;Paired;;ERX3911851;;	SAL_SA1373AA	Livestock	Swine		2005			Europe	Ireland		Typhimurium			DT104	M. Achtman	D. Prendergast (DAFF)	PRJEB20997	ERP023216	SAMEA6514659	ERS4279082	2018-08-15	2018-10-09	Assembled	65	225811	4983285	Salmonella enterica;100.0%	80	14976	4	SAL_DB5108AA_AS
SAL_SA1374AA	DP_A47	ERR3901819;ILLUMINA;Paired;;ERX3911872;;	SAL_SA1374AA	Livestock	Swine		2005			Europe	Ireland		Typhimurium			DT104	M. Achtman	D. Prendergast (DAFF)	PRJEB20997	ERP023216	SAMEA6514650	ERS4279073	2018-08-15	2018-10-09	Assembled	56	225811	4983700	Salmonella enterica;100.0%	81	15351	4	SAL_DB5109AA_AS
SAL_SA1375AA	DP_J8	ERR3901652;ILLUMINA;Paired;;ERX3911705;;	SAL_SA1375AA	Environment	Environment		2006			Europe	Ireland		Typhimurium			DT104	M. Achtman	D. Prendergast (DAFF)	PRJEB20997	ERP023216	SAMEA6514502	ERS4278925	2018-08-15	2018-10-09	Assembled	110	225811	4981151	Salmonella enterica;100.0%	83	10042	4	SAL_DB5110AA_AS
SAL_SA1376AA	DP_J10	ERR3901660;ILLUMINA;Paired;;ERX3911713;;	SAL_SA1376AA	Environment	Environment		2006			Europe	Ireland		Typhimurium			DT104	M. Achtman	D. Prendergast (DAFF)	PRJEB20997	ERP023216	SAMEA6514510	ERS4278933	2018-08-15	2018-10-09	Assembled	93	257549	4981266	Salmonella enterica;100.0%	77	10746	4	SAL_DB5111AA_AS
SAL_SA1377AA	DP_J12	ERR3901668;ILLUMINA;Paired;;ERX3911721;;	SAL_SA1377AA	Environment	Environment		2006			Europe	Ireland		Typhimurium			DT104b	M. Achtman	D. Prendergast (DAFF)	PRJEB20997	ERP023216	SAMEA6514518	ERS4278941	2018-08-15	2018-10-09	Assembled	104	225811	4982914	Salmonella enterica;98.63%	80	21126	4	SAL_DB5112AA_AS
SAL_SA1378AA	DP_J13	ERR3901676;ILLUMINA;Paired;;ERX3911729;;	SAL_SA1378AA	Environment	Environment		2006			Europe	Ireland		Typhimurium			DT104b	M. Achtman	D. Prendergast (DAFF)	PRJEB20997	ERP023216	SAMEA6514526	ERS4278949	2018-08-15	2018-10-09	Assembled	84	225811	4990922	Salmonella enterica;98.55%	76	20656	4	SAL_DB5113AA_AS
SAL_SA1379AA	DP_J15	ERR3901684;ILLUMINA;Paired;;ERX3911737;;	SAL_SA1379AA	Environment	Environment		2006			Europe	Ireland		Typhimurium			DT104b	M. Achtman	D. Prendergast (DAFF)	PRJEB20997	ERP023216	SAMEA6514534	ERS4278957	2018-08-15	2018-10-09	Assembled	85	225811	4982304	Salmonella enterica;98.64%	81	21367	4	SAL_DB5114AA_AS
SAL_SA1380AA	DP_J16	ERR3901692;ILLUMINA;Paired;;ERX3911745;;	SAL_SA1380AA	Environment	Environment		2006			Europe	Ireland		Typhimurium			DT104b	M. Achtman	D. Prendergast (DAFF)	PRJEB20997	ERP023216	SAMEA6514542	ERS4278965	2018-08-15	2018-10-09	Assembled	99	257733	4991407	Salmonella enterica;98.67%	80	20421	4	SAL_DB5115AA_AS
SAL_SA1381AA	DP_J17	ERR3901700;ILLUMINA;Paired;;ERX3911753;;	SAL_SA1381AA	Environment	Environment		2006			Europe	Ireland		Typhimurium			DT104b	M. Achtman	D. Prendergast (DAFF)	PRJEB20997	ERP023216	SAMEA6514550	ERS4278973	2018-08-15	2018-10-09	Assembled	93	257733	4981520	Salmonella enterica;98.55%	75	20427	4	SAL_DB5116AA_AS
SAL_SA1382AA	DP_J18	ERR3901644;ILLUMINA;Paired;;ERX3911697;;	SAL_SA1382AA	Environment	Environment		2006			Europe	Ireland		Typhimurium			DT104b	M. Achtman	D. Prendergast (DAFF)	PRJEB20997	ERP023216	SAMEA6514494	ERS4278917	2018-08-15	2018-10-09	Assembled	116	225811	5041698	Salmonella enterica;98.67%	82	73655	4	SAL_DB5117AA_AS
SAL_SA1383AA	DP_J20	ERR3901708;ILLUMINA;Paired;;ERX3911761;;	SAL_SA1383AA	Environment	Environment		2006			Europe	Ireland		Typhimurium			DT104b	M. Achtman	D. Prendergast (DAFF)	PRJEB20997	ERP023216	SAMEA6514558	ERS4278981	2018-08-15	2018-10-09	Assembled	90	257549	4981469	Salmonella enterica;98.61%	78	21207	4	SAL_DB5118AA_AS
SAL_SA1384AA	DP_J21	ERR3901716;ILLUMINA;Paired;;ERX3911769;;	SAL_SA1384AA	Environment	Environment		2006			Europe	Ireland		Typhimurium			DT104b	M. Achtman	D. Prendergast (DAFF)	PRJEB20997	ERP023216	SAMEA6514566	ERS4278989	2018-08-15	2018-10-09	Assembled	95	225811	4982360	Salmonella enterica;98.55%	75	21085	4	SAL_DB5119AA_AS
SAL_SA1385AA	DP_J28	ERR3901849;ILLUMINA;Paired;;ERX3911902;;	SAL_SA1385AA	Livestock	Swine		2006			Europe	Ireland		Typhimurium			DT104b	M. Achtman	D. Prendergast (DAFF)	PRJEB20997	ERP023216	SAMEA6514706	ERS4279129	2018-08-15	2018-10-09	Assembled	95	257549	4982145	Salmonella enterica;98.59%	76	21096	4	SAL_DB5120AA_AS
SAL_SA1398AA	DP_R26	ERR3901901;ILLUMINA;Paired;;ERX3911954;;	SAL_SA1398AA	Livestock	Swine		2007			Europe	Ireland		Typhimurium			DT104	M. Achtman	D. Prendergast (DAFF)	PRJEB20997	ERP023216	SAMEA6514757	ERS4279180	2018-08-15	2018-10-09	Assembled	78	257733	4997555	Salmonella enterica;97.25%	79	28696	4	SAL_DB5128AA_AS
SAL_SA1399AA	NL_J3	ERR3901833;ILLUMINA;Paired;;ERX3911886;;	SAL_SA1399AA	Livestock	Swine	Pig	2005			Europe	Ireland		Typhimurium			DT104b	M. Achtman	N. Leonard (UCD, Dublin)	PRJEB20997	ERP023216	SAMEA6514685	ERS4279108	2018-08-15	2018-10-09	Assembled	87	225811	4982569	Salmonella enterica;98.61%	78	21774	4	SAL_DB3634AA_AS
SAL_SA1400AA	NL_J4	ERR3901841;ILLUMINA;Paired;;ERX3911894;;	SAL_SA1400AA	Livestock	Swine	Pig	2005			Europe	Ireland		Typhimurium			DT104b	M. Achtman	N. Leonard (UCD, Dublin)	PRJEB20997	ERP023216	SAMEA6514694	ERS4279117	2018-08-15	2018-10-09	Assembled	104	225811	4981635	Salmonella enterica;98.51%	74	20328	4	SAL_DB5130AA_AS
SAL_SA1424AA	DB_24	ERR3901198;ILLUMINA;Paired;;ERX3911251;;	SAL_SA1424AA	Environment	Environment					Europe	Ireland		Typhimurium			DT104	M. Achtman	D. Bolton (Teagasc, AFRC)	PRJEB20997	ERP023216	SAMEA6514013	ERS4278437	2018-08-15	2018-10-09	Assembled	103	257733	4981248	Salmonella enterica;100.0%	74	9768	4	SAL_DB5133AA_AS
SAL_SA1425AA	DB_44	ERR3901636;ILLUMINA;Paired;;ERX3911689;;	SAL_SA1425AA	Environment	Environment					Europe	Ireland		Typhimurium			DT104	M. Achtman	D. Bolton (Teagasc, AFRC)	PRJEB20997	ERP023216	SAMEA6514487	ERS4278910	2018-08-15	2018-10-09	Assembled	89	225811	4980743	Salmonella enterica;100.0%	76	10057	4	SAL_DB5134AA_AS
SAL_SA1441AA	H041040309	ERR3901512;ILLUMINA;Paired;;ERX3911565;;	SAL_SA1441AA	Human	Human		2004			Europe	England	England	Typhimurium			DT104	M. Achtman	J. Wain (HPA, Colindale)	PRJEB20997	ERP023216	SAMEA6514437	ERS4278860	2018-08-15	2018-10-09	Assembled	58	225812	4954159	Salmonella enterica;97.23%	85	21631	4	SAL_DB3676AA_AS
SAL_SA1452AA	P5368550	ERR3901548;ILLUMINA;Paired;;ERX3911601;;	SAL_SA1452AA	Human	Human		2001			Europe	England	England	Typhimurium			DT104	M. Achtman	J. Wain (HPA, Colindale)	PRJEB20997	ERP023216	SAMEA6514484	ERS4278907	2018-08-15	2018-10-09	Assembled	77	205803	4932160	Salmonella enterica;97.26%	77	11686	4	SAL_DB3687AA_AS
SAL_SA1454AA	P5372960	ERR3901525;ILLUMINA;Paired;;ERX3911578;;	SAL_SA1454AA	Human	Human		2001			Europe	England	England	Typhimurium			DT104	M. Achtman	J. Wain (HPA, Colindale)	PRJEB20997	ERP023216	SAMEA6514452	ERS4278875	2018-08-15	2018-10-09	Assembled	70	225811	4946405	Salmonella enterica;95.39%	66	15250	4	SAL_DB3689AA_AS
SAL_SA1459AA	JE_S09-001071	ERR3901881;ILLUMINA;Paired;;ERX3911934;;	SAL_SA1459AA	Livestock	Swine		2009			Europe	Ireland		Typhimurium			DT104b	M. Achtman	D. Prendergast (DAFF)	PRJEB20997	ERP023216	SAMEA6514737	ERS4279160	2018-08-15	2018-10-09	Assembled	96	225808	4986271	Salmonella enterica;98.67%	80	15598	4	SAL_DB5135AA_AS
SAL_SA1481AA	JE_S09-002422	ERR3901764;ILLUMINA;Paired;;ERX3911817;;	SAL_SA1481AA	Livestock	Swine		2009			Europe	Ireland		Typhimurium			DT104b	M. Achtman	D. Prendergast (DAFF)	PRJEB20997	ERP023216	SAMEA6514616	ERS4279039	2018-08-15	2018-10-09	Assembled	59	225808	4986949	Salmonella enterica;98.61%	77	19388	4	SAL_DB5143AA_AS
SAL_SA1485AA	JE_S09-002549	ERR3901108;ILLUMINA;Paired;;ERX3911161;;	SAL_SA1485AA	Environment	Environment		2009			Europe	Ireland		Typhimurium			DT104	M. Achtman	D. Prendergast (DAFF)	PRJEB20997	ERP023216	SAMEA6513917	ERS4278341	2018-08-15	2018-10-09	Assembled	82	257732	4954300	Salmonella enterica;100.0%	62	26085	4	SAL_DB5146AA_AS
SAL_SA1490AA	JE_S09-002554	ERR3901114;ILLUMINA;Paired;;ERX3911167;;	SAL_SA1490AA	Environment	Environment		2009			Europe	Ireland		Typhimurium			DT104b	M. Achtman	D. Prendergast (DAFF)	PRJEB20997	ERP023216	SAMEA6513922	ERS4278346	2018-08-15	2018-10-09	Assembled	88	257956	4943181	Salmonella enterica;100.0%	60	12738	4	SAL_DB3725AA_AS
SAL_SA1501AA	JE_S09-002565	ERR3901144;ILLUMINA;Paired;;ERX3911197;;	SAL_SA1501AA	Environment	Environment		2009			Europe	Ireland		Typhimurium			DT104b	M. Achtman	D. Prendergast (DAFF)	PRJEB20997	ERP023216	SAMEA6513955	ERS4278379	2018-08-15	2018-10-09	Assembled	96	257729	4943049	Salmonella enterica;100.0%	56	12784	4	SAL_DB3736AA_AS
SAL_SA1502AA	JE_S09-002566	ERR3901137;ILLUMINA;Paired;;ERX3911190;;	SAL_SA1502AA	Environment	Environment		2009			Europe	Ireland		Typhimurium			DT104b	M. Achtman	D. Prendergast (DAFF)	PRJEB20997	ERP023216	SAMEA6513947	ERS4278371	2018-08-15	2018-10-09	Assembled	97	257729	4942928	Salmonella enterica;100.0%	56	12919	4	SAL_DB3737AA_AS
SAL_SA1503AA	JE_S09-002567	ERR3901121;ILLUMINA;Paired;;ERX3911174;;	SAL_SA1503AA	Environment	Environment		2009			Europe	Ireland		Typhimurium			DT104	M. Achtman	D. Prendergast (DAFF)	PRJEB20997	ERP023216	SAMEA6513932	ERS4278356	2018-08-15	2018-10-09	Assembled	104	257729	4981826	Salmonella enterica;100.0%	73	12022	4	SAL_DB3738AA_AS
SAL_SA1504AA	JE_S09-002574	ERR3901128;ILLUMINA;Paired;;ERX3911181;;	SAL_SA1504AA	Environment	Environment		2009			Europe	Ireland		Typhimurium			DT104	M. Achtman	D. Prendergast (DAFF)	PRJEB20997	ERP023216	SAMEA6513936	ERS4278360	2018-08-15	2018-10-09	Assembled	95	257732	4953862	Salmonella enterica;100.0%	61	25168	4	SAL_DB3739AA_AS
SAL_SA1505AA	JE_S09-002695	ERR3901828;ILLUMINA;Paired;;ERX3911881;;	SAL_SA1505AA	Livestock	Swine		2009			Europe	Ireland		Typhimurium			DT104	M. Achtman	D. Prendergast (DAFF)	PRJEB20997	ERP023216	SAMEA6514681	ERS4279104	2018-08-15	2018-10-09	Assembled	79	257734	4980931	Salmonella enterica;100.0%	77	10244	4	SAL_DB3740AA_AS
SAL_SA1518AA	JM_04/300	ERR3901164;ILLUMINA;Paired;;ERX3911217;;	SAL_SA1518AA	Human	Human	Faeces	2004			Europe	Northern Ireland	Northern Ireland	Typhimurium			DT104	M. Achtman	J. Moore (Belfast City Hospital)	PRJEB20997	ERP023216	SAMEA6513976	ERS4278400	2018-08-15	2018-10-09	Assembled	84	257729	4981596	Salmonella enterica;100.0%	69	11313	4	SAL_DB3753AA_AS
SAL_SA1567AA	AH_00/5945	ERR3901678;ILLUMINA;Paired;;ERX3911731;;	SAL_SA1567AA	Human	Human	Faeces	2000			Europe	Northern Ireland	Northern Ireland	Typhimurium			DT104	M. Achtman	J. Moore (Belfast City Hospital)	PRJEB20997	ERP023216	SAMEA6514529	ERS4278952	2018-08-15	2018-10-09	Assembled	102	225811	5042621	Salmonella enterica;94.81%	81	11876	4	SAL_DB3804AA_AS
SAL_SA1568AA	AH_00/5965	ERR3901645;ILLUMINA;Paired;;ERX3911698;;	SAL_SA1568AA	Human	Human	Faeces	2000			Europe	Northern Ireland	Northern Ireland	Typhimurium			DT104	M. Achtman	J. Moore (Belfast City Hospital)	PRJEB20997	ERP023216	SAMEA6514495	ERS4278918	2018-08-15	2018-10-09	Assembled	87	225811	4980913	Salmonella enterica;100.0%	74	10591	4	SAL_DB3805AA_AS
SAL_SA1571AA	AH_01/6465	ERR3901640;ILLUMINA;Paired;;ERX3911693;;	SAL_SA1571AA	Human	Human	Faeces	2001			Europe	Northern Ireland	Northern Ireland	Typhimurium			DT104	M. Achtman	J. Moore (Belfast City Hospital)	PRJEB20997	ERP023216	SAMEA6514491	ERS4278914	2018-08-15	2018-10-09	Assembled	103	257733	4966493	Salmonella enterica;100.0%	71	11214	4	SAL_DB3808AA_AS
SAL_SA1573AA	AH_01/6537	ERR3901711;ILLUMINA;Paired;;ERX3911764;;	SAL_SA1573AA	Human	Human	Blood	2001			Europe	Northern Ireland	Northern Ireland	Typhimurium			DT104b	M. Achtman	J. Moore (Belfast City Hospital)	PRJEB20997	ERP023216	SAMEA6514560	ERS4278983	2018-08-15	2018-10-09	Assembled	97	257549	4978520	Salmonella enterica;97.19%	76	23053	4	SAL_DB3810AA_AS
SAL_SA1574AA	AH_01/6657	ERR3901653;ILLUMINA;Paired;;ERX3911706;;	SAL_SA1574AA	Human	Human	Faeces	2001			Europe	Northern Ireland	Northern Ireland	Typhimurium			DT104	M. Achtman	J. Moore (Belfast City Hospital)	PRJEB20997	ERP023216	SAMEA6514503	ERS4278926	2018-08-15	2018-10-09	Assembled	92	257730	4981471	Salmonella enterica;100.0%	74	12140	4	SAL_DB3811AA_AS
SAL_SA1575AA	AH_01/6722	ERR3901662;ILLUMINA;Paired;;ERX3911715;;	SAL_SA1575AA	Human	Human	Faeces	2001			Europe	Northern Ireland	Northern Ireland	Typhimurium			DT104b	M. Achtman	J. Moore (Belfast City Hospital)	PRJEB20997	ERP023216	SAMEA6514514	ERS4278937	2018-08-15	2018-10-09	Assembled	102	225811	4994398	Salmonella enterica;98.65%	78	24183	4	SAL_DB3812AA_AS
SAL_SA1576AA	AH_02/6832	ERR3901156;ILLUMINA;Paired;;ERX3911209;;	SAL_SA1576AA	Human	Human	Faeces	2002			Europe	Northern Ireland	Northern Ireland	Typhimurium			DT104b	M. Achtman	J. Moore (Belfast City Hospital)	PRJEB20997	ERP023216	SAMEA6513969	ERS4278393	2018-08-15	2018-10-09	Assembled	82	257956	4994518	Salmonella enterica;98.57%	73	18433	4	SAL_DB3813AA_AS
SAL_SA1580AA	AH_02/7062	ERR3901127;ILLUMINA;Paired;;ERX3911180;;	SAL_SA1580AA	Human	Human	Faeces	2002			Europe	Northern Ireland	Northern Ireland	Typhimurium			DT104	M. Achtman	J. Moore (Belfast City Hospital)	PRJEB20997	ERP023216	SAMEA6513938	ERS4278362	2018-08-15	2018-10-09	Assembled	95	257729	4986573	Salmonella enterica;98.55%	74	15885	4	SAL_DB3817AA_AS
SAL_SA1581AA	AH_02/7071	ERR3901143;ILLUMINA;Paired;;ERX3911196;;	SAL_SA1581AA	Human	Human	Faeces	2002			Europe	Northern Ireland	Northern Ireland	Typhimurium			DT104	M. Achtman	J. Moore (Belfast City Hospital)	PRJEB20997	ERP023216	SAMEA6513952	ERS4278376	2018-08-15	2018-10-09	Assembled	94	257733	4985699	Salmonella enterica;98.44%	72	15735	4	SAL_DB3818AA_AS
SAL_SA1582AA	AH_02/7163	ERR3901728;ILLUMINA;Paired;;ERX3911781;;	SAL_SA1582AA	Human	Human	Faeces	2002			Europe	Northern Ireland	Northern Ireland	Typhimurium			DT104b	M. Achtman	J. Moore (Belfast City Hospital)	PRJEB20997	ERP023216	SAMEA6514580	ERS4279003	2018-08-15	2018-10-09	Assembled	86	257546	4986549	Salmonella enterica;98.57%	76	17862	4	SAL_DB3819AA_AS
SAL_SA1583AA	AH_02/7174	ERR3901641;ILLUMINA;Paired;;ERX3911694;;	SAL_SA1583AA	Human	Human	Faeces	2002			Europe	Northern Ireland	Northern Ireland	Typhimurium			DT104b	M. Achtman	J. Moore (Belfast City Hospital)	PRJEB20997	ERP023216	SAMEA6514490	ERS4278913	2018-08-15	2018-10-09	Assembled	101	223067	5078121	Salmonella enterica;97.14%	76	17067	4	SAL_DB3820AA_AS
SAL_SA1584AA	AH_03/7454	ERR3901657;ILLUMINA;Paired;;ERX3911710;;	SAL_SA1584AA	Human	Human	Faeces	2003			Europe	Northern Ireland	Northern Ireland	Typhimurium			DT104b	M. Achtman	J. Moore (Belfast City Hospital)	PRJEB20997	ERP023216	SAMEA6514506	ERS4278929	2018-08-15	2018-10-09	Assembled	111	225811	4970146	Salmonella enterica;98.59%	76	16718	4	SAL_DB3821AA_AS
SAL_SA1586AA	AH_03/7508	ERR3901742;ILLUMINA;Paired;;ERX3911795;;	SAL_SA1586AA	Human	Human	Faeces	2003			Europe	Northern Ireland	Northern Ireland	Typhimurium			DT104b	M. Achtman	J. Moore (Belfast City Hospital)	PRJEB20997	ERP023216	SAMEA6514593	ERS4279016	2018-08-15	2018-10-09	Assembled	63	225811	4986935	Salmonella enterica;98.69%	82	20729	4	SAL_DB3823AA_AS
SAL_SA1587AA	AH_03/7513	ERR3901703;ILLUMINA;Paired;;ERX3911756;;	SAL_SA1587AA	Human	Human	Faeces	2003			Europe	Northern Ireland	Northern Ireland	Typhimurium			DT104	M. Achtman	J. Moore (Belfast City Hospital)	PRJEB20997	ERP023216	SAMEA6514552	ERS4278975	2018-08-15	2018-10-09	Assembled	94	225811	4981651	Salmonella enterica;100.0%	81	12462	4	SAL_DB3824AA_AS
SAL_SA1591AA	AH_06/8975	ERR3901860;ILLUMINA;Paired;;ERX3911913;;	SAL_SA1591AA	Human	Human	Faeces	2006			Europe	Northern Ireland	Northern Ireland	Typhimurium			DT104b	M. Achtman	J. Moore (Belfast City Hospital)	PRJEB20997	ERP023216	SAMEA6514714	ERS4279137	2018-08-15	2018-10-09	Assembled	80	257956	4987618	Salmonella enterica;98.7%	80	17038	4	SAL_DB3828AA_AS
SAL_SA1592AA	AH_06/8976	ERR3901882;ILLUMINA;Paired;;ERX3911935;;	SAL_SA1592AA	Human	Human	Faeces	2006			Europe	Northern Ireland	Northern Ireland	Typhimurium			DT104b	M. Achtman	J. Moore (Belfast City Hospital)	PRJEB20997	ERP023216	SAMEA6514738	ERS4279161	2018-08-15	2018-10-09	Assembled	95	257733	4987125	Salmonella enterica;98.64%	77	17128	4	SAL_DB3829AA_AS
SAL_SA1593AA	AH_06/9001	ERR3901853;ILLUMINA;Paired;;ERX3911906;;	SAL_SA1593AA	Human	Human	Faeces	2006			Europe	Northern Ireland	Northern Ireland	Typhimurium			DT104b	M. Achtman	J. Moore (Belfast City Hospital)	PRJEB20997	ERP023216	SAMEA6514704	ERS4279127	2018-08-15	2018-10-09	Assembled	72	257549	4987015	Salmonella enterica;98.61%	78	18605	4	SAL_DB3830AA_AS
SAL_SA1595AA	AH_98/3868	ERR3901672;ILLUMINA;Paired;;ERX3911725;;	SAL_SA1595AA	Human	Human	Faeces	1998			Europe	Northern Ireland	Northern Ireland	Typhimurium			DT104	M. Achtman	J. Moore (Belfast City Hospital)	PRJEB20997	ERP023216	SAMEA6514523	ERS4278946	2018-08-15	2018-10-09	Assembled	95	257733	4983558	Salmonella enterica;100.0%	76	14183	4	SAL_DB3832AA_AS
SAL_SA1596AA	AH_98/4242	ERR3901717;ILLUMINA;Paired;;ERX3911770;;	SAL_SA1596AA	Human	Human	Faeces	1998			Europe	Northern Ireland	Northern Ireland	Typhimurium			DT104	M. Achtman	J. Moore (Belfast City Hospital)	PRJEB20997	ERP023216	SAMEA6514568	ERS4278991	2018-08-15	2018-10-09	Assembled	79	257733	4980939	Salmonella enterica;100.0%	72	11770	4	SAL_DB3833AA_AS
SAL_SA1597AA	AH_98/4252	ERR3901694;ILLUMINA;Paired;;ERX3911747;;	SAL_SA1597AA	Human	Human	Faeces	1998			Europe	Northern Ireland	Northern Ireland	Typhimurium			DT104	M. Achtman	J. Moore (Belfast City Hospital)	PRJEB20997	ERP023216	SAMEA6514544	ERS4278967	2018-08-15	2018-10-09	Assembled	91	257733	4981259	Salmonella enterica;100.0%	72	11855	4	SAL_DB3834AA_AS
SAL_SA1598AA	AH_98/4272	ERR3901765;ILLUMINA;Paired;;ERX3911818;;	SAL_SA1598AA	Human	Human	Faeces	1998			Europe	Northern Ireland	Northern Ireland	Typhimurium			DT104	M. Achtman	J. Moore (Belfast City Hospital)	PRJEB20997	ERP023216	SAMEA6514617	ERS4279040	2018-08-15	2018-10-09	Assembled	60	225811	4980745	Salmonella enterica;100.0%	78	12193	4	SAL_DB3835AA_AS
SAL_SA1599AA	AH_98/4275	ERR3901812;ILLUMINA;Paired;;ERX3911865;;	SAL_SA1599AA	Human	Human	Faeces	1998			Europe	Northern Ireland	Northern Ireland	Typhimurium			DT104	M. Achtman	J. Moore (Belfast City Hospital)	PRJEB20997	ERP023216	SAMEA6514643	ERS4279066	2018-08-15	2018-10-09	Assembled	66	225811	4981173	Salmonella enterica;100.0%	85	11439	4	SAL_DB3836AA_AS
SAL_SA1600AA	AH_98/4280	ERR3901686;ILLUMINA;Paired;;ERX3911739;;	SAL_SA1600AA	Human	Human	Faeces	1998			Europe	Northern Ireland	Northern Ireland	Typhimurium			DT104	M. Achtman	J. Moore (Belfast City Hospital)	PRJEB20997	ERP023216	SAMEA6514537	ERS4278960	2018-08-15	2018-10-09	Assembled	94	225811	4981383	Salmonella enterica;100.0%	79	10840	4	SAL_DB3837AA_AS
SAL_SA1601AA	AH_98/4282	ERR3901663;ILLUMINA;Paired;;ERX3911716;;	SAL_SA1601AA	Human	Human	Faeces	1998			Europe	Northern Ireland	Northern Ireland	Typhimurium			DT104	M. Achtman	J. Moore (Belfast City Hospital)	PRJEB20997	ERP023216	SAMEA6514512	ERS4278935	2018-08-15	2018-10-09	Assembled	93	257733	4981412	Salmonella enterica;100.0%	74	11835	4	SAL_DB3838AA_AS
SAL_SA1602AA	AH_98/4292	ERR3901655;ILLUMINA;Paired;;ERX3911708;;	SAL_SA1602AA	Human	Human	Faeces	1998			Europe	Northern Ireland	Northern Ireland	Typhimurium			DT104	M. Achtman	J. Moore (Belfast City Hospital)	PRJEB20997	ERP023216	SAMEA6514505	ERS4278928	2018-08-15	2018-10-09	Assembled	112	225811	4980931	Salmonella enterica;100.0%	78	11026	4	SAL_DB3839AA_AS
SAL_SA1603AA	AH_98/4297	ERR3901639;ILLUMINA;Paired;;ERX3911692;;	SAL_SA1603AA	Human	Human	Faeces	1998			Europe	Northern Ireland	Northern Ireland	Typhimurium			DT104	M. Achtman	J. Moore (Belfast City Hospital)	PRJEB20997	ERP023216	SAMEA6514489	ERS4278912	2018-08-15	2018-10-09	Assembled	96	223067	4981832	Salmonella enterica;100.0%	79	11585	4	SAL_DB3840AA_AS
SAL_SA1604AA	AH_98/4299	ERR3901681;ILLUMINA;Paired;;ERX3911734;;	SAL_SA1604AA	Human	Human	Faeces	1998			Europe	Northern Ireland	Northern Ireland	Typhimurium			DT104	M. Achtman	J. Moore (Belfast City Hospital)	PRJEB20997	ERP023216	SAMEA6514531	ERS4278954	2018-08-15	2018-10-09	Assembled	102	225811	4981330	Salmonella enterica;100.0%	76	10659	4	SAL_DB3841AA_AS
SAL_SA1605AA	AH_98/4300	ERR3901725;ILLUMINA;Paired;;ERX3911778;;	SAL_SA1605AA	Human	Human	Faeces	1998			Europe	Northern Ireland	Northern Ireland	Typhimurium			DT104	M. Achtman	J. Moore (Belfast City Hospital)	PRJEB20997	ERP023216	SAMEA6514576	ERS4278999	2018-08-15	2018-10-09	Assembled	85	257549	4980313	Salmonella enterica;100.0%	76	11358	4	SAL_DB3842AA_AS
SAL_SA1606AA	AH_98/4301	ERR3901820;ILLUMINA;Paired;;ERX3911873;;	SAL_SA1606AA	Human	Human	Faeces	1998			Europe	Northern Ireland	Northern Ireland	Typhimurium			DT104	M. Achtman	J. Moore (Belfast City Hospital)	PRJEB20997	ERP023216	SAMEA6514673	ERS4279096	2018-08-15	2018-10-09	Assembled	48	201853	4980767	Salmonella enterica;100.0%	79	13258	4	SAL_DB3843AA_AS
SAL_SA1607AA	AH_98/4302	ERR3901702;ILLUMINA;Paired;;ERX3911755;;	SAL_SA1607AA	Human	Human	Faeces	1998			Europe	Northern Ireland	Northern Ireland	Typhimurium			DT104	M. Achtman	J. Moore (Belfast City Hospital)	PRJEB20997	ERP023216	SAMEA6514555	ERS4278978	2018-08-15	2018-10-09	Assembled	86	257730	4980957	Salmonella enterica;100.0%	73	11652	4	SAL_DB3844AA_AS
SAL_SA1608AA	AH_98/4303	ERR3901670;ILLUMINA;Paired;;ERX3911723;;	SAL_SA1608AA	Human	Human	Faeces	1998			Europe	Northern Ireland	Northern Ireland	Typhimurium			DT104	M. Achtman	J. Moore (Belfast City Hospital)	PRJEB20997	ERP023216	SAMEA6514519	ERS4278942	2018-08-15	2018-10-09	Assembled	97	225811	4981460	Salmonella enterica;100.0%	78	11144	4	SAL_DB3845AA_AS
SAL_SA1609AA	AH_98/4317	ERR3901718;ILLUMINA;Paired;;ERX3911771;;	SAL_SA1609AA	Human	Human	Faeces	1998			Europe	Northern Ireland	Northern Ireland	Typhimurium			DT104	M. Achtman	J. Moore (Belfast City Hospital)	PRJEB20997	ERP023216	SAMEA6514569	ERS4278992	2018-08-15	2018-10-09	Assembled	86	257549	4981066	Salmonella enterica;100.0%	74	11404	4	SAL_DB3846AA_AS
SAL_SA1610AA	AH_98/4318	ERR3901710;ILLUMINA;Paired;;ERX3911763;;	SAL_SA1610AA	Human	Human	Faeces	1998			Europe	Northern Ireland	Northern Ireland	Typhimurium			DT104	M. Achtman	J. Moore (Belfast City Hospital)	PRJEB20997	ERP023216	SAMEA6514561	ERS4278984	2018-08-15	2018-10-09	Assembled	82	257549	4980863	Salmonella enterica;100.0%	72	11270	4	SAL_DB3847AA_AS
SAL_SA1611AA	AH_98/4320	ERR3901734;ILLUMINA;Paired;;ERX3911787;;	SAL_SA1611AA	Human	Human	Faeces	1998			Europe	Northern Ireland	Northern Ireland	Typhimurium			DT104	M. Achtman	J. Moore (Belfast City Hospital)	PRJEB20997	ERP023216	SAMEA6514586	ERS4279009	2018-08-15	2018-10-09	Assembled	56	225811	4982322	Salmonella enterica;100.0%	84	113283	4	SAL_DB3848AA_AS
SAL_SA1612AA	AH_98/4322	ERR3901647;ILLUMINA;Paired;;ERX3911700;;	SAL_SA1612AA	Human	Human	Faeces	1998			Europe	Northern Ireland	Northern Ireland	Typhimurium			DT104	M. Achtman	J. Moore (Belfast City Hospital)	PRJEB20997	ERP023216	SAMEA6514496	ERS4278919	2018-08-15	2018-10-09	Assembled	113	225811	4981625	Salmonella enterica;100.0%	78	9534	4	SAL_DB3849AA_AS
SAL_SA1613AA	AH_98/4329	ERR3901701;ILLUMINA;Paired;;ERX3911754;;	SAL_SA1613AA	Human	Human	Faeces	1998			Europe	Northern Ireland	Northern Ireland	Typhimurium			DT104	M. Achtman	J. Moore (Belfast City Hospital)	PRJEB20997	ERP023216	SAMEA6514551	ERS4278974	2018-08-15	2018-10-09	Assembled	90	257733	4981202	Salmonella enterica;100.0%	76	11149	4	SAL_DB3850AA_AS
SAL_SA1615AA	AH_98/4332	ERR3901650;ILLUMINA;Paired;;ERX3911703;;	SAL_SA1615AA	Human	Human	Faeces	1998			Europe	Northern Ireland	Northern Ireland	Typhimurium			DT104	M. Achtman	J. Moore (Belfast City Hospital)	PRJEB20997	ERP023216	SAMEA6514501	ERS4278924	2018-08-15	2018-10-09	Assembled	115	257733	4981063	Salmonella enterica;100.0%	74	11111	4	SAL_DB4079AA_AS
SAL_SA1616AA	AH_98/4335	ERR3901658;ILLUMINA;Paired;;ERX3911711;;	SAL_SA1616AA	Human	Human	Faeces	1998			Europe	Northern Ireland	Northern Ireland	Typhimurium			DT104	M. Achtman	J. Moore (Belfast City Hospital)	PRJEB20997	ERP023216	SAMEA6514508	ERS4278931	2018-08-15	2018-10-09	Assembled	115	225811	4981968	Salmonella enterica;100.0%	79	10657	4	SAL_DB4080AA_AS
SAL_SA1617AA	AH_98/4337	ERR3901693;ILLUMINA;Paired;;ERX3911746;;	SAL_SA1617AA	Human	Human	Faeces	1998			Europe	Northern Ireland	Northern Ireland	Typhimurium			DT104	M. Achtman	J. Moore (Belfast City Hospital)	PRJEB20997	ERP023216	SAMEA6514543	ERS4278966	2018-08-15	2018-10-09	Assembled	93	225811	4980656	Salmonella enterica;100.0%	76	10687	4	SAL_DB4081AA_AS
SAL_SA1618AA	AH_98/4343	ERR3901637;ILLUMINA;Paired;;ERX3911690;;	SAL_SA1618AA	Human	Human	Faeces	1998			Europe	Northern Ireland	Northern Ireland	Typhimurium			DT104	M. Achtman	J. Moore (Belfast City Hospital)	PRJEB20997	ERP023216	SAMEA6514486	ERS4278909	2018-08-15	2018-10-09	Assembled	107	225811	4981591	Salmonella enterica;100.0%	77	11171	4	SAL_DB4082AA_AS
SAL_SA1619AA	AH_98/4344	ERR3901669;ILLUMINA;Paired;;ERX3911722;;	SAL_SA1619AA	Human	Human	Faeces	1998			Europe	Northern Ireland	Northern Ireland	Typhimurium			DT104	M. Achtman	J. Moore (Belfast City Hospital)	PRJEB20997	ERP023216	SAMEA6514520	ERS4278943	2018-08-15	2018-10-09	Assembled	96	257733	4978103	Salmonella enterica;100.0%	75	10848	4	SAL_DB4083AA_AS
SAL_SA1620AA	AH_98/4356	ERR3901661;ILLUMINA;Paired;;ERX3911714;;	SAL_SA1620AA	Human	Human	Faeces	1998			Europe	Northern Ireland	Northern Ireland	Typhimurium			DT104	M. Achtman	J. Moore (Belfast City Hospital)	PRJEB20997	ERP023216	SAMEA6514511	ERS4278934	2018-08-15	2018-10-09	Assembled	91	257733	4980685	Salmonella enterica;100.0%	72	10881	4	SAL_DB4084AA_AS
SAL_SA1621AA	AH_98/4357	ERR3901642;ILLUMINA;Paired;;ERX3911695;;	SAL_SA1621AA	Human	Human	Faeces	1998			Europe	Northern Ireland	Northern Ireland	Typhimurium			DT104	M. Achtman	J. Moore (Belfast City Hospital)	PRJEB20997	ERP023216	SAMEA6514492	ERS4278915	2018-08-15	2018-10-09	Assembled	101	225811	4981654	Salmonella enterica;100.0%	77	11125	4	SAL_DB4085AA_AS
SAL_SA1622AA	AH_98/4358	ERR3901773;ILLUMINA;Paired;;ERX3911826;;	SAL_SA1622AA	Human	Human	Faeces	1998			Europe	Northern Ireland	Northern Ireland	Typhimurium			DT104	M. Achtman	J. Moore (Belfast City Hospital)	PRJEB20997	ERP023216	SAMEA6514624	ERS4279047	2018-08-15	2018-10-09	Assembled	64	223061	4980921	Salmonella enterica;100.0%	82	11784	4	SAL_DB4086AA_AS
SAL_SA1623AA	AH_98/4359	ERR3901685;ILLUMINA;Paired;;ERX3911738;;	SAL_SA1623AA	Human	Human	Faeces	1998			Europe	Northern Ireland	Northern Ireland	Typhimurium			DT104	M. Achtman	J. Moore (Belfast City Hospital)	PRJEB20997	ERP023216	SAMEA6514535	ERS4278958	2018-08-15	2018-10-09	Assembled	92	257549	4980960	Salmonella enterica;100.0%	74	12011	4	SAL_DB4087AA_AS
SAL_SA1624AA	AH_98/4360	ERR3901677;ILLUMINA;Paired;;ERX3911730;;	SAL_SA1624AA	Human	Human	Faeces	1998			Europe	Northern Ireland	Northern Ireland	Typhimurium			DT104	M. Achtman	J. Moore (Belfast City Hospital)	PRJEB20997	ERP023216	SAMEA6514527	ERS4278950	2018-08-15	2018-10-09	Assembled	87	225811	4981620	Salmonella enterica;100.0%	72	11969	4	SAL_DB4088AA_AS
SAL_SA1625AA	AH_98/4361	ERR3901713;ILLUMINA;Paired;;ERX3911766;;	SAL_SA1625AA	Human	Human	Faeces	1998			Europe	Northern Ireland	Northern Ireland	Typhimurium			DT104	M. Achtman	J. Moore (Belfast City Hospital)	PRJEB20997	ERP023216	SAMEA6514562	ERS4278985	2018-08-15	2018-10-09	Assembled	99	225811	4981624	Salmonella enterica;100.0%	78	11132	4	SAL_DB4089AA_AS
SAL_SA1626AA	AH_98/4362	ERR3901638;ILLUMINA;Paired;;ERX3911691;;	SAL_SA1626AA	Human	Human	Faeces	1998			Europe	Northern Ireland	Northern Ireland	Typhimurium			DT104	M. Achtman	J. Moore (Belfast City Hospital)	PRJEB20997	ERP023216	SAMEA6514488	ERS4278911	2018-08-15	2018-10-09	Assembled	106	225811	5042235	Salmonella enterica;98.61%	78	9693	4	SAL_DB4652AA_AS
SAL_SA1627AA	AH_98/4363	ERR3901724;ILLUMINA;Paired;;ERX3911777;;	SAL_SA1627AA	Human	Human	Faeces	1998			Europe	Northern Ireland	Northern Ireland	Typhimurium			DT104	M. Achtman	J. Moore (Belfast City Hospital)	PRJEB20997	ERP023216	SAMEA6514575	ERS4278998	2018-08-15	2018-10-09	Assembled	75	225811	4981297	Salmonella enterica;100.0%	75	13345	4	SAL_DB4651AA_AS
SAL_SA1628AA	AH_98/4375	ERR3901709;ILLUMINA;Paired;;ERX3911762;;	SAL_SA1628AA	Human	Human	Faeces	1998			Europe	Northern Ireland	Northern Ireland	Typhimurium			DT104	M. Achtman	J. Moore (Belfast City Hospital)	PRJEB20997	ERP023216	SAMEA6514559	ERS4278982	2018-08-15	2018-10-09	Assembled	93	257733	4981650	Salmonella enterica;100.0%	76	11527	4	SAL_DB4650AA_AS
SAL_SA1629AA	AH_98/4376	ERR3901723;ILLUMINA;Paired;;ERX3911776;;	SAL_SA1629AA	Human	Human	Faeces	1998			Europe	Northern Ireland	Northern Ireland	Typhimurium			DT104	M. Achtman	J. Moore (Belfast City Hospital)	PRJEB20997	ERP023216	SAMEA6514574	ERS4278997	2018-08-15	2018-10-09	Assembled	81	225811	4980770	Salmonella enterica;100.0%	75	10985	4	SAL_DB4649AA_AS
SAL_SA1630AA	AH_98/4393	ERR3901666;ILLUMINA;Paired;;ERX3911719;;	SAL_SA1630AA	Human	Human	Faeces	1998			Europe	Northern Ireland	Northern Ireland	Typhimurium			DT104	M. Achtman	J. Moore (Belfast City Hospital)	PRJEB20997	ERP023216	SAMEA6514515	ERS4278938	2018-08-15	2018-10-09	Assembled	100	257733	4981010	Salmonella enterica;100.0%	78	10298	4	SAL_DB4648AA_AS
SAL_SA1631AA	AH_98/4523	ERR3901696;ILLUMINA;Paired;;ERX3911749;;	SAL_SA1631AA	Human	Human	Faeces	1998			Europe	Northern Ireland	Northern Ireland	Typhimurium			DT104	M. Achtman	J. Moore (Belfast City Hospital)	PRJEB20997	ERP023216	SAMEA6514547	ERS4278970	2018-08-15	2018-10-09	Assembled	93	225811	4987720	Salmonella enterica;100.0%	77	17748	4	SAL_DB4647AA_AS
SAL_SA1632AA	AH_99/4724	ERR3901680;ILLUMINA;Paired;;ERX3911733;;	SAL_SA1632AA	Human	Human	Faeces	1999			Europe	Northern Ireland	Northern Ireland	Typhimurium			DT104	M. Achtman	J. Moore (Belfast City Hospital)	PRJEB20997	ERP023216	SAMEA6514530	ERS4278953	2018-08-15	2018-10-09	Assembled	83	223067	4981038	Salmonella enterica;100.0%	76	11811	4	SAL_DB3754AA_AS
SAL_SA1636AA	AH_99/4824	ERR3901654;ILLUMINA;Paired;;ERX3911707;;	SAL_SA1636AA	Human	Human	Faeces	1999			Europe	Northern Ireland	Northern Ireland	Typhimurium			DT104	M. Achtman	J. Moore (Belfast City Hospital)	PRJEB20997	ERP023216	SAMEA6514504	ERS4278927	2018-08-15	2018-10-09	Assembled	103	225811	4987936	Salmonella enterica;100.0%	75	17723	4	SAL_DB4644AA_AS
SAL_SA1637AA	AH_99/4850	ERR3901721;ILLUMINA;Paired;;ERX3911774;;	SAL_SA1637AA	Human	Human	Faeces	1999			Europe	Northern Ireland	Northern Ireland	Typhimurium			DT104	M. Achtman	J. Moore (Belfast City Hospital)	PRJEB20997	ERP023216	SAMEA6514570	ERS4278993	2018-08-15	2018-10-09	Assembled	93	225811	4980983	Salmonella enterica;100.0%	77	11301	4	SAL_DB4643AA_AS
SAL_SA1640AA	AH_99/5231	ERR3901759;ILLUMINA;Paired;;ERX3911812;;	SAL_SA1640AA	Human	Human	Faeces	1999			Europe	Northern Ireland	Northern Ireland	Typhimurium			DT104	M. Achtman	J. Moore (Belfast City Hospital)	PRJEB20997	ERP023216	SAMEA6514611	ERS4279034	2018-08-15	2018-10-09	Assembled	69	224948	4980983	Salmonella enterica;100.0%	81	12350	4	SAL_DB4640AA_AS
SAL_SA1642AA	JM_01/07	ERR3901757;ILLUMINA;Paired;;ERX3911810;;	SAL_SA1642AA	Human	Human	Faeces	2001			Europe	Northern Ireland	Northern Ireland	Typhimurium			DT104	M. Achtman	J. Moore (Belfast City Hospital)	PRJEB20997	ERP023216	SAMEA6514609	ERS4279032	2018-08-15	2018-10-09	Assembled	62	225811	4997775	Salmonella enterica;98.58%	81	32256	4	SAL_DB4638AA_AS
SAL_SA1645AA	JM_01/106	ERR3901726;ILLUMINA;Paired;;ERX3911779;;	SAL_SA1645AA	Human	Human	Faeces	2001			Europe	Northern Ireland	Northern Ireland	Typhimurium			DT104b	M. Achtman	J. Moore (Belfast City Hospital)	PRJEB20997	ERP023216	SAMEA6514577	ERS4279000	2018-08-15	2018-10-09	Assembled	84	257549	4994426	Salmonella enterica;98.69%	80	25841	4	SAL_DB4635AA_AS
SAL_SA1646AA	JM_01/110	ERR3901712;ILLUMINA;Paired;;ERX3911765;;	SAL_SA1646AA	Human	Human	Faeces	2001			Europe	Northern Ireland	Northern Ireland	Typhimurium			DT104b	M. Achtman	J. Moore (Belfast City Hospital)	PRJEB20997	ERP023216	SAMEA6514563	ERS4278986	2018-08-15	2018-10-09	Assembled	85	225811	4937583	Salmonella enterica;100.0%	69	12732	4	SAL_DB4634AA_AS
SAL_SA1647AA	JM_01/117	ERR3901067;ILLUMINA;Paired;;ERX3911120;;	SAL_SA1647AA	Human	Human	Faeces	2001			Europe	Northern Ireland	Northern Ireland	Typhimurium			DT104b	M. Achtman	J. Moore (Belfast City Hospital)	PRJEB20997	ERP023216	SAMEA6513887	ERS4278311	2018-08-15	2018-10-09	Assembled	97	223066	4985433	Salmonella enterica;100.0%	81	19683	4	SAL_DB4633AA_AS
SAL_SA1651AA	JM_02/14	ERR3901691;ILLUMINA;Paired;;ERX3911744;;	SAL_SA1651AA	Human	Human	Faeces	2002			Europe	Northern Ireland	Northern Ireland	Typhimurium			DT104b	M. Achtman	J. Moore (Belfast City Hospital)	PRJEB20997	ERP023216	SAMEA6514540	ERS4278963	2018-08-15	2018-10-09	Assembled	96	225811	4985469	Salmonella enterica;100.0%	75	19569	4	SAL_DB4629AA_AS
SAL_SA1652AA	JM_02/51	ERR3901699;ILLUMINA;Paired;;ERX3911752;;	SAL_SA1652AA	Human	Human	Faeces	2002			Europe	Northern Ireland	Northern Ireland	Typhimurium			DT104	M. Achtman	J. Moore (Belfast City Hospital)	PRJEB20997	ERP023216	SAMEA6514549	ERS4278972	2018-08-15	2018-10-09	Assembled	87	257549	4980894	Salmonella enterica;100.0%	76	17389	4	SAL_DB4614AA_AS
SAL_SA1657AA	JM_04/107	ERR3901142;ILLUMINA;Paired;;ERX3911195;;	SAL_SA1657AA	Human	Human	Faeces	2004			Europe	Northern Ireland	Northern Ireland	Typhimurium			DT104	M. Achtman	J. Moore (Belfast City Hospital)	PRJEB20997	ERP023216	SAMEA6513951	ERS4278375	2018-08-15	2018-10-09	Assembled	104	225811	4973557	Salmonella enterica;100.0%	73	20079	4	SAL_DB4609AA_AS
SAL_SA1658AA	JM_04/108	ERR3901060;ILLUMINA;Paired;;ERX3911113;;	SAL_SA1658AA	Human	Human	Faeces	2004			Europe	Northern Ireland	Northern Ireland	Typhimurium			DT104	M. Achtman	J. Moore (Belfast City Hospital)	PRJEB20997	ERP023216	SAMEA6513882	ERS4278306	2018-08-15	2018-10-09	Assembled	100	257733	4973302	Salmonella enterica;100.0%	73	11211	4	SAL_DB4608AA_AS
SAL_SA1659AA	JM_04/109	ERR3901076;ILLUMINA;Paired;;ERX3911129;;	SAL_SA1659AA	Human	Human	Faeces	2004			Europe	Northern Ireland	Northern Ireland	Typhimurium			DT104	M. Achtman	J. Moore (Belfast City Hospital)	PRJEB20997	ERP023216	SAMEA6513896	ERS4278320	2018-08-15	2018-10-09	Assembled	111	257733	4972059	Salmonella enterica;100.0%	71	11046	4	SAL_DB4607AA_AS
SAL_SA1660AA	JM_04/112	ERR3901106;ILLUMINA;Paired;;ERX3911159;;	SAL_SA1660AA	Human	Human	Faeces	2004			Europe	Northern Ireland	Northern Ireland	Typhimurium			DT104	M. Achtman	J. Moore (Belfast City Hospital)	PRJEB20997	ERP023216	SAMEA6513913	ERS4278337	2018-08-15	2018-10-09	Assembled	88	257729	4972618	Salmonella enterica;100.0%	72	11457	4	SAL_DB4606AA_AS
SAL_SA1661AA	JM_04/113	ERR3901025;ILLUMINA;Paired;;ERX3911078;;	SAL_SA1661AA	Human	Human	Faeces	2004			Europe	Northern Ireland	Northern Ireland	Typhimurium			DT104	M. Achtman	J. Moore (Belfast City Hospital)	PRJEB20997	ERP023216	SAMEA6513826	ERS4278250	2018-08-15	2018-10-09	Assembled	94	257729	4973052	Salmonella enterica;100.0%	69	12213	4	SAL_DB4605AA_AS
SAL_SA1662AA	JM_04/114	ERR3901039;ILLUMINA;Paired;;ERX3911092;;	SAL_SA1662AA	Human	Human	Faeces	2004			Europe	Northern Ireland	Northern Ireland	Typhimurium			DT104	M. Achtman	J. Moore (Belfast City Hospital)	PRJEB20997	ERP023216	SAMEA6513840	ERS4278264	2018-08-15	2018-10-09	Assembled	94	257729	4972626	Salmonella enterica;100.0%	71	10116	4	SAL_DB4604AA_AS
SAL_SA1663AA	JM_04/115	ERR3901053;ILLUMINA;Paired;;ERX3911106;;	SAL_SA1663AA	Human	Human	Faeces	2004			Europe	Northern Ireland	Northern Ireland	Typhimurium			DT104	M. Achtman	J. Moore (Belfast City Hospital)	PRJEB20997	ERP023216	SAMEA6513857	ERS4278281	2018-08-15	2018-10-09	Assembled	114	225811	4972328	Salmonella enterica;100.0%	74	9632	4	SAL_DB4603AA_AS
SAL_SA1664AA	JM_04/116	ERR3901069;ILLUMINA;Paired;;ERX3911122;;	SAL_SA1664AA	Human	Human	Faeces	2004			Europe	Northern Ireland	Northern Ireland	Typhimurium			DT104	M. Achtman	J. Moore (Belfast City Hospital)	PRJEB20997	ERP023216	SAMEA6513890	ERS4278314	2018-08-15	2018-10-09	Assembled	108	257733	4973179	Salmonella enterica;100.0%	73	10640	4	SAL_DB4602AA_AS
SAL_SA1665AA	JM_04/117	ERR3901085;ILLUMINA;Paired;;ERX3911138;;	SAL_SA1665AA	Human	Human	Faeces	2004			Europe	Northern Ireland	Northern Ireland	Typhimurium			DT104	M. Achtman	J. Moore (Belfast City Hospital)	PRJEB20997	ERP023216	SAMEA6513906	ERS4278330	2018-08-15	2018-10-09	Assembled	88	257956	4973151	Salmonella enterica;100.0%	69	11238	4	SAL_DB4601AA_AS
SAL_SA1666AA	JM_04/118	ERR3901099;ILLUMINA;Paired;;ERX3911152;;	SAL_SA1666AA	Human	Human	Faeces	2004			Europe	Northern Ireland	Northern Ireland	Typhimurium			DT104	M. Achtman	J. Moore (Belfast City Hospital)	PRJEB20997	ERP023216	SAMEA6513874	ERS4278298	2018-08-15	2018-10-09	Assembled	96	206917	4973290	Salmonella enterica;100.0%	73	10842	4	SAL_DB4600AA_AS
SAL_SA1667AA	JM_04/119	ERR3901107;ILLUMINA;Paired;;ERX3911160;;	SAL_SA1667AA	Human	Human	Faeces	2004			Europe	Northern Ireland	Northern Ireland	Typhimurium			DT104	M. Achtman	J. Moore (Belfast City Hospital)	PRJEB20997	ERP023216	SAMEA6513914	ERS4278338	2018-08-15	2018-10-09	Assembled	92	257733	4972460	Salmonella enterica;100.0%	70	11702	4	SAL_DB4628AA_AS
SAL_SA1668AA	JM_04/120	ERR3901120;ILLUMINA;Paired;;ERX3911173;;	SAL_SA1668AA	Human	Human	Faeces	2004			Europe	Northern Ireland	Northern Ireland	Typhimurium			DT104	M. Achtman	J. Moore (Belfast City Hospital)	PRJEB20997	ERP023216	SAMEA6513933	ERS4278357	2018-08-15	2018-10-09	Assembled	94	257729	4972854	Salmonella enterica;100.0%	67	12197	4	SAL_DB4598AA_AS
SAL_SA1669AA	JM_04/121	ERR3901150;ILLUMINA;Paired;;ERX3911203;;	SAL_SA1669AA	Human	Human	Faeces	2004			Europe	Northern Ireland	Northern Ireland	Typhimurium			DT104	M. Achtman	J. Moore (Belfast City Hospital)	PRJEB20997	ERP023216	SAMEA6513962	ERS4278386	2018-08-15	2018-10-09	Assembled	94	225811	4973761	Salmonella enterica;100.0%	66	11026	4	SAL_DB4597AA_AS
SAL_SA1670AA	JM_04/125	ERR3901165;ILLUMINA;Paired;;ERX3911218;;	SAL_SA1670AA	Human	Human	Faeces	2004			Europe	Northern Ireland	Northern Ireland	Typhimurium			DT104	M. Achtman	J. Moore (Belfast City Hospital)	PRJEB20997	ERP023216	SAMEA6513978	ERS4278402	2018-08-15	2018-10-09	Assembled	86	257729	4973466	Salmonella enterica;100.0%	70	11720	4	SAL_DB4596AA_AS
SAL_SA1671AA	JM_04/129	ERR3901115;ILLUMINA;Paired;;ERX3911168;;	SAL_SA1671AA	Human	Human	Faeces	2004			Europe	Northern Ireland	Northern Ireland	Typhimurium			DT104	M. Achtman	J. Moore (Belfast City Hospital)	PRJEB20997	ERP023216	SAMEA6513923	ERS4278347	2018-08-15	2018-10-09	Assembled	95	257733	4972621	Salmonella enterica;100.0%	72	11451	4	SAL_DB4595AA_AS
SAL_SA1672AA	JM_04/130	ERR3901129;ILLUMINA;Paired;;ERX3911182;;	SAL_SA1672AA	Human	Human	Faeces	2004			Europe	Northern Ireland	Northern Ireland	Typhimurium			DT104	M. Achtman	J. Moore (Belfast City Hospital)	PRJEB20997	ERP023216	SAMEA6513939	ERS4278363	2018-08-15	2018-10-09	Assembled	100	257733	4972495	Salmonella enterica;100.0%	70	10493	4	SAL_DB4594AA_AS
SAL_SA1673AA	JM_04/131	ERR3901145;ILLUMINA;Paired;;ERX3911198;;	SAL_SA1673AA	Human	Human	Faeces	2004			Europe	Northern Ireland	Northern Ireland	Typhimurium			DT104	M. Achtman	J. Moore (Belfast City Hospital)	PRJEB20997	ERP023216	SAMEA6513959	ERS4278383	2018-08-15	2018-10-09	Assembled	107	225811	4972711	Salmonella enterica;100.0%	71	11086	4	SAL_DB4593AA_AS
SAL_SA1674AA	JM_04/133	ERR3901174;ILLUMINA;Paired;;ERX3911227;;	SAL_SA1674AA	Human	Human	Faeces	2004			Europe	Northern Ireland	Northern Ireland	Typhimurium			DT104	M. Achtman	J. Moore (Belfast City Hospital)	PRJEB20997	ERP023216	SAMEA6513988	ERS4278412	2018-08-15	2018-10-09	Assembled	91	257733	4972608	Salmonella enterica;100.0%	69	12081	4	SAL_DB4592AA_AS
SAL_SA1675AA	JM_04/134	ERR3901187;ILLUMINA;Paired;;ERX3911240;;	SAL_SA1675AA	Human	Human	Faeces	2004			Europe	Northern Ireland	Northern Ireland	Typhimurium			DT104	M. Achtman	J. Moore (Belfast City Hospital)	PRJEB20997	ERP023216	SAMEA6514003	ERS4278427	2018-08-15	2018-10-09	Assembled	80	257729	4973342	Salmonella enterica;100.0%	68	10974	4	SAL_DB4591AA_AS
SAL_SA1676AA	JM_04/135	ERR3901109;ILLUMINA;Paired;;ERX3911162;;	SAL_SA1676AA	Human	Human	Faeces	2004			Europe	Northern Ireland	Northern Ireland	Typhimurium			DT104	M. Achtman	J. Moore (Belfast City Hospital)	PRJEB20997	ERP023216	SAMEA6513915	ERS4278339	2018-08-15	2018-10-09	Assembled	88	257729	4972955	Salmonella enterica;100.0%	76	17732	4	SAL_DB4590AA_AS
SAL_SA1677AA	JM_04/136	ERR3901136;ILLUMINA;Paired;;ERX3911189;;	SAL_SA1677AA	Human	Human	Faeces	2004			Europe	Northern Ireland	Northern Ireland	Typhimurium			DT104	M. Achtman	J. Moore (Belfast City Hospital)	PRJEB20997	ERP023216	SAMEA6513946	ERS4278370	2018-08-15	2018-10-09	Assembled	93	257733	4973161	Salmonella enterica;100.0%	71	10710	4	SAL_DB4589AA_AS
SAL_SA1678AA	JM_04/139	ERR3901179;ILLUMINA;Paired;;ERX3911232;;	SAL_SA1678AA	Human	Human	Faeces	2004			Europe	Northern Ireland	Northern Ireland	Typhimurium			DT104	M. Achtman	J. Moore (Belfast City Hospital)	PRJEB20997	ERP023216	SAMEA6513995	ERS4278419	2018-08-15	2018-10-09	Assembled	86	257729	4973169	Salmonella enterica;100.0%	68	11696	4	SAL_DB4588AA_AS
SAL_SA1679AA	JM_04/145	ERR3901122;ILLUMINA;Paired;;ERX3911175;;	SAL_SA1679AA	Human	Human	Faeces	2004			Europe	Northern Ireland	Northern Ireland	Typhimurium			DT104	M. Achtman	J. Moore (Belfast City Hospital)	PRJEB20997	ERP023216	SAMEA6513931	ERS4278355	2018-08-15	2018-10-09	Assembled	95	257729	4972681	Salmonella enterica;100.0%	66	11749	4	SAL_DB4587AA_AS
SAL_SA1680AA	JM_04/146	ERR3901138;ILLUMINA;Paired;;ERX3911191;;	SAL_SA1680AA	Human	Human	Faeces	2004			Europe	Northern Ireland	Northern Ireland	Typhimurium			DT104	M. Achtman	J. Moore (Belfast City Hospital)	PRJEB20997	ERP023216	SAMEA6513949	ERS4278373	2018-08-15	2018-10-09	Assembled	99	257733	4972610	Salmonella enterica;100.0%	70	11215	4	SAL_DB4586AA_AS
SAL_SA1681AA	JM_04/147	ERR3901152;ILLUMINA;Paired;;ERX3911205;;	SAL_SA1681AA	Human	Human	Faeces	2004			Europe	Northern Ireland	Northern Ireland	Typhimurium			DT104	M. Achtman	J. Moore (Belfast City Hospital)	PRJEB20997	ERP023216	SAMEA6513964	ERS4278388	2018-08-15	2018-10-09	Assembled	87	225811	4972741	Salmonella enterica;100.0%	72	11212	4	SAL_DB4585AA_AS
SAL_SA1682AA	JM_04/148	ERR3901158;ILLUMINA;Paired;;ERX3911211;;	SAL_SA1682AA	Human	Human	Faeces	2004			Europe	Northern Ireland	Northern Ireland	Typhimurium			DT104b	M. Achtman	J. Moore (Belfast City Hospital)	PRJEB20997	ERP023216	SAMEA6513972	ERS4278396	2018-08-15	2018-10-09	Assembled	92	257733	4991005	Salmonella enterica;98.46%	73	21546	4	SAL_DB4584AA_AS
SAL_SA1683AA	JM_04/162	ERR3901167;ILLUMINA;Paired;;ERX3911220;;	SAL_SA1683AA	Human	Human	Faeces	2004			Europe	Northern Ireland	Northern Ireland	Typhimurium			DT104	M. Achtman	J. Moore (Belfast City Hospital)	PRJEB20997	ERP023216	SAMEA6513980	ERS4278404	2018-08-15	2018-10-09	Assembled	91	257729	4973006	Salmonella enterica;100.0%	71	10839	4	SAL_DB4583AA_AS
SAL_SA1684AA	JM_04/17	ERR3901715;ILLUMINA;Paired;;ERX3911768;;	SAL_SA1684AA	Human	Human	Faeces	2004			Europe	Northern Ireland	Northern Ireland	Typhimurium			DT104	M. Achtman	J. Moore (Belfast City Hospital)	PRJEB20997	ERP023216	SAMEA6514565	ERS4278988	2018-08-15	2018-10-09	Assembled	93	225811	4972417	Salmonella enterica;100.0%	77	11254	4	SAL_DB4582AA_AS
SAL_SA1685AA	JM_04/185	ERR3901116;ILLUMINA;Paired;;ERX3911169;;	SAL_SA1685AA	Human	Human	Faeces	2004			Europe	Northern Ireland	Northern Ireland	Typhimurium			DT104	M. Achtman	J. Moore (Belfast City Hospital)	PRJEB20997	ERP023216	SAMEA6513925	ERS4278349	2018-08-15	2018-10-09	Assembled	91	257772	4973428	Salmonella enterica;100.0%	69	11002	4	SAL_DB4581AA_AS
SAL_SA1686AA	JM_04/19	ERR3901683;ILLUMINA;Paired;;ERX3911736;;	SAL_SA1686AA	Human	Human	Faeces	2004			Europe	Northern Ireland	Northern Ireland	Typhimurium			DT104	M. Achtman	J. Moore (Belfast City Hospital)	PRJEB20997	ERP023216	SAMEA6514533	ERS4278956	2018-08-15	2018-10-09	Assembled	88	257733	4973059	Salmonella enterica;100.0%	75	11969	4	SAL_DB4580AA_AS
SAL_SA1687AA	JM_04/190	ERR3901181;ILLUMINA;Paired;;ERX3911234;;	SAL_SA1687AA	Human	Human	Faeces	2004			Europe	Northern Ireland	Northern Ireland	Typhimurium			DT104	M. Achtman	J. Moore (Belfast City Hospital)	PRJEB20997	ERP023216	SAMEA6513996	ERS4278420	2018-08-15	2018-10-09	Assembled	85	257729	4973193	Salmonella enterica;100.0%	70	12074	4	SAL_DB4579AA_AS
SAL_SA1688AA	JM_04/23	ERR3901651;ILLUMINA;Paired;;ERX3911704;;	SAL_SA1688AA	Human	Human	Faeces	2004			Europe	Northern Ireland	Northern Ireland	Typhimurium			DT104	M. Achtman	J. Moore (Belfast City Hospital)	PRJEB20997	ERP023216	SAMEA6514500	ERS4278923	2018-08-15	2018-10-09	Assembled	97	225811	4972135	Salmonella enterica;100.0%	77	10375	4	SAL_DB4578AA_AS
SAL_SA1689AA	JM_04/40	ERR3901097;ILLUMINA;Paired;;ERX3911150;;	SAL_SA1689AA	Human	Human	Faeces	2004			Europe	Northern Ireland	Northern Ireland	Typhimurium			DT104	M. Achtman	J. Moore (Belfast City Hospital)	PRJEB20997	ERP023216	SAMEA6513871	ERS4278295	2018-08-15	2018-10-09	Assembled	93	257729	4972540	Salmonella enterica;100.0%	67	11806	4	SAL_DB4577AA_AS
SAL_SA1690AA	JM_04/42	ERR3901044;ILLUMINA;Paired;;ERX3911097;;	SAL_SA1690AA	Human	Human	Faeces	2004			Europe	Northern Ireland	Northern Ireland	Typhimurium			DT104	M. Achtman	J. Moore (Belfast City Hospital)	PRJEB20997	ERP023216	SAMEA6513849	ERS4278273	2018-08-15	2018-10-09	Assembled	101	257729	4959072	Salmonella enterica;100.0%	71	11198	4	SAL_DB4576AA_AS
SAL_SA1691AA	JM_04/60	ERR3901175;ILLUMINA;Paired;;ERX3911228;;	SAL_SA1691AA	Human	Human	Faeces	2004			Europe	Northern Ireland	Northern Ireland	Typhimurium			DT104	M. Achtman	J. Moore (Belfast City Hospital)	PRJEB20997	ERP023216	SAMEA6513989	ERS4278413	2018-08-15	2018-10-09	Assembled	88	257733	4972884	Salmonella enterica;100.0%	70	10767	4	SAL_DB4575AA_AS
SAL_SA1692AA	JM_04/67	ERR3901189;ILLUMINA;Paired;;ERX3911242;;	SAL_SA1692AA	Human	Human	Faeces	2004			Europe	Northern Ireland	Northern Ireland	Typhimurium			DT104	M. Achtman	J. Moore (Belfast City Hospital)	PRJEB20997	ERP023216	SAMEA6514008	ERS4278432	2018-08-15	2018-10-09	Assembled	90	257729	4973014	Salmonella enterica;100.0%	72	10722	4	SAL_DB4574AA_AS
SAL_SA1693AA	JM_04/69	ERR3901111;ILLUMINA;Paired;;ERX3911164;;	SAL_SA1693AA	Human	Human	Faeces	2004			Europe	Northern Ireland	Northern Ireland	Typhimurium			DT104	M. Achtman	J. Moore (Belfast City Hospital)	PRJEB20997	ERP023216	SAMEA6513918	ERS4278342	2018-08-15	2018-10-09	Assembled	84	225809	4973250	Salmonella enterica;100.0%	73	13876	4	SAL_DB4573AA_AS
SAL_SA1694AA	JM_04/70	ERR3901124;ILLUMINA;Paired;;ERX3911177;;	SAL_SA1694AA	Human	Human	Faeces	2004			Europe	Northern Ireland	Northern Ireland	Typhimurium			DT104	M. Achtman	J. Moore (Belfast City Hospital)	PRJEB20997	ERP023216	SAMEA6513934	ERS4278358	2018-08-15	2018-10-09	Assembled	103	257733	4972230	Salmonella enterica;100.0%	67	10962	4	SAL_DB4572AA_AS
SAL_SA1695AA	JM_04/71	ERR3901183;ILLUMINA;Paired;;ERX3911236;;	SAL_SA1695AA	Human	Human	Faeces	2004			Europe	Northern Ireland	Northern Ireland	Typhimurium			DT104	M. Achtman	J. Moore (Belfast City Hospital)	PRJEB20997	ERP023216	SAMEA6513998	ERS4278422	2018-08-15	2018-10-09	Assembled	89	257729	4973129	Salmonella enterica;100.0%	68	11053	4	SAL_DB4571AA_AS
SAL_SA1696AA	JM_04/72	ERR3901118;ILLUMINA;Paired;;ERX3911171;;	SAL_SA1696AA	Human	Human	Faeces	2004			Europe	Northern Ireland	Northern Ireland	Typhimurium			DT104	M. Achtman	J. Moore (Belfast City Hospital)	PRJEB20997	ERP023216	SAMEA6513927	ERS4278351	2018-08-15	2018-10-09	Assembled	81	257733	4972061	Salmonella enterica;100.0%	68	11848	4	SAL_DB4570AA_AS
SAL_SA1697AA	JM_04/73	ERR3901133;ILLUMINA;Paired;;ERX3911186;;	SAL_SA1697AA	Human	Human	Faeces	2004			Europe	Northern Ireland	Northern Ireland	Typhimurium			DT104	M. Achtman	J. Moore (Belfast City Hospital)	PRJEB20997	ERP023216	SAMEA6513943	ERS4278367	2018-08-15	2018-10-09	Assembled	101	257729	4973188	Salmonella enterica;100.0%	67	11353	4	SAL_DB4569AA_AS
SAL_SA1698AA	JM_04/74	ERR3901176;ILLUMINA;Paired;;ERX3911229;;	SAL_SA1698AA	Human	Human	Faeces	2004			Europe	Northern Ireland	Northern Ireland	Typhimurium			DT104	M. Achtman	J. Moore (Belfast City Hospital)	PRJEB20997	ERP023216	SAMEA6513991	ERS4278415	2018-08-15	2018-10-09	Assembled	88	257729	4972668	Salmonella enterica;100.0%	68	11500	4	SAL_DB4568AA_AS
SAL_SA1699AA	JM_04/75	ERR3901190;ILLUMINA;Paired;;ERX3911243;;	SAL_SA1699AA	Human	Human	Faeces	2004			Europe	Northern Ireland	Northern Ireland	Typhimurium			DT104	M. Achtman	J. Moore (Belfast City Hospital)	PRJEB20997	ERP023216	SAMEA6514010	ERS4278434	2018-08-15	2018-10-09	Assembled	98	225811	4972730	Salmonella enterica;100.0%	73	11260	4	SAL_DB4567AA_AS
SAL_SA1700AA	JM_04/76	ERR3901131;ILLUMINA;Paired;;ERX3911184;;	SAL_SA1700AA	Human	Human	Faeces	2004			Europe	Northern Ireland	Northern Ireland	Typhimurium			DT104	M. Achtman	J. Moore (Belfast City Hospital)	PRJEB20997	ERP023216	SAMEA6513941	ERS4278365	2018-08-15	2018-10-09	Assembled	106	225811	4973449	Salmonella enterica;100.0%	73	11012	4	SAL_DB4566AA_AS
SAL_SA1701AA	JM_04/78	ERR3901160;ILLUMINA;Paired;;ERX3911213;;	SAL_SA1701AA	Human	Human	Faeces	2004			Europe	Northern Ireland	Northern Ireland	Typhimurium			DT104	M. Achtman	J. Moore (Belfast City Hospital)	PRJEB20997	ERP023216	SAMEA6513973	ERS4278397	2018-08-15	2018-10-09	Assembled	106	257733	4973029	Salmonella enterica;100.0%	70	19795	4	SAL_DB4565AA_AS
SAL_SA1702AA	JM_04/79	ERR3901140;ILLUMINA;Paired;;ERX3911193;;	SAL_SA1702AA	Human	Human	Faeces	2004			Europe	Northern Ireland	Northern Ireland	Typhimurium			DT104	M. Achtman	J. Moore (Belfast City Hospital)	PRJEB20997	ERP023216	SAMEA6513950	ERS4278374	2018-08-15	2018-10-09	Assembled	95	257733	4973051	Salmonella enterica;100.0%	72	11899	4	SAL_DB4564AA_AS
SAL_SA1703AA	JM_04/81	ERR3901169;ILLUMINA;Paired;;ERX3911222;;	SAL_SA1703AA	Human	Human	Faeces	2004			Europe	Northern Ireland	Northern Ireland	Typhimurium			DT104	M. Achtman	J. Moore (Belfast City Hospital)	PRJEB20997	ERP023216	SAMEA6513982	ERS4278406	2018-08-15	2018-10-09	Assembled	93	257733	4972917	Salmonella enterica;100.0%	72	12274	4	SAL_DB4563AA_AS
SAL_SA1704AA	JM_04/82	ERR3901147;ILLUMINA;Paired;;ERX3911200;;	SAL_SA1704AA	Human	Human	Faeces	2004			Europe	Northern Ireland	Northern Ireland	Typhimurium			DT104	M. Achtman	J. Moore (Belfast City Hospital)	PRJEB20997	ERP023216	SAMEA6513958	ERS4278382	2018-08-15	2018-10-09	Assembled	85	204650	4973980	Salmonella enterica;100.0%	79	11365	4	SAL_DB4562AA_AS
SAL_SA1705AA	JM_04/88	ERR3901707;ILLUMINA;Paired;;ERX3911760;;	SAL_SA1705AA	Human	Human	Faeces	2004			Europe	Northern Ireland	Northern Ireland	Typhimurium			DT104	M. Achtman	J. Moore (Belfast City Hospital)	PRJEB20997	ERP023216	SAMEA6514556	ERS4278979	2018-08-15	2018-10-09	Assembled	89	257733	4972893	Salmonella enterica;100.0%	73	11529	4	SAL_DB4561AA_AS
SAL_SA1706AA	JM_04/96	ERR3901162;ILLUMINA;Paired;;ERX3911215;;	SAL_SA1706AA	Human	Human	Faeces	2004			Europe	Northern Ireland	Northern Ireland	Typhimurium			DT104	M. Achtman	J. Moore (Belfast City Hospital)	PRJEB20997	ERP023216	SAMEA6513974	ERS4278398	2018-08-15	2018-10-09	Assembled	96	204650	4973702	Salmonella enterica;100.0%	70	11222	4	SAL_DB4560AA_AS
SAL_SA1707AA	JM_04/98	ERR3901126;ILLUMINA;Paired;;ERX3911179;;	SAL_SA1707AA	Human	Human	Faeces	2004			Europe	Northern Ireland	Northern Ireland	Typhimurium			DT104	M. Achtman	J. Moore (Belfast City Hospital)	PRJEB20997	ERP023216	SAMEA6513937	ERS4278361	2018-08-15	2018-10-09	Assembled	88	257733	4972534	Salmonella enterica;100.0%	71	10709	4	SAL_DB4559AA_AS
SAL_SA1715AA	MC_04-0146	ERR3482128;ILLUMINA;Paired;;ERX3503663;;	SAL_SA1715AA	Human	Human	Human, Faeces	2004			Europe	Ireland		Typhimurium			DT104b	M. Achtman	M. Cormican (NSRL, Galway)	PRJEB34027	ERP116872	SAMEA5867138	ERS3655630	2018-08-15	2018-10-09	Assembled	124	257729	4994900	Salmonella enterica;98.55%	74	17059	4	SAL_DB4551AA_AS
SAL_SA1720AA	MC_04-0302	ERR3900946;ILLUMINA;Paired;;ERX3910999;;	SAL_SA1720AA	Human	Human	Faeces	2004			Europe	Ireland		Typhimurium			DT104	M. Achtman	M. Cormican (NSRL, Galway)	PRJEB20997	ERP023216	SAMEA6513727	ERS4278151	2018-08-15	2018-10-09	Assembled	115	257729	4981762	Salmonella enterica;100.0%	70	11833	4	SAL_DB4546AA_AS
SAL_SA1726AA	MC_04-0395	ERR3900958;ILLUMINA;Paired;;ERX3911011;;	SAL_SA1726AA	Human	Human	Faeces	2004			Europe	Ireland		Typhimurium			DT104	M. Achtman	M. Cormican (NSRL, Galway)	PRJEB20997	ERP023216	SAMEA6513743	ERS4278167	2018-08-15	2018-10-09	Assembled	117	257733	4981120	Salmonella enterica;100.0%	74	11671	4	SAL_DB4540AA_AS
SAL_SA1727AA	MC_04-0408	ERR3901015;ILLUMINA;Paired;;ERX3911068;;	SAL_SA1727AA	Human	Human	Faeces	2004			Europe	Ireland		Typhimurium			DT104	M. Achtman	M. Cormican (NSRL, Galway)	PRJEB20997	ERP023216	SAMEA6513816	ERS4278240	2018-08-15	2018-10-09	Assembled	101	257733	4972163	Salmonella enterica;100.0%	71	10856	4	SAL_DB4539AA_AS
SAL_SA1731AA	MC_04-0458	ERR3901017;ILLUMINA;Paired;;ERX3911070;;	SAL_SA1731AA	Human	Human	Faeces	2004			Europe	Ireland		Typhimurium			DT104c	M. Achtman	M. Cormican (NSRL, Galway)	PRJEB20997	ERP023216	SAMEA6513817	ERS4278241	2018-08-15	2018-10-09	Assembled	101	257728	4979964	Salmonella enterica;100.0%	66	11174	4	SAL_DB4535AA_AS
SAL_SA1733AA	MC_04-0498	ERR3901004;ILLUMINA;Paired;;ERX3911057;;	SAL_SA1733AA	Human	Human	Faeces	2004			Europe	Ireland		Typhimurium			DT104b	M. Achtman	M. Cormican (NSRL, Galway)	PRJEB20997	ERP023216	SAMEA6513803	ERS4278227	2018-08-15	2018-10-09	Assembled	125	257733	4986310	Salmonella enterica;98.59%	75	17340	4	SAL_DB4533AA_AS
SAL_SA1734AA	MC_04-0499	ERR3482125;ILLUMINA;Paired;;ERX3503660;;	SAL_SA1734AA	Human	Human	Human, Faeces	2004			Europe	Ireland		Typhimurium			DT104c	M. Achtman	M. Cormican (NSRL, Galway)	PRJEB34027	ERP116872	SAMEA5867135	ERS3655627	2018-08-15	2018-10-09	Assembled	119	257728	4980473	Salmonella enterica;100.0%	66	10749	4	SAL_DB4532AA_AS
SAL_SA1735AA	MC_04-0544	ERR3482124;ILLUMINA;Paired;;ERX3503659;;	SAL_SA1735AA	Human	Human	Human, Faeces	2004			Europe	Ireland		Typhimurium			DT104	M. Achtman	M. Cormican (NSRL, Galway)	PRJEB34027	ERP116872	SAMEA5867134	ERS3655626	2018-08-15	2018-10-09	Assembled	119	257733	4980867	Salmonella enterica;100.0%	71	11023	4	SAL_DB4531AA_AS
SAL_SA1737AA	MC_04-0559	ERR3900972;ILLUMINA;Paired;;ERX3911025;;	SAL_SA1737AA	Human	Human	Faeces	2004			Europe	Ireland		Typhimurium			DT104	M. Achtman	M. Cormican (NSRL, Galway)	PRJEB20997	ERP023216	SAMEA6513762	ERS4278186	2018-08-15	2018-10-09	Assembled	122	257956	4980549	Salmonella enterica;100.0%	69	9399	4	SAL_DB4529AA_AS
SAL_SA1740AA	MC_04-0584	ERR3900960;ILLUMINA;Paired;;ERX3911013;;	SAL_SA1740AA	Human	Human	Faeces	2004			Europe	Ireland		Typhimurium			DT104b	M. Achtman	M. Cormican (NSRL, Galway)	PRJEB20997	ERP023216	SAMEA6513745	ERS4278169	2018-08-15	2018-10-09	Assembled	125	257729	5004288	Salmonella enterica;98.51%	76	26263	4	SAL_DB4526AA_AS
SAL_SA1741AA	MC_04-0595	ERR3901018;ILLUMINA;Paired;;ERX3911071;;	SAL_SA1741AA	Human	Human	Faeces	2004			Europe	Ireland		Typhimurium			DT104	M. Achtman	M. Cormican (NSRL, Galway)	PRJEB20997	ERP023216	SAMEA6513820	ERS4278244	2018-08-15	2018-10-09	Assembled	88	257733	4982535	Salmonella enterica;100.0%	80	11911	4	SAL_DB4525AA_AS
SAL_SA1742AA	MC_04-0596	ERR3901033;ILLUMINA;Paired;;ERX3911086;;	SAL_SA1742AA	Human	Human	Faeces	2004			Europe	Ireland		Typhimurium			DT104	M. Achtman	M. Cormican (NSRL, Galway)	PRJEB20997	ERP023216	SAMEA6513833	ERS4278257	2018-08-15	2018-10-09	Assembled	101	257729	4981863	Salmonella enterica;100.0%	72	11861	4	SAL_DB4524AA_AS
SAL_SA1744AA	MC_04-0616	ERR3901062;ILLUMINA;Paired;;ERX3911115;;	SAL_SA1744AA	Human	Human	Faeces	2004			Europe	Ireland		Typhimurium			DT104b	M. Achtman	M. Cormican (NSRL, Galway)	PRJEB20997	ERP023216	SAMEA6513883	ERS4278307	2018-08-15	2018-10-09	Assembled	109	225811	4942239	Salmonella enterica;100.0%	64	13285	4	SAL_DB4522AA_AS
SAL_SA1749AA	MC_04-0681	ERR3901027;ILLUMINA;Paired;;ERX3911080;;	SAL_SA1749AA	Human	Human	Faeces	2004			Europe	Ireland		Typhimurium			DT104	M. Achtman	M. Cormican (NSRL, Galway)	PRJEB20997	ERP023216	SAMEA6513829	ERS4278253	2018-08-15	2018-10-09	Assembled	95	257729	4981788	Salmonella enterica;100.0%	73	11452	4	SAL_DB4517AA_AS
SAL_SA1750AA	MC_04-0684	ERR3901041;ILLUMINA;Paired;;ERX3911094;;	SAL_SA1750AA	Human	Human	Faeces	2004			Europe	Ireland		Typhimurium			DT104	M. Achtman	M. Cormican (NSRL, Galway)	PRJEB20997	ERP023216	SAMEA6513846	ERS4278270	2018-08-15	2018-10-09	Assembled	100	257733	4981599	Salmonella enterica;100.0%	74	10627	4	SAL_DB4516AA_AS
SAL_SA1751AA	MC_04-0687	ERR3901064;ILLUMINA;Paired;;ERX3911117;;	SAL_SA1751AA	Human	Human	Faeces	2004			Europe	Ireland		Typhimurium			DT104	M. Achtman	M. Cormican (NSRL, Galway)	PRJEB20997	ERP023216	SAMEA6513885	ERS4278309	2018-08-15	2018-10-09	Assembled	96	257733	4981295	Salmonella enterica;100.0%	75	11095	4	SAL_DB4515AA_AS
SAL_SA1753AA	MC_04-0752	ERR3901048;ILLUMINA;Paired;;ERX3911101;;	SAL_SA1753AA	Human	Human	Faeces	2004			Europe	Ireland		Typhimurium			DT104	M. Achtman	M. Cormican (NSRL, Galway)	PRJEB20997	ERP023216	SAMEA6513853	ERS4278277	2018-08-15	2018-10-09	Assembled	98	257729	4981647	Salmonella enterica;100.0%	73	11288	4	SAL_DB4513AA_AS
SAL_SA1754AA	MC_04-0756	ERR3901080;ILLUMINA;Paired;;ERX3911133;;	SAL_SA1754AA	Human	Human	Faeces	2004			Europe	Ireland		Typhimurium			DT104	M. Achtman	M. Cormican (NSRL, Galway)	PRJEB20997	ERP023216	SAMEA6513901	ERS4278325	2018-08-15	2018-10-09	Assembled	93	257733	4981037	Salmonella enterica;100.0%	75	10310	4	SAL_DB4512AA_AS
SAL_SA1755AA	MC_04-0777	ERR3901035;ILLUMINA;Paired;;ERX3911088;;	SAL_SA1755AA	Human	Human	Faeces	2004			Europe	Ireland		Typhimurium			DT104	M. Achtman	M. Cormican (NSRL, Galway)	PRJEB20997	ERP023216	SAMEA6513842	ERS4278266	2018-08-15	2018-10-09	Assembled	95	257733	4981801	Salmonella enterica;100.0%	72	11289	4	SAL_DB4511AA_AS
SAL_SA1756AA	MC_04-0784	ERR3901101;ILLUMINA;Paired;;ERX3911154;;	SAL_SA1756AA	Human	Human	Faeces	2004			Europe	Ireland		Typhimurium			DT104	M. Achtman	M. Cormican (NSRL, Galway)	PRJEB20997	ERP023216	SAMEA6513876	ERS4278300	2018-08-15	2018-10-09	Assembled	86	257733	4982280	Salmonella enterica;100.0%	73	11852	4	SAL_DB4510AA_AS
SAL_SA1757AA	MC_04-0822	ERR3901020;ILLUMINA;Paired;;ERX3911073;;	SAL_SA1757AA	Human	Human	Faeces	2004			Europe	Ireland		Typhimurium			DT104	M. Achtman	M. Cormican (NSRL, Galway)	PRJEB20997	ERP023216	SAMEA6513822	ERS4278246	2018-08-15	2018-10-09	Assembled	105	257733	4983487	Salmonella enterica;100.0%	73	12805	4	SAL_DB4509AA_AS
SAL_SA1758AA	MC_04-0829	ERR3901029;ILLUMINA;Paired;;ERX3911082;;	SAL_SA1758AA	Human	Human	Faeces	2004			Europe	Ireland		Typhimurium			DT104	M. Achtman	M. Cormican (NSRL, Galway)	PRJEB20997	ERP023216	SAMEA6513830	ERS4278254	2018-08-15	2018-10-09	Assembled	127	225811	4981433	Salmonella enterica;100.0%	77	9960	4	SAL_DB4508AA_AS
SAL_SA1765AA	MC_05-0926	ERR3901877;ILLUMINA;Paired;;ERX3911930;;	SAL_SA1765AA	Human	Human	Faeces	2005			Europe	Ireland		Typhimurium			DT104	M. Achtman	M. Cormican (NSRL, Galway)	PRJEB20997	ERP023216	SAMEA6514732	ERS4279155	2018-08-15	2018-10-09	Assembled	84	257733	4972515	Salmonella enterica;100.0%	74	9899	4	SAL_DB4501AA_AS
SAL_SA1769AA	MC_06-0668	ERR3901884;ILLUMINA;Paired;;ERX3911937;;	SAL_SA1769AA	Human	Human	Faeces	2006			Europe	Ireland		Typhimurium			DT104	M. Achtman	M. Cormican (NSRL, Galway)	PRJEB20997	ERP023216	SAMEA6514742	ERS4279165	2018-08-15	2018-10-09	Assembled	78	225811	4981536	Salmonella enterica;100.0%	83	11804	4	SAL_DB4497AA_AS
SAL_SA1770AA	MC_07-0085	ERR3482120;ILLUMINA;Paired;;ERX3503655;;	SAL_SA1770AA	Human	Human	Human, Faeces	2007			Europe	Ireland		Typhimurium			DT104	M. Achtman	M. Cormican (NSRL, Galway)	PRJEB34027	ERP116872	SAMEA5867130	ERS3655622	2018-08-15	2018-10-09	Assembled	78	225811	4981442	Salmonella enterica;100.0%	77	11280	4	SAL_DB4496AA_AS
SAL_SA1771AA	MC_07-0413	ERR3482119;ILLUMINA;Paired;;ERX3503654;;	SAL_SA1771AA	Human	Human	Human, Faeces	2007			Europe	Ireland		Typhimurium			DT104	M. Achtman	M. Cormican (NSRL, Galway)	PRJEB34027	ERP116872	SAMEA5867129	ERS3655621	2018-08-15	2018-10-09	Assembled	76	225808	4994883	Salmonella enterica;98.61%	79	24938	4	SAL_DB4495AA_AS
SAL_SA1787AA	SE04/9	ERR3901057;ILLUMINA;Paired;;ERX3911110;;	SAL_SA1787AA				2004			Europe	Northern Ireland	Northern Ireland	Typhimurium			DT104b	M. Achtman	B. Madden (AFBI, Belfast)	PRJEB20997	ERP023216	SAMEA6513877	ERS4278301	2018-08-15	2018-10-09	Assembled	91	257733	4891728	Salmonella enterica;98.53%	74	24718	4	SAL_DB4479AA_AS
SAL_SA1790AA	SE04/28	ERR3901089;ILLUMINA;Paired;;ERX3911142;;	SAL_SA1790AA	Food	Food	Pork	2004			Europe	Northern Ireland	Northern Ireland	Typhimurium			DT104b	M. Achtman	B. Madden (AFBI, Belfast)	PRJEB20997	ERP023216	SAMEA6513909	ERS4278333	2018-08-15	2018-10-09	Assembled	97	257724	4998723	Salmonella enterica;98.61%	76	24432	4	SAL_DB4476AA_AS
SAL_SA1793AA	SE04/41	ERR3901022;ILLUMINA;Paired;;ERX3911075;;	SAL_SA1793AA	Food	Food	Pork	2004			Europe	Northern Ireland	Northern Ireland	Typhimurium			DT104	M. Achtman	B. Madden (AFBI, Belfast)	PRJEB20997	ERP023216	SAMEA6513821	ERS4278245	2018-08-15	2018-10-09	Assembled	117	225811	4964832	Salmonella enterica;97.02%	73	21129	4	SAL_DB4473AA_AS
SAL_SA1804AA	SE04/155	ERR3901839;ILLUMINA;Paired;;ERX3911892;;	SAL_SA1804AA	Food	Food	Pork	2005			Europe	Northern Ireland	Northern Ireland	Typhimurium			DT104b	M. Achtman	B. Madden (AFBI, Belfast)	PRJEB20997	ERP023216	SAMEA6514690	ERS4279113	2018-08-15	2018-10-09	Assembled	91	257549	4994405	Salmonella enterica;98.65%	78	24419	4	SAL_DB4462AA_AS
SAL_SA1879AA	SE06/33	ERR3901899;ILLUMINA;Paired;;ERX3911952;;	SAL_SA1879AA	Food	Food	Pork	2006			Europe	Northern Ireland	Northern Ireland	Typhimurium			DT104b	M. Achtman	B. Madden (AFBI, Belfast)	PRJEB20997	ERP023216	SAMEA6514755	ERS4279178	2018-08-15	2018-10-09	Assembled	73	225811	4991651	Salmonella enterica;98.64%	84	22245	4	SAL_DB4385AA_AS
SAL_SA1880AA	SE06/34	ERR3901831;ILLUMINA;Paired;;ERX3911884;;	SAL_SA1880AA	Food	Food	Pork	2006			Europe	Northern Ireland	Northern Ireland	Typhimurium			DT104b	M. Achtman	B. Madden (AFBI, Belfast)	PRJEB20997	ERP023216	SAMEA6514683	ERS4279106	2018-08-15	2018-10-09	Assembled	87	225811	4991374	Salmonella enterica;98.65%	80	20048	4	SAL_DB4384AA_AS
SAL_SA5011AA	NL_I13	ERR3902456;ILLUMINA;Paired;;ERX3912509;;	SAL_SA5011AA	Livestock	Swine	Pig pen	2006			Europe	Ireland		Typhimurium			DT104	M. Achtman	N. Leonard (UCD, Dublin)	PRJEB20997	ERP023216	SAMEA6515016	ERS4279438	2018-09-14	2018-10-09	Assembled	80	257730	4991234	Salmonella enterica;98.67%	79	22264	4	SAL_EB0083AA_AS
SAL_SA5012AA	NL_I19	ERR3902464;ILLUMINA;Paired;;ERX3912517;;	SAL_SA5012AA	Livestock	Swine	Pig pen	2006			Europe	Ireland		Typhimurium			DT104b	M. Achtman	N. Leonard (UCD, Dublin)	PRJEB20997	ERP023216	SAMEA6515023	ERS4279445	2018-09-14	2018-10-09	Assembled	84	257549	4991389	Salmonella enterica;98.59%	76	22213	4	SAL_EB0082AA_AS
SAL_SA5013AA	NL_I20	ERR3902355;ILLUMINA;Paired;;ERX3912408;;	SAL_SA5013AA	Livestock	Swine	Pig pen	2006			Europe	Ireland		Typhimurium			DT104b	M. Achtman	N. Leonard (UCD, Dublin)	PRJEB20997	ERP023216	SAMEA6515394	ERS4279816	2018-09-14	2018-10-09	Assembled	62	225811	4991116	Salmonella enterica;98.68%	81	23038	4	SAL_EB0081AA_AS
SAL_SA5014AA	NL_I21	ERR3902472;ILLUMINA;Paired;;ERX3912525;;	SAL_SA5014AA	Livestock	Swine	Pig pen	2006			Europe	Ireland		Typhimurium			DT104b	M. Achtman	N. Leonard (UCD, Dublin)	PRJEB20997	ERP023216	SAMEA6515033	ERS4279455	2018-09-14	2018-10-09	Assembled	69	257956	4991319	Salmonella enterica;98.59%	77	23657	4	SAL_EB0080AA_AS
SAL_SA5015AA	NL_J6	ERR3902480;ILLUMINA;Paired;;ERX3912533;;	SAL_SA5015AA	Livestock	Swine	Truck after washing	2006			Europe	Ireland		Typhimurium			DT104b	M. Achtman	N. Leonard (UCD, Dublin)	PRJEB20997	ERP023216	SAMEA6515040	ERS4279462	2018-09-14	2018-10-09	Assembled	75	225811	4982941	Salmonella enterica;98.63%	77	28657	4	SAL_EB0079AA_AS
SAL_SA5021AA	NL_ZZ37	ERR3902566;ILLUMINA;Paired;;ERX3912619;;	SAL_SA5021AA	Livestock	Swine	Pig	2005			Europe	Ireland		Typhimurium			DT104	M. Achtman	N. Leonard (UCD, Dublin)	PRJEB20997	ERP023216	SAMEA6515221	ERS4279643	2018-09-14	2018-10-09	Assembled	69	270399	4944542	Salmonella enterica;100.0%	57	15700	4	SAL_EB0073AA_AS
SAL_SA5029AA	NL_R1	ERR3902488;ILLUMINA;Paired;;ERX3912541;;	SAL_SA5029AA	Livestock	Swine	Pig	2005			Europe	Ireland		Typhimurium			DT104b	M. Achtman	N. Leonard (UCD, Dublin)	PRJEB20997	ERP023216	SAMEA6515048	ERS4279470	2018-09-14	2018-10-09	Assembled	79	257545	4988749	Salmonella enterica;98.61%	79	25050	4	SAL_EB0065AA_AS
SAL_SA5033AA	NL_R5	ERR3902371;ILLUMINA;Paired;;ERX3912424;;	SAL_SA5033AA	Livestock	Swine	Pig	2005			Europe	Ireland		Typhimurium			DT104b	M. Achtman	N. Leonard (UCD, Dublin)	PRJEB20997	ERP023216	SAMEA6515426	ERS4279848	2018-09-14	2018-10-09	Assembled	62	286938	4990235	Salmonella enterica;98.63%	78	23054	4	SAL_EB0053AA_AS
SAL_SA5034AA	NL_R8	ERR3902144;ILLUMINA;Paired;;ERX3912197;;	SAL_SA5034AA	Livestock	Swine	Pig	2005			Europe	Ireland		Typhimurium			DT104b	M. Achtman	N. Leonard (UCD, Dublin)	PRJEB20997	ERP023216	SAMEA6515088	ERS4279510	2018-09-14	2018-10-09	Assembled	66	225811	4991341	Salmonella enterica;98.68%	82	22386	4	SAL_EB0052AA_AS
SAL_SA5035AA	NL_R9	ERR3902152;ILLUMINA;Paired;;ERX3912205;;	SAL_SA5035AA	Livestock	Swine	Pig	2005			Europe	Ireland		Typhimurium			DT104b	M. Achtman	N. Leonard (UCD, Dublin)	PRJEB20997	ERP023216	SAMEA6515096	ERS4279518	2018-09-14	2018-10-09	Assembled	65	257733	4991647	Salmonella enterica;98.55%	77	24016	4	SAL_EB0051AA_AS
SAL_SA5036AA	NL_R16	ERR3902120;ILLUMINA;Paired;;ERX3912173;;	SAL_SA5036AA	Livestock	Swine	Pig	2005			Europe	Ireland		Typhimurium			DT104b	M. Achtman	N. Leonard (UCD, Dublin)	PRJEB20997	ERP023216	SAMEA6515064	ERS4279486	2018-09-14	2018-10-09	Assembled	72	257733	4991138	Salmonella enterica;98.65%	79	22376	4	SAL_EB0050AA_AS
SAL_SA5037AA	NL_R18	ERR3902379;ILLUMINA;Paired;;ERX3912432;;	SAL_SA5037AA	Livestock	Swine	Pig	2005			Europe	Ireland		Typhimurium			DT104b	M. Achtman	N. Leonard (UCD, Dublin)	PRJEB20997	ERP023216	SAMEA6515434	ERS4279856	2018-09-14	2018-10-09	Assembled	60	257733	4981187	Salmonella enterica;98.53%	75	24304	4	SAL_EB0049AA_AS
SAL_SA5038AA	NL_R19	ERR3902121;ILLUMINA;Paired;;ERX3912174;;	SAL_SA5038AA	Livestock	Swine	Pig	2005			Europe	Ireland		Typhimurium			DT104b	M. Achtman	N. Leonard (UCD, Dublin)	PRJEB20997	ERP023216	SAMEA6515065	ERS4279487	2018-09-14	2018-10-09	Assembled	79	225811	4990766	Salmonella enterica;98.65%	78	23036	4	SAL_EB0048AA_AS
SAL_SA5039AA	NL_R20	ERR3902129;ILLUMINA;Paired;;ERX3912182;;	SAL_SA5039AA	Livestock	Swine	Pig	2005			Europe	Ireland		Typhimurium			DT104b	M. Achtman	N. Leonard (UCD, Dublin)	PRJEB20997	ERP023216	SAMEA6515073	ERS4279495	2018-09-14	2018-10-09	Assembled	70	257733	4991145	Salmonella enterica;98.59%	76	22883	4	SAL_EB0047AA_AS
SAL_SA5040AA	NL_R22	ERR3902137;ILLUMINA;Paired;;ERX3912190;;	SAL_SA5040AA	Livestock	Swine	Pig	2005			Europe	Ireland		Typhimurium			DT104b	M. Achtman	N. Leonard (UCD, Dublin)	PRJEB20997	ERP023216	SAMEA6515082	ERS4279504	2018-09-14	2018-10-09	Assembled	73	225811	4991779	Salmonella enterica;98.61%	80	21556	4	SAL_EB0046AA_AS
SAL_SA5041AA	NL_R29	ERR3902113;ILLUMINA;Paired;;ERX3912166;;	SAL_SA5041AA	Livestock	Swine	Pig	2005			Europe	Ireland		Typhimurium			DT104b	M. Achtman	N. Leonard (UCD, Dublin)	PRJEB20997	ERP023216	SAMEA6515057	ERS4279479	2018-09-14	2018-10-09	Assembled	70	225811	4990465	Salmonella enterica;98.57%	77	22508	4	SAL_EB0045AA_AS
SAL_SA5042AA	NL_R31	ERR3902170;ILLUMINA;Paired;;ERX3912223;;	SAL_SA5042AA	Livestock	Swine	Pig	2005			Europe	Ireland		Typhimurium			DT104b	M. Achtman	N. Leonard (UCD, Dublin)	PRJEB20997	ERP023216	SAMEA6515114	ERS4279536	2018-09-14	2018-10-09	Assembled	69	225811	4989503	Salmonella enterica;98.66%	78	22919	4	SAL_EB0044AA_AS
SAL_SA5043AA	NL_R34	ERR3902186;ILLUMINA;Paired;;ERX3912239;;	SAL_SA5043AA	Livestock	Swine	Pig	2005			Europe	Ireland		Typhimurium			DT104b	M. Achtman	N. Leonard (UCD, Dublin)	PRJEB20997	ERP023216	SAMEA6515130	ERS4279552	2018-09-14	2018-10-09	Assembled	78	225811	4991265	Salmonella enterica;98.59%	75	21252	4	SAL_EB0043AA_AS
SAL_SA5044AA	NL_R36	ERR3902356;ILLUMINA;Paired;;ERX3912409;;	SAL_SA5044AA	Livestock	Swine	Pig	2005			Europe	Ireland		Typhimurium			DT104b	M. Achtman	N. Leonard (UCD, Dublin)	PRJEB20997	ERP023216	SAMEA6515396	ERS4279818	2018-09-14	2018-10-09	Assembled	56	225810	4992479	Salmonella enterica;98.7%	85	24510	4	SAL_EB0042AA_AS
SAL_SA5045AA	NL_R37	ERR3902194;ILLUMINA;Paired;;ERX3912247;;	SAL_SA5045AA	Livestock	Swine	Pig	2005			Europe	Ireland		Typhimurium			DT104b	M. Achtman	N. Leonard (UCD, Dublin)	PRJEB20997	ERP023216	SAMEA6515138	ERS4279560	2018-09-14	2018-10-09	Assembled	63	225811	4990795	Salmonella enterica;98.63%	80	21328	4	SAL_EB0041AA_AS
SAL_SA5046AA	NL_R38	ERR3902202;ILLUMINA;Paired;;ERX3912255;;	SAL_SA5046AA	Livestock	Swine	Pig	2005			Europe	Ireland		Typhimurium			DT104b	M. Achtman	N. Leonard (UCD, Dublin)	PRJEB20997	ERP023216	SAMEA6515145	ERS4279567	2018-09-14	2018-10-09	Assembled	67	225811	4991517	Salmonella enterica;98.65%	80	23704	4	SAL_EB0040AA_AS
SAL_SA5047AA	NL_R39	ERR3902115;ILLUMINA;Paired;;ERX3912168;;	SAL_SA5047AA	Livestock	Swine	Pig	2005			Europe	Ireland		Typhimurium			DT104b	M. Achtman	N. Leonard (UCD, Dublin)	PRJEB20997	ERP023216	SAMEA6515059	ERS4279481	2018-09-14	2018-10-09	Assembled	65	257733	4990583	Salmonella enterica;98.57%	76	21761	4	SAL_EB0039AA_AS
SAL_SA5049AA	NL_R57	ERR3902155;ILLUMINA;Paired;;ERX3912208;;	SAL_SA5049AA	Livestock	Swine	Pig	2005			Europe	Ireland		Typhimurium			DT104b	M. Achtman	N. Leonard (UCD, Dublin)	PRJEB20997	ERP023216	SAMEA6515099	ERS4279521	2018-09-14	2018-10-09	Assembled	62	257734	4993250	Salmonella enterica;97.21%	78	24766	4	SAL_EB0037AA_AS
SAL_SA5050AA	NL_R58	ERR3902163;ILLUMINA;Paired;;ERX3912216;;	SAL_SA5050AA	Livestock	Swine	Pig	2005			Europe	Ireland		Typhimurium			DT104b	M. Achtman	N. Leonard (UCD, Dublin)	PRJEB20997	ERP023216	SAMEA6515107	ERS4279529	2018-09-14	2018-10-09	Assembled	69	257734	4992834	Salmonella enterica;97.13%	75	23150	4	SAL_EB0036AA_AS
SAL_SA5051AA	NL_R61	ERR3902187;ILLUMINA;Paired;;ERX3912240;;	SAL_SA5051AA	Livestock	Swine	Pig	2005			Europe	Ireland		Typhimurium			DT104b	M. Achtman	N. Leonard (UCD, Dublin)	PRJEB20997	ERP023216	SAMEA6515131	ERS4279553	2018-09-14	2018-10-09	Assembled	64	225811	4993772	Salmonella enterica;97.21%	79	26102	4	SAL_EB0035AA_AS
SAL_SA5052AA	NL_R62	ERR3902195;ILLUMINA;Paired;;ERX3912248;;	SAL_SA5052AA	Livestock	Swine	Pig	2005			Europe	Ireland		Typhimurium			DT104b	M. Achtman	N. Leonard (UCD, Dublin)	PRJEB20997	ERP023216	SAMEA6515139	ERS4279561	2018-09-14	2018-10-09	Assembled	61	257734	4992621	Salmonella enterica;97.18%	76	32012	4	SAL_EB0034AA_AS
SAL_SA5053AA	NL_R65	ERR3902123;ILLUMINA;Paired;;ERX3912176;;	SAL_SA5053AA	Livestock	Swine	Pig	2005			Europe	Ireland		Typhimurium			DT104b	M. Achtman	N. Leonard (UCD, Dublin)	PRJEB20997	ERP023216	SAMEA6515067	ERS4279489	2018-09-14	2018-10-09	Assembled	74	225811	4993344	Salmonella enterica;97.29%	79	24875	4	SAL_EB0033AA_AS
SAL_SA5054AA	NL_O2	ERR3902139;ILLUMINA;Paired;;ERX3912192;;	SAL_SA5054AA	Livestock	Swine	Pig	2006			Europe	Ireland		Typhimurium			DT104	M. Achtman	N. Leonard (UCD, Dublin)	PRJEB20997	ERP023216	SAMEA6515083	ERS4279505	2018-09-14	2018-10-09	Assembled	66	257732	4953909	Salmonella enterica;100.0%	63	26102	4	SAL_EB0032AA_AS
SAL_SA5055AA	NL_O3	ERR3902147;ILLUMINA;Paired;;ERX3912200;;	SAL_SA5055AA	Livestock	Swine	Pig	2006			Europe	Ireland		Typhimurium			DT104	M. Achtman	N. Leonard (UCD, Dublin)	PRJEB20997	ERP023216	SAMEA6515090	ERS4279512	2018-09-14	2018-10-09	Assembled	63	225811	4954102	Salmonella enterica;100.0%	61	26675	4	SAL_EB0031AA_AS
SAL_SA5068AA	NL_O21	ERR3902117;ILLUMINA;Paired;;ERX3912170;;	SAL_SA5068AA	Livestock	Swine	Pig	2006			Europe	Ireland		Typhimurium			DT104	M. Achtman	N. Leonard (UCD, Dublin)	PRJEB20997	ERP023216	SAMEA6515060	ERS4279482	2018-09-14	2018-10-09	Assembled	70	225811	4989410	Salmonella enterica;100.0%	77	20483	4	SAL_EB0018AA_AS
SAL_SA5069AA	JE_428-1	ERR3902073;ILLUMINA;Paired;;ERX3912126;;	SAL_SA5069AA	Food	Food		2006			Europe	Ireland		Typhimurium			DT104	M. Achtman	D. Prendergast (DAFF)	PRJEB20997	ERP023216	SAMEA6514919	ERS4279341	2018-09-14	2018-10-09	Assembled	56	225811	4944577	Salmonella enterica;100.0%	62	20382	4	SAL_EB0017AA_AS
SAL_SA5070AA	JE_3479	ERR3902033;ILLUMINA;Paired;;ERX3912086;;	SAL_SA5070AA	Food	Food		2006			Europe	Ireland		Typhimurium			DT104	M. Achtman	D. Prendergast (DAFF)	PRJEB20997	ERP023216	SAMEA6514880	ERS4279303	2018-09-14	2018-10-09	Assembled	60	225811	4984219	Salmonella enterica;100.0%	87	15045	4	SAL_EB0016AA_AS
SAL_SA5071AA	JE_1123	ERR3902025;ILLUMINA;Paired;;ERX3912078;;	SAL_SA5071AA	Food	Food		2006			Europe	Ireland		Typhimurium			DT104b	M. Achtman	D. Prendergast (DAFF)	PRJEB20997	ERP023216	SAMEA6514872	ERS4279295	2018-09-14	2018-10-09	Assembled	68	225811	4992726	Salmonella enterica;100.0%	86	22144	4	SAL_EB0015AA_AS
SAL_SA5072AA	JE_1164	ERR3902400;ILLUMINA;Paired;;ERX3912453;;	SAL_SA5072AA	Food	Food		2006			Europe	Ireland		Typhimurium			DT104b	M. Achtman	D. Prendergast (DAFF)	PRJEB20997	ERP023216	SAMEA6514960	ERS4279382	2018-09-14	2018-10-09	Assembled	77	257549	4991899	Salmonella enterica;100.0%	74	21789	4	SAL_EB0014AA_AS
SAL_SA5073AA	JE_1170	ERR3902104;ILLUMINA;Paired;;ERX3912157;;	SAL_SA5073AA	Food	Food		2006			Europe	Ireland		Typhimurium			DT104b	M. Achtman	D. Prendergast (DAFF)	PRJEB20997	ERP023216	SAMEA6514953	ERS4279375	2018-09-14	2018-10-09	Assembled	57	223067	4980971	Salmonella enterica;100.0%	80	12449	4	SAL_EB0013AA_AS
SAL_SA5074AA	JE_1470	ERR3902065;ILLUMINA;Paired;;ERX3912118;;	SAL_SA5074AA	Food	Food		2006			Europe	Ireland		Typhimurium			DT104b	M. Achtman	D. Prendergast (DAFF)	PRJEB20997	ERP023216	SAMEA6514912	ERS4279335	2018-09-14	2018-10-09	Assembled	57	225811	5078501	Salmonella enterica;100.0%	76	12921	4	SAL_EB0012AA_AS
SAL_SA5075AA	JE_1480	ERR3902057;ILLUMINA;Paired;;ERX3912110;;	SAL_SA5075AA	Food	Food		2006			Europe	Ireland		Typhimurium			DT104b	M. Achtman	D. Prendergast (DAFF)	PRJEB20997	ERP023216	SAMEA6514905	ERS4279328	2018-09-14	2018-10-09	Assembled	59	225811	4979177	Salmonella enterica;98.65%	81	21428	4	SAL_EB0011AA_AS
SAL_SA5076AA	JE_3481	ERR3902048;ILLUMINA;Paired;;ERX3912101;;	SAL_SA5076AA	Food	Food		2006			Europe	Ireland		Typhimurium			DT104b	M. Achtman	D. Prendergast (DAFF)	PRJEB20997	ERP023216	SAMEA6514896	ERS4279319	2018-09-14	2018-10-09	Assembled	59	225811	4979208	Salmonella enterica;100.0%	84	22079	4	SAL_EB0010AA_AS
SAL_SA5077AA	JE_4657	ERR3902089;ILLUMINA;Paired;;ERX3912142;;	SAL_SA5077AA	Food	Food		2006			Europe	Ireland		Typhimurium			DT104b	M. Achtman	D. Prendergast (DAFF)	PRJEB20997	ERP023216	SAMEA6514935	ERS4279357	2018-09-14	2018-10-09	Assembled	58	225990	4988981	Salmonella enterica;98.65%	81	20332	4	SAL_EB0009AA_AS
SAL_SA5079AA	JE_843	ERR3902088;ILLUMINA;Paired;;ERX3912141;;	SAL_SA5079AA	Food	Food		2006			Europe	Ireland		Typhimurium			DT104	M. Achtman	D. Prendergast (DAFF)	PRJEB20997	ERP023216	SAMEA6514936	ERS4279358	2018-09-14	2018-10-09	Assembled	55	225811	4937199	Salmonella enterica;100.0%	62	10152	4	SAL_EB0007AA_AS
SAL_SA5080AA	JE_1363	ERR3902072;ILLUMINA;Paired;;ERX3912125;;	SAL_SA5080AA	Food	Food		2006			Europe	Ireland		Typhimurium			DT104	M. Achtman	D. Prendergast (DAFF)	PRJEB20997	ERP023216	SAMEA6514917	ERS4279340	2018-09-14	2018-10-09	Assembled	56	225811	4937803	Salmonella enterica;100.0%	61	10601	4	SAL_EB0006AA_AS
SAL_SA5081AA	JE_1407	ERR3902064;ILLUMINA;Paired;;ERX3912117;;	SAL_SA5081AA	Food	Food	Food	2006			Europe	Ireland		Typhimurium			DT104b	M. Achtman	D. Prendergast (DAFF)	PRJEB20997	ERP023216	SAMEA6514911	ERS4279334	2018-09-14	2018-10-09	Assembled	55	223068	4987962	Salmonella enterica;100.0%	79	18765	4	SAL_EB0005AA_AS
SAL_SA5082AA	JE_2408	ERR3902056;ILLUMINA;Paired;;ERX3912109;;	SAL_SA5082AA	Food	Food		2006			Europe	Ireland		Typhimurium			DT104b	M. Achtman	D. Prendergast (DAFF)	PRJEB20997	ERP023216	SAMEA6514903	ERS4279326	2018-09-14	2018-10-09	Assembled	58	225811	4979896	Salmonella enterica;100.0%	80	15129	4	SAL_EB0004AA_AS
SAL_SA5083AA	DP_A44	ERR3902492;ILLUMINA;Paired;;ERX3912545;;	SAL_SA5083AA	Livestock	Swine		2005			Europe	Ireland		Typhimurium			DT104	M. Achtman	D. Prendergast (DAFF)	PRJEB20997	ERP023216	SAMEA6515148	ERS4279570	2018-09-14	2018-10-09	Assembled	71	257730	4983084	Salmonella enterica;100.0%	76	13869	4	SAL_EB0003AA_AS
SAL_SA5084AA	DP_A48	ERR3902125;ILLUMINA;Paired;;ERX3912178;;	SAL_SA5084AA	Livestock	Swine		2005			Europe	Ireland		Typhimurium			DT104	M. Achtman	D. Prendergast (DAFF)	PRJEB20997	ERP023216	SAMEA6515069	ERS4279491	2018-09-14	2018-10-09	Assembled	70	225811	4983486	Salmonella enterica;100.0%	74	14137	4	SAL_EB0002AA_AS
SAL_SA5085AA	DP_A52	ERR3902133;ILLUMINA;Paired;;ERX3912186;;	SAL_SA5085AA	Livestock	Swine		2005			Europe	Ireland		Typhimurium			DT104	M. Achtman	D. Prendergast (DAFF)	PRJEB20997	ERP023216	SAMEA6515077	ERS4279499	2018-09-14	2018-10-09	Assembled	73	212118	5042750	Salmonella enterica;100.0%	79	73301	4	SAL_EB0001AA_AS
SAL_SA5086AA	DP_A58	ERR3902141;ILLUMINA;Paired;;ERX3912194;;	SAL_SA5086AA	Livestock	Swine		2005			Europe	Ireland		Typhimurium			DT104	M. Achtman	D. Prendergast (DAFF)	PRJEB20997	ERP023216	SAMEA6515085	ERS4279507	2018-09-14	2018-10-09	Assembled	66	225811	4982966	Salmonella enterica;100.0%	79	13520	4	SAL_EB0000AA_AS
SAL_SA5087AA	DP_A60	ERR3902149;ILLUMINA;Paired;;ERX3912202;;	SAL_SA5087AA	Livestock	Swine		2005			Europe	Ireland		Typhimurium			DT104	M. Achtman	D. Prendergast (DAFF)	PRJEB20997	ERP023216	SAMEA6515093	ERS4279515	2018-09-14	2018-10-09	Assembled	63	225811	4983586	Salmonella enterica;100.0%	78	16543	4	SAL_DB9999AA_AS
SAL_SA5088AA	DP_A68	ERR3902150;ILLUMINA;Paired;;ERX3912203;;	SAL_SA5088AA	Livestock	Swine		2005			Europe	Ireland		Typhimurium			DT104	M. Achtman	D. Prendergast (DAFF)	PRJEB20997	ERP023216	SAMEA6515094	ERS4279516	2018-09-14	2018-10-09	Assembled	69	225811	4983524	Salmonella enterica;100.0%	76	13627	4	SAL_DB9998AA_AS
SAL_SA5089AA	DP_A43	ERR3902157;ILLUMINA;Paired;;ERX3912210;;	SAL_SA5089AA	Livestock	Swine		2005			Europe	Ireland		Typhimurium			DT104	M. Achtman	D. Prendergast (DAFF)	PRJEB20997	ERP023216	SAMEA6515100	ERS4279522	2018-09-14	2018-10-09	Assembled	64	225811	4983102	Salmonella enterica;100.0%	76	13368	4	SAL_DB9997AA_AS
SAL_SA5090AA	DP_A45	ERR3902165;ILLUMINA;Paired;;ERX3912218;;	SAL_SA5090AA	Livestock	Swine		2005			Europe	Ireland		Typhimurium			DT104	M. Achtman	D. Prendergast (DAFF)	PRJEB20997	ERP023216	SAMEA6515111	ERS4279533	2018-09-14	2018-10-09	Assembled	64	225811	4984045	Salmonella enterica;100.0%	79	15747	4	SAL_DB9996AA_AS
SAL_SA5091AA	DP_A49	ERR3902173;ILLUMINA;Paired;;ERX3912226;;	SAL_SA5091AA	Livestock	Swine		2005			Europe	Ireland		Typhimurium			DT104	M. Achtman	D. Prendergast (DAFF)	PRJEB20997	ERP023216	SAMEA6515116	ERS4279538	2018-09-14	2018-10-09	Assembled	63	225811	4983304	Salmonella enterica;100.0%	78	13579	4	SAL_DB9995AA_AS
SAL_SA5092AA	DP_A53	ERR3902097;ILLUMINA;Paired;;ERX3912150;;	SAL_SA5092AA	Livestock	Swine		2005			Europe	Ireland		Typhimurium			DT104	M. Achtman	D. Prendergast (DAFF)	PRJEB20997	ERP023216	SAMEA6514945	ERS4279367	2018-09-14	2018-10-09	Assembled	59	211934	4983727	Salmonella enterica;100.0%	76	14544	4	SAL_DB9994AA_AS
SAL_SA5093AA	DP_A63	ERR3902101;ILLUMINA;Paired;;ERX3912154;;	SAL_SA5093AA	Livestock	Swine		2005			Europe	Ireland		Typhimurium			DT104	M. Achtman	D. Prendergast (DAFF)	PRJEB20997	ERP023216	SAMEA6514949	ERS4279371	2018-09-14	2018-10-09	Assembled	51	225811	4983983	Salmonella enterica;100.0%	87	18042	4	SAL_DB9993AA_AS
SAL_SA5094AA	DP_A65	ERR3902401;ILLUMINA;Paired;;ERX3912454;;	SAL_SA5094AA	Livestock	Swine		2005			Europe	Ireland		Typhimurium			DT104	M. Achtman	D. Prendergast (DAFF)	PRJEB20997	ERP023216	SAMEA6514964	ERS4279386	2018-09-14	2018-10-09	Assembled	82	257549	4983217	Salmonella enterica;100.0%	75	14153	4	SAL_DB9992AA_AS
SAL_SA5095AA	DP_A67	ERR3902409;ILLUMINA;Paired;;ERX3912462;;	SAL_SA5095AA	Livestock	Swine		2005			Europe	Ireland		Typhimurium			DT104	M. Achtman	D. Prendergast (DAFF)	PRJEB20997	ERP023216	SAMEA6514969	ERS4279391	2018-09-14	2018-10-09	Assembled	98	257549	4983448	Salmonella enterica;100.0%	75	12222	4	SAL_DB9991AA_AS
SAL_SA5096AA	DP_A71	ERR3902417;ILLUMINA;Paired;;ERX3912470;;	SAL_SA5096AA	Livestock	Swine		2005			Europe	Ireland		Typhimurium			DT104	M. Achtman	D. Prendergast (DAFF)	PRJEB20997	ERP023216	SAMEA6514977	ERS4279399	2018-09-14	2018-10-09	Assembled	85	257546	4982809	Salmonella enterica;100.0%	77	13171	4	SAL_DB9990AA_AS
SAL_SA5097AA	DP_F8	ERR3902425;ILLUMINA;Paired;;ERX3912478;;	SAL_SA5097AA	Livestock	Swine		2006			Europe	Ireland		Typhimurium			DT104b	M. Achtman	D. Prendergast (DAFF)	PRJEB20997	ERP023216	SAMEA6514987	ERS4279409	2018-09-14	2018-10-09	Assembled	83	257549	4989816	Salmonella enterica;98.61%	76	19913	4	SAL_DB9989AA_AS
SAL_SA5098AA	DP_J23	ERR3902197;ILLUMINA;Paired;;ERX3912250;;	SAL_SA5098AA	Livestock	Swine		2006			Europe	Ireland		Typhimurium			DT104b	M. Achtman	D. Prendergast (DAFF)	PRJEB20997	ERP023216	SAMEA6515140	ERS4279562	2018-09-14	2018-10-09	Assembled	62	225811	4990529	Salmonella enterica;98.71%	82	23863	4	SAL_DB9988AA_AS
SAL_SA5099AA	DP_J30	ERR3902142;ILLUMINA;Paired;;ERX3912195;;	SAL_SA5099AA	Livestock	Swine		2006			Europe	Ireland		Typhimurium			DT104b	M. Achtman	D. Prendergast (DAFF)	PRJEB20997	ERP023216	SAMEA6515086	ERS4279508	2018-09-14	2018-10-09	Assembled	65	225811	4982322	Salmonella enterica;98.61%	80	29479	4	SAL_DB9987AA_AS
SAL_SA5100AA	DP_J24	ERR3902493;ILLUMINA;Paired;;ERX3912546;;	SAL_SA5100AA	Livestock	Swine		2006			Europe	Ireland		Typhimurium			DT104b	M. Achtman	D. Prendergast (DAFF)	PRJEB20997	ERP023216	SAMEA6515149	ERS4279571	2018-09-14	2018-10-09	Assembled	74	257546	4991376	Salmonella enterica;98.59%	77	23830	4	SAL_DB9986AA_AS
SAL_SA5101AA	DP_J26	ERR3902126;ILLUMINA;Paired;;ERX3912179;;	SAL_SA5101AA	Livestock	Swine		2006			Europe	Ireland		Typhimurium			DT104b	M. Achtman	D. Prendergast (DAFF)	PRJEB20997	ERP023216	SAMEA6515070	ERS4279492	2018-09-14	2018-10-09	Assembled	65	225811	4991417	Salmonella enterica;98.61%	79	22789	4	SAL_DB9985AA_AS
SAL_SA5102AA	DP_J27	ERR3902181;ILLUMINA;Paired;;ERX3912234;;	SAL_SA5102AA	Livestock	Swine		2006			Europe	Ireland		Typhimurium			DT104b	M. Achtman	D. Prendergast (DAFF)	PRJEB20997	ERP023216	SAMEA6515124	ERS4279546	2018-09-14	2018-10-09	Assembled	66	225811	4978023	Salmonella enterica;98.55%	73	23456	4	SAL_DB9984AA_AS
SAL_SA5103AA	DP_J29	ERR3902134;ILLUMINA;Paired;;ERX3912187;;	SAL_SA5103AA	Livestock	Swine		2006			Europe	Ireland		Typhimurium			DT104b	M. Achtman	D. Prendergast (DAFF)	PRJEB20997	ERP023216	SAMEA6515078	ERS4279500	2018-09-14	2018-10-09	Assembled	71	257733	4991105	Salmonella enterica;98.61%	78	20913	4	SAL_DB9983AA_AS
SAL_SA5120AA	DP_T62	ERR3902145;ILLUMINA;Paired;;ERX3912198;;	SAL_SA5120AA	Livestock	Swine		2006			Europe	Ireland		Typhimurium			DT104b	M. Achtman	D. Prendergast (DAFF)	PRJEB20997	ERP023216	SAMEA6515091	ERS4279513	2018-09-14	2018-10-09	Assembled	68	257733	4984666	Salmonella enterica;98.59%	79	22515	4	SAL_DB9966AA_AS
SAL_SA5121AA	DP_T64	ERR3902153;ILLUMINA;Paired;;ERX3912206;;	SAL_SA5121AA	Livestock	Swine		2006			Europe	Ireland		Typhimurium			DT104b	M. Achtman	D. Prendergast (DAFF)	PRJEB20997	ERP023216	SAMEA6515098	ERS4279520	2018-09-14	2018-10-09	Assembled	70	225811	4982049	Salmonella enterica;98.48%	71	22160	4	SAL_DB9965AA_AS
SAL_SA5122AA	DP_T76	ERR3902130;ILLUMINA;Paired;;ERX3912183;;	SAL_SA5122AA	Livestock	Swine		2006			Europe	Ireland		Typhimurium			DT104b	M. Achtman	D. Prendergast (DAFF)	PRJEB20997	ERP023216	SAMEA6515074	ERS4279496	2018-09-14	2018-10-09	Assembled	75	257734	4903368	Salmonella enterica;98.67%	83	19720	4	SAL_DB9964AA_AS
SAL_SA5123AA	DP_T103	ERR3902122;ILLUMINA;Paired;;ERX3912175;;	SAL_SA5123AA	Livestock	Swine		2007			Europe	Ireland		Typhimurium			DT104b	M. Achtman	D. Prendergast (DAFF)	PRJEB20997	ERP023216	SAMEA6515066	ERS4279488	2018-09-14	2018-10-09	Assembled	82	225811	4995446	Salmonella enterica;97.33%	81	25043	4	SAL_DB9963AA_AS
SAL_SA5136AA	NL_A15	ERR3902024;ILLUMINA;Paired;;ERX3912077;;	SAL_SA5136AA	Livestock	Swine	Pig	2005			Europe	Ireland		Typhimurium			DT104	M. Achtman	N. Leonard (UCD, Dublin)	PRJEB20997	ERP023216	SAMEA6514871	ERS4279294	2018-09-14	2018-10-09	Assembled	65	225990	4988614	Salmonella enterica;98.67%	81	21349	4	SAL_DB9950AA_AS
SAL_SA5137AA	NL_J2	ERR3902441;ILLUMINA;Paired;;ERX3912494;;	SAL_SA5137AA	Livestock	Swine	Pig	2005			Europe	Ireland		Typhimurium			DT104b	M. Achtman	N. Leonard (UCD, Dublin)	PRJEB20997	ERP023216	SAMEA6515001	ERS4279423	2018-09-14	2018-10-09	Assembled	88	257549	4982824	Salmonella enterica;98.51%	74	27893	4	SAL_DB9949AA_AS
SAL_SA5165AA	JE_S09-000792	ERR3902465;ILLUMINA;Paired;;ERX3912518;;	SAL_SA5165AA	Livestock	Swine	Carcase Swab	2009			Europe	Ireland		Typhimurium			DT104b	M. Achtman	D. Prendergast (DAFF)	PRJEB20997	ERP023216	SAMEA6515025	ERS4279447	2018-09-14	2018-10-09	Assembled	95	257549	4944653	Salmonella enterica;98.36%	61	16420	4	SAL_DB9921AA_AS
SAL_SA5168AA	JE_S09-000818	ERR3902489;ILLUMINA;Paired;;ERX3912542;;	SAL_SA5168AA	Livestock	Swine		2009			Europe	Ireland		Typhimurium			DT104b	M. Achtman	D. Prendergast (DAFF)	PRJEB20997	ERP023216	SAMEA6515049	ERS4279471	2018-09-14	2018-10-09	Assembled	77	257550	4942779	Salmonella enterica;100.0%	61	13086	4	SAL_DB9918AA_AS
SAL_SA5172AA	JE_S09-000879	ERR3902449;ILLUMINA;Paired;;ERX3912502;;	SAL_SA5172AA	Livestock	Swine	Carcase Swab	2009			Europe	Ireland		Typhimurium			DT104b	M. Achtman	D. Prendergast (DAFF)	PRJEB20997	ERP023216	SAMEA6515012	ERS4279434	2018-09-14	2018-10-09	Assembled	83	225808	4994623	Salmonella enterica;98.59%	77	18714	4	SAL_DB9914AA_AS
SAL_SA5192AA	JE_S09-001058	ERR3902579;ILLUMINA;Paired;;ERX3912632;;	SAL_SA5192AA	Food	Bovine	Raw Meat	2009			Europe	Ireland		Typhimurium			DT104b	M. Achtman	D. Prendergast (DAFF)	PRJEB20997	ERP023216	SAMEA6515234	ERS4279656	2018-09-14	2018-10-09	Assembled	62	257549	4977822	Salmonella enterica;98.57%	76	20025	4	SAL_DB9888AA_AS
SAL_SA5193AA	JE_S09-001059	ERR3902571;ILLUMINA;Paired;;ERX3912624;;	SAL_SA5193AA	Food	Swine	Raw Meat	2009			Europe	Ireland		Typhimurium			DT104	M. Achtman	D. Prendergast (DAFF)	PRJEB20997	ERP023216	SAMEA6515227	ERS4279649	2018-09-14	2018-10-09	Assembled	70	225811	5044248	Salmonella enterica;100.0%	62	10153	4	SAL_DB9887AA_AS
SAL_SA5194AA	JE_S09-001062	ERR3902555;ILLUMINA;Paired;;ERX3912608;;	SAL_SA5194AA	Food	Bovine	Beef	2009			Europe	Ireland		Typhimurium			DT104	M. Achtman	D. Prendergast (DAFF)	PRJEB20997	ERP023216	SAMEA6515212	ERS4279634	2018-09-14	2018-10-09	Assembled	68	211935	4980830	Salmonella enterica;100.0%	76	14787	4	SAL_DB9886AA_AS
SAL_SA5196AA	JE_S09-001065	ERR3902515;ILLUMINA;Paired;;ERX3912568;;	SAL_SA5196AA	Livestock	Swine		2009			Europe	Ireland		Typhimurium			DT104b	M. Achtman	D. Prendergast (DAFF)	PRJEB20997	ERP023216	SAMEA6515191	ERS4279613	2018-09-14	2018-10-09	Assembled	74	257733	4987327	Salmonella enterica;98.55%	74	19010	4	SAL_DB9884AA_AS
SAL_SA5197AA	JE_S09-001066	ERR3902499;ILLUMINA;Paired;;ERX3912552;;	SAL_SA5197AA	Livestock	Swine		2009			Europe	Ireland		Typhimurium			DT104b	M. Achtman	D. Prendergast (DAFF)	PRJEB20997	ERP023216	SAMEA6515155	ERS4279577	2018-09-14	2018-10-09	Assembled	70	257733	4987177	Salmonella enterica;98.59%	77	21495	4	SAL_DB9883AA_AS
SAL_SA5198AA	JE_S09-001068	ERR3902578;ILLUMINA;Paired;;ERX3912631;;	SAL_SA5198AA	Livestock	Swine		2009			Europe	Ireland		Typhimurium			DT104b	M. Achtman	D. Prendergast (DAFF)	PRJEB20997	ERP023216	SAMEA6515237	ERS4279659	2018-09-14	2018-10-09	Assembled	68	257956	4986215	Salmonella enterica;98.57%	77	19431	4	SAL_DB9882AA_AS
SAL_SA5202AA	JE_S09-001133	ERR3902539;ILLUMINA;Paired;;ERX3912592;;	SAL_SA5202AA				2009			Europe	Ireland		Typhimurium			DT104b	M. Achtman	D. Prendergast (DAFF)	PRJEB20997	ERP023216	SAMEA6515175	ERS4279597	2018-09-14	2018-10-09	Assembled	67	225811	4987721	Salmonella enterica;98.57%	75	21162	4	SAL_DB9878AA_AS
SAL_SA5203AA	JE_S09-001134	ERR3902531;ILLUMINA;Paired;;ERX3912584;;	SAL_SA5203AA				2009			Europe	Ireland		Typhimurium			DT104b	M. Achtman	D. Prendergast (DAFF)	PRJEB20997	ERP023216	SAMEA6515170	ERS4279592	2018-09-14	2018-10-09	Assembled	64	225811	4987336	Salmonella enterica;98.48%	71	21419	4	SAL_DB9909AA_AS
SAL_SA5207AA	JE_S09-001261	ERR3902546;ILLUMINA;Paired;;ERX3912599;;	SAL_SA5207AA				2009			Europe	Ireland		Typhimurium			DT104	M. Achtman	D. Prendergast (DAFF)	PRJEB20997	ERP023216	SAMEA6515202	ERS4279624	2018-09-14	2018-10-09	Assembled	75	257546	4981470	Salmonella enterica;100.0%	77	11879	4	SAL_DB9873AA_AS
SAL_SA5208AA	JE_S09-001262	ERR3902538;ILLUMINA;Paired;;ERX3912591;;	SAL_SA5208AA				2009			Europe	Ireland		Typhimurium			DT104	M. Achtman	D. Prendergast (DAFF)	PRJEB20997	ERP023216	SAMEA6515176	ERS4279598	2018-09-14	2018-10-09	Assembled	78	257549	4981610	Salmonella enterica;100.0%	77	10985	4	SAL_DB9872AA_AS
SAL_SA5211AA	JE_S09-001314	ERR3902514;ILLUMINA;Paired;;ERX3912567;;	SAL_SA5211AA				2009			Europe	Ireland		Typhimurium			DT104	M. Achtman	D. Prendergast (DAFF)	PRJEB20997	ERP023216	SAMEA6515193	ERS4279615	2018-09-14	2018-10-09	Assembled	77	257772	4981868	Salmonella enterica;100.0%	72	11513	4	SAL_DB9869AA_AS
SAL_SA5212AA	JE_S09-001372	ERR3902562;ILLUMINA;Paired;;ERX3912615;;	SAL_SA5212AA	Livestock	Swine	Pig Faeces	2009			Europe	Ireland		Typhimurium			DT104b	M. Achtman	D. Prendergast (DAFF)	PRJEB20997	ERP023216	SAMEA6515217	ERS4279639	2018-09-14	2018-10-09	Assembled	82	225808	4991312	Salmonella enterica;97.41%	85	23414	4	SAL_DB9868AA_AS
SAL_SA5213AA	JE_S09-001373	ERR3902570;ILLUMINA;Paired;;ERX3912623;;	SAL_SA5213AA	Livestock	Swine	Pig Faeces	2009			Europe	Ireland		Typhimurium			DT104b	M. Achtman	D. Prendergast (DAFF)	PRJEB20997	ERP023216	SAMEA6515231	ERS4279653	2018-09-14	2018-10-09	Assembled	78	225808	4991222	Salmonella enterica;97.13%	76	21675	4	SAL_DB9867AA_AS
SAL_SA5221AA	JE_S09-001431	ERR3902576;ILLUMINA;Paired;;ERX3912629;;	SAL_SA5221AA	Livestock	Swine		2009			Europe	Ireland		Typhimurium			DT104b	M. Achtman	D. Prendergast (DAFF)	PRJEB20997	ERP023216	SAMEA6515232	ERS4279654	2018-09-14	2018-10-09	Assembled	71	257549	4986827	Salmonella enterica;97.17%	75	18323	4	SAL_DB9859AA_AS
SAL_SA5227AA	JE_S09-001539	ERR3902545;ILLUMINA;Paired;;ERX3912598;;	SAL_SA5227AA				2009			Europe	Ireland		Typhimurium			DT104b	M. Achtman	D. Prendergast (DAFF)	PRJEB20997	ERP023216	SAMEA6515201	ERS4279623	2018-09-14	2018-10-09	Assembled	73	222976	5091643	Salmonella enterica;98.65%	80	18781	4	SAL_DB9853AA_AS
SAL_SA5246AA	JE_S09-002198	ERR3902528;ILLUMINA;Paired;;ERX3912581;;	SAL_SA5246AA	Livestock	Swine		2009			Europe	Ireland		Typhimurium			DT104	M. Achtman	D. Prendergast (DAFF)	PRJEB20997	ERP023216	SAMEA6515166	ERS4279588	2018-09-14	2018-10-09	Assembled	78	257546	4971818	Salmonella enterica;100.0%	74	10320	4	SAL_DB9834AA_AS
SAL_SA5247AA	JE_S09-002300	ERR3902559;ILLUMINA;Paired;;ERX3912612;;	SAL_SA5247AA	Food	Bovine	Beef	2009			Europe	Ireland		Typhimurium			DT104	M. Achtman	D. Prendergast (DAFF)	PRJEB20997	ERP023216	SAMEA6515216	ERS4279638	2018-09-14	2018-10-09	Assembled	81	257734	4981017	Salmonella enterica;100.0%	76	11117	4	SAL_DB9833AA_AS
SAL_SA5248AA	JE_S09-002301	ERR3902023;ILLUMINA;Paired;;ERX3912076;;	SAL_SA5248AA	Food	Bovine	Beef	2009			Europe	Ireland		Typhimurium			DT104	M. Achtman	D. Prendergast (DAFF)	PRJEB20997	ERP023216	SAMEA6514870	ERS4279293	2018-09-14	2018-10-09	Assembled	76	225811	4980887	Salmonella enterica;100.0%	83	9605	4	SAL_DB9904AA_AS
SAL_SA5250AA	JE_S09-002420	ERR3902575;ILLUMINA;Paired;;ERX3912628;;	SAL_SA5250AA	Livestock	Swine		2009			Europe	Ireland		Typhimurium			DT104b	M. Achtman	D. Prendergast (DAFF)	PRJEB20997	ERP023216	SAMEA6515230	ERS4279652	2018-09-14	2018-10-09	Assembled	67	225811	4986722	Salmonella enterica;98.61%	77	19512	4	SAL_DB9830AA_AS
SAL_SA5251AA	JE_S09-002421	ERR3902567;ILLUMINA;Paired;;ERX3912620;;	SAL_SA5251AA	Livestock	Swine		2009			Europe	Ireland		Typhimurium			DT104b	M. Achtman	D. Prendergast (DAFF)	PRJEB20997	ERP023216	SAMEA6515225	ERS4279647	2018-09-14	2018-10-09	Assembled	78	257545	4987408	Salmonella enterica;98.46%	73	18162	4	SAL_DB9828AA_AS
SAL_SA5254AA	JE_S09-002538	ERR3902544;ILLUMINA;Paired;;ERX3912597;;	SAL_SA5254AA	Livestock	Swine		2009			Europe	Ireland		Typhimurium			DT104	M. Achtman	D. Prendergast (DAFF)	PRJEB20997	ERP023216	SAMEA6515198	ERS4279620	2018-09-14	2018-10-09	Assembled	70	225811	4972420	Salmonella enterica;100.0%	71	12242	4	SAL_DB9825AA_AS
SAL_SA5255AA	JE_S09-002569	ERR3902503;ILLUMINA;Paired;;ERX3912556;;	SAL_SA5255AA	Livestock	Swine		2009			Europe	Ireland		Typhimurium			DT104b	M. Achtman	D. Prendergast (DAFF)	PRJEB20997	ERP023216	SAMEA6515180	ERS4279602	2018-09-14	2018-10-09	Assembled	82	257549	4942866	Salmonella enterica;100.0%	59	13040	4	SAL_DB9824AA_AS
SAL_SA5261AA	JE_S09-002584	ERR3902504;ILLUMINA;Paired;;ERX3912557;;	SAL_SA5261AA	Livestock	Swine		2009			Europe	Ireland		Typhimurium			DT104b	M. Achtman	D. Prendergast (DAFF)	PRJEB20997	ERP023216	SAMEA6515182	ERS4279604	2018-09-14	2018-10-09	Assembled	81	257733	4978296	Salmonella enterica;98.48%	72	16745	4	SAL_DB9818AA_AS
SAL_SA5262AA	JE_S09-002602	ERR3902583;ILLUMINA;Paired;;ERX3912636;;	SAL_SA5262AA				2009			Europe	Ireland		Typhimurium			DT104	M. Achtman	D. Prendergast (DAFF)	PRJEB20997	ERP023216	SAMEA6515240	ERS4279662	2018-09-14	2018-10-09	Assembled	73	257729	4981121	Salmonella enterica;100.0%	75	11646	4	SAL_DB9817AA_AS
SAL_SA5263AA	JE_S09-002687	ERR3902520;ILLUMINA;Paired;;ERX3912573;;	SAL_SA5263AA				2009			Europe	Ireland		Typhimurium			DT104	M. Achtman	D. Prendergast (DAFF)	PRJEB20997	ERP023216	SAMEA6515159	ERS4279581	2018-09-14	2018-10-09	Assembled	72	212114	4981875	Salmonella enterica;100.0%	75	12126	4	SAL_DB9816AA_AS
SAL_SA5312AA	JM_05/18	ERR3902511;ILLUMINA;Paired;;ERX3912564;;	SAL_SA5312AA	Human	Human	Faeces	2005			Europe	Northern Ireland	Northern Ireland	Typhimurium			DT104b	M. Achtman	J. Moore (Belfast City Hospital)	PRJEB20997	ERP023216	SAMEA6515189	ERS4279611	2018-09-14	2018-10-09	Assembled	78	257549	4972242	Salmonella enterica;100.0%	72	11042	4	SAL_DB9753AA_AS
SAL_SA5320AA	JM_06/45	ERR3902517;ILLUMINA;Paired;;ERX3912570;;	SAL_SA5320AA	Human	Human	Faeces	2006			Europe	Northern Ireland	Northern Ireland	Typhimurium			DT104	M. Achtman	J. Moore (Belfast City Hospital)	PRJEB20997	ERP023216	SAMEA6515194	ERS4279616	2018-09-14	2018-10-09	Assembled	73	257729	4982637	Salmonella enterica;100.0%	78	13411	4	SAL_DB9745AA_AS
SAL_SA5325AA	JM_08/01	ERR3902549;ILLUMINA;Paired;;ERX3912602;;	SAL_SA5325AA	Human	Human	Faeces	2008			Europe	Northern Ireland	Northern Ireland	Typhimurium			DT104	M. Achtman	J. Moore (Belfast City Hospital)	PRJEB20997	ERP023216	SAMEA6515204	ERS4279626	2018-09-14	2018-10-09	Assembled	71	257729	4982453	Salmonella enterica;100.0%	77	13240	4	SAL_DB9740AA_AS
SAL_SA5327AA	JM_08/25	ERR3902622;ILLUMINA;Paired;;ERX3912675;;	SAL_SA5327AA	Human	Human	Faeces	2008			Europe	Northern Ireland	Northern Ireland	Typhimurium			DT104b	M. Achtman	J. Moore (Belfast City Hospital)	PRJEB20997	ERP023216	SAMEA6515470	ERS4279892	2018-09-14	2018-10-09	Assembled	61	257549	4994623	Salmonella enterica;98.7%	84	28211	4	SAL_DB9738AA_AS
SAL_SA5328AA	JM_08/31	ERR3902581;ILLUMINA;Paired;;ERX3912634;;	SAL_SA5328AA	Human	Human	Faeces	2008			Europe	Northern Ireland	Northern Ireland	Typhimurium			DT104b	M. Achtman	J. Moore (Belfast City Hospital)	PRJEB20997	ERP023216	SAMEA6515236	ERS4279658	2018-09-14	2018-10-09	Assembled	67	225811	5126211	Salmonella enterica;94.59%	80	20441	4	SAL_DB9737AA_AS
SAL_SA5380AA	AH_06/8974	ERR3902580;ILLUMINA;Paired;;ERX3912633;;	SAL_SA5380AA	Human	Human	Faeces	2006			Europe	Northern Ireland	Northern Ireland	Typhimurium			DT104b	M. Achtman	J. Moore (Belfast City Hospital)	PRJEB20997	ERP023216	SAMEA6515235	ERS4279657	2018-09-14	2018-10-09	Assembled	59	257729	4986638	Salmonella enterica;98.49%	73	20506	4	SAL_DB9685AA_AS
SAL_SA5381AA	AH_06/8991	ERR3902564;ILLUMINA;Paired;;ERX3912617;;	SAL_SA5381AA	Human	Human	Faeces	2006			Europe	Northern Ireland	Northern Ireland	Typhimurium			DT104b	M. Achtman	J. Moore (Belfast City Hospital)	PRJEB20997	ERP023216	SAMEA6515220	ERS4279642	2018-09-14	2018-10-09	Assembled	76	270402	4986652	Salmonella enterica;98.51%	73	18526	4	SAL_DB9684AA_AS
SAL_SA5382AA	AH_06/8996	ERR3902556;ILLUMINA;Paired;;ERX3912609;;	SAL_SA5382AA	Human	Human	Faeces	2006			Europe	Northern Ireland	Northern Ireland	Typhimurium			DT104b	M. Achtman	J. Moore (Belfast City Hospital)	PRJEB20997	ERP023216	SAMEA6515211	ERS4279633	2018-09-14	2018-10-09	Assembled	70	257956	4987644	Salmonella enterica;98.59%	76	18949	4	SAL_DB9683AA_AS
SAL_SA5383AA	AH_06/9040	ERR3902548;ILLUMINA;Paired;;ERX3912601;;	SAL_SA5383AA	Human	Human	Faeces	2006			Europe	Northern Ireland	Northern Ireland	Typhimurium			DT104b	M. Achtman	J. Moore (Belfast City Hospital)	PRJEB20997	ERP023216	SAMEA6515205	ERS4279627	2018-09-14	2018-10-09	Assembled	68	223068	5103344	Salmonella enterica;96.2%	85	35641	4	SAL_DB9682AA_AS
SAL_SA5454AA	JM_07/08	ERR3902427;ILLUMINA;Paired;;ERX3912480;;	SAL_SA5454AA	Human	Human	Faeces	2007			Europe	Northern Ireland	Northern Ireland	Typhimurium			DT104b	M. Achtman	J. Moore (Belfast City Hospital)	PRJEB20997	ERP023216	SAMEA6514988	ERS4279410	2018-09-14	2018-10-09	Assembled	82	257549	4988742	Salmonella enterica;98.69%	82	17999	4	SAL_DB9598AA_AS
SAL_SA5493AA	MC_05-0747	ERR3902430;ILLUMINA;Paired;;ERX3912483;;	SAL_SA5493AA	Human	Human	Faeces	2005			Europe	Ireland		Typhimurium			DT104	M. Achtman	M. Cormican (NSRL, Galway)	PRJEB20997	ERP023216	SAMEA6514990	ERS4279412	2018-09-14	2018-10-09	Assembled	82	257544	4980651	Salmonella enterica;100.0%	69	10657	4	SAL_DB9559AA_AS
SAL_SA5495AA	MC_05-0834	ERR3902109;ILLUMINA;Paired;;ERX3912162;;	SAL_SA5495AA	Human	Human	Faeces	2005			Europe	Ireland		Typhimurium			DT104	M. Achtman	M. Cormican (NSRL, Galway)	PRJEB20997	ERP023216	SAMEA6515053	ERS4279475	2018-09-14	2018-10-09	Assembled	79	225811	4980550	Salmonella enterica;100.0%	75	10195	4	SAL_DB9557AA_AS
SAL_SA5498AA	MC_05-0863	ERR3902413;ILLUMINA;Paired;;ERX3912466;;	SAL_SA5498AA	Human	Human	Faeces	2005			Europe	Ireland		Typhimurium			DT104	M. Achtman	M. Cormican (NSRL, Galway)	PRJEB20997	ERP023216	SAMEA6514973	ERS4279395	2018-09-14	2018-10-09	Assembled	92	225811	4980852	Salmonella enterica;100.0%	73	10389	4	SAL_DB9554AA_AS
SAL_SA5499AA	MC_05-0866	ERR3902476;ILLUMINA;Paired;;ERX3912529;;	SAL_SA5499AA	Human	Human	Faeces	2005			Europe	Ireland		Typhimurium			DT104	M. Achtman	M. Cormican (NSRL, Galway)	PRJEB20997	ERP023216	SAMEA6515037	ERS4279459	2018-09-14	2018-10-09	Assembled	86	225811	4963646	Salmonella enterica;100.0%	72	19905	4	SAL_DB9553AA_AS
SAL_SA5500AA	MC_05-0868	ERR3902468;ILLUMINA;Paired;;ERX3912521;;	SAL_SA5500AA	Human	Human	Blood	2005			Europe	Ireland		Typhimurium			DT104b	M. Achtman	M. Cormican (NSRL, Galway)	PRJEB20997	ERP023216	SAMEA6515028	ERS4279450	2018-09-14	2018-10-09	Assembled	74	257733	4986541	Salmonella enterica;98.55%	73	19242	4	SAL_DB9552AA_AS
SAL_SA5501AA	MC_05-0871	ERR3902428;ILLUMINA;Paired;;ERX3912481;;	SAL_SA5501AA	Human	Human	Faeces	2005			Europe	Ireland		Typhimurium			DT104	M. Achtman	M. Cormican (NSRL, Galway)	PRJEB20997	ERP023216	SAMEA6514986	ERS4279408	2018-09-14	2018-10-09	Assembled	84	257729	4981040	Salmonella enterica;100.0%	70	11644	4	SAL_DB9551AA_AS
SAL_SA5504AA	MC_05-0932	ERR3902452;ILLUMINA;Paired;;ERX3912505;;	SAL_SA5504AA	Human	Human	Faeces	2005			Europe	Ireland		Typhimurium			DT104b	M. Achtman	M. Cormican (NSRL, Galway)	PRJEB20997	ERP023216	SAMEA6515011	ERS4279433	2018-09-14	2018-10-09	Assembled	80	225811	4987529	Salmonella enterica;98.49%	72	18088	4	SAL_DB9548AA_AS
SAL_SA5505AA	MC_06-0011	ERR3902444;ILLUMINA;Paired;;ERX3912497;;	SAL_SA5505AA	Human	Human	Faeces	2006			Europe	Ireland		Typhimurium			DT104b	M. Achtman	M. Cormican (NSRL, Galway)	PRJEB20997	ERP023216	SAMEA6515004	ERS4279426	2018-09-14	2018-10-09	Assembled	78	225811	4987181	Salmonella enterica;98.57%	79	17867	4	SAL_DB9547AA_AS
SAL_SA5506AA	MC_06-0013	ERR3902420;ILLUMINA;Paired;;ERX3912473;;	SAL_SA5506AA	Human	Human	Faeces	2006			Europe	Ireland		Typhimurium			DT104b	M. Achtman	M. Cormican (NSRL, Galway)	PRJEB20997	ERP023216	SAMEA6514980	ERS4279402	2018-09-14	2018-10-09	Assembled	82	257733	4987285	Salmonella enterica;98.57%	75	18370	4	SAL_DB9546AA_AS
SAL_SA5511AA	MC_06-0114	ERR3902362;ILLUMINA;Paired;;ERX3912415;;	SAL_SA5511AA	Human	Human	Faeces	2006			Europe	Ireland		Typhimurium			DT104	M. Achtman	M. Cormican (NSRL, Galway)	PRJEB20997	ERP023216	SAMEA6515402	ERS4279824	2018-09-14	2018-10-09	Assembled	59	223067	4980919	Salmonella enterica;100.0%	84	10589	4	SAL_DB9541AA_AS
SAL_SA5514AA	MC_06-0168	ERR3902482;ILLUMINA;Paired;;ERX3912535;;	SAL_SA5514AA	Human	Human	Faeces	2006			Europe	Ireland		Typhimurium			DT104	M. Achtman	M. Cormican (NSRL, Galway)	PRJEB20997	ERP023216	SAMEA6515043	ERS4279465	2018-09-14	2018-10-09	Assembled	80	257546	4981587	Salmonella enterica;100.0%	76	13442	4	SAL_DB9538AA_AS
SAL_SA5516AA	MC_06-0244	ERR3902466;ILLUMINA;Paired;;ERX3912519;;	SAL_SA5516AA	Human	Human	Faeces	2006			Europe	Ireland		Typhimurium			DT104	M. Achtman	M. Cormican (NSRL, Galway)	PRJEB20997	ERP023216	SAMEA6515026	ERS4279448	2018-09-14	2018-10-09	Assembled	89	225811	4982622	Salmonella enterica;100.0%	79	11339	4	SAL_DB9536AA_AS
SAL_SA5518AA	MC_06-0248	ERR3902370;ILLUMINA;Paired;;ERX3912423;;	SAL_SA5518AA	Human	Human	Faeces	2006			Europe	Ireland		Typhimurium			DT104	M. Achtman	M. Cormican (NSRL, Galway)	PRJEB20997	ERP023216	SAMEA6515425	ERS4279847	2018-09-14	2018-10-09	Assembled	70	223067	4981730	Salmonella enterica;100.0%	79	11093	4	SAL_DB9534AA_AS
SAL_SA5520AA	MC_06-0300	ERR3902453;ILLUMINA;Paired;;ERX3912506;;	SAL_SA5520AA	Human	Human	Faeces	2006			Europe	Ireland		Typhimurium			DT104	M. Achtman	M. Cormican (NSRL, Galway)	PRJEB20997	ERP023216	SAMEA6515014	ERS4279436	2018-09-14	2018-10-09	Assembled	78	257549	4998452	Salmonella enterica;98.61%	78	23644	4	SAL_DB9532AA_AS
SAL_SA5523AA	MC_06-0363	ERR3902437;ILLUMINA;Paired;;ERX3912490;;	SAL_SA5523AA	Human	Human	Faeces	2006			Europe	Ireland		Typhimurium			DT104	M. Achtman	M. Cormican (NSRL, Galway)	PRJEB20997	ERP023216	SAMEA6514998	ERS4279420	2018-09-14	2018-10-09	Assembled	76	257732	4983686	Salmonella enterica;100.0%	68	15307	4	SAL_DB9529AA_AS
SAL_SA5529AA	MC_06-0545	ERR3902462;ILLUMINA;Paired;;ERX3912515;;	SAL_SA5529AA	Human	Human	Faeces	2006			Europe	Ireland		Typhimurium			DT104b	M. Achtman	M. Cormican (NSRL, Galway)	PRJEB20997	ERP023216	SAMEA6515022	ERS4279444	2018-09-14	2018-10-09	Assembled	83	257733	4987315	Salmonella enterica;98.59%	76	17999	4	SAL_DB9523AA_AS
SAL_SA5530AA	MC_06-0587	ERR3902486;ILLUMINA;Paired;;ERX3912539;;	SAL_SA5530AA	Human	Human	Faeces	2006			Europe	Ireland		Typhimurium			DT104b	M. Achtman	M. Cormican (NSRL, Galway)	PRJEB20997	ERP023216	SAMEA6515045	ERS4279467	2018-09-14	2018-10-09	Assembled	82	257549	4986606	Salmonella enterica;98.57%	75	17559	4	SAL_DB9522AA_AS
SAL_SA5534AA	MC_06-0661	ERR3902407;ILLUMINA;Paired;;ERX3912460;;	SAL_SA5534AA	Human	Human	Faeces	2006			Europe	Ireland		Typhimurium			DT104b	M. Achtman	M. Cormican (NSRL, Galway)	PRJEB20997	ERP023216	SAMEA6514967	ERS4279389	2018-09-14	2018-10-09	Assembled	89	257549	4892446	Salmonella enterica;98.44%	72	10347	4	SAL_DB9518AA_AS
SAL_SA5536AA	MC_06-0718	ERR3902423;ILLUMINA;Paired;;ERX3912476;;	SAL_SA5536AA	Human	Human	Faeces	2006			Europe	Ireland		Typhimurium			DT104	M. Achtman	M. Cormican (NSRL, Galway)	PRJEB20997	ERP023216	SAMEA6514983	ERS4279405	2018-09-14	2018-10-09	Assembled	87	257733	4982151	Salmonella enterica;100.0%	76	12187	4	SAL_DB9516AA_AS
SAL_SA5543AA	MC_07-0286	ERR3902471;ILLUMINA;Paired;;ERX3912524;;	SAL_SA5543AA	Human	Human	Faeces	2007			Europe	Ireland		Typhimurium			DT104b	M. Achtman	M. Cormican (NSRL, Galway)	PRJEB20997	ERP023216	SAMEA6515031	ERS4279453	2018-09-14	2018-10-09	Assembled	84	257729	4986911	Salmonella enterica;98.63%	78	17395	4	SAL_DB9509AA_AS
SAL_SA5552AA	MC_07-0981	ERR3902027;ILLUMINA;Paired;;ERX3912080;;	SAL_SA5552AA	Human	Human	Faeces	2007			Europe	Ireland		Typhimurium			DT104	M. Achtman	M. Cormican (NSRL, Galway)	PRJEB20997	ERP023216	SAMEA6514875	ERS4279298	2018-09-14	2018-10-09	Assembled	56	257545	4988503	Salmonella enterica;98.57%	75	20696	4	SAL_DB9500AA_AS
SAL_SA5556AA	MC_07-1132	ERR3902028;ILLUMINA;Paired;;ERX3912081;;	SAL_SA5556AA	Human	Human	Faeces	2007			Europe	Ireland		Typhimurium			DT104	M. Achtman	M. Cormican (NSRL, Galway)	PRJEB20997	ERP023216	SAMEA6514874	ERS4279297	2018-09-14	2018-10-09	Assembled	68	225811	4985353	Salmonella enterica;100.0%	82	15890	4	SAL_DB9496AA_AS
SAL_SA5559AA	MC_08-0021	ERR3902044;ILLUMINA;Paired;;ERX3912097;;	SAL_SA5559AA	Human	Human	Faeces	2008			Europe	Ireland		Typhimurium			DT104b	M. Achtman	M. Cormican (NSRL, Galway)	PRJEB20997	ERP023216	SAMEA6514889	ERS4279312	2018-09-14	2018-10-09	Assembled	58	225811	4985594	Salmonella enterica;98.67%	81	18936	4	SAL_DB9493AA_AS
SAL_SA5560AA	MC_08-0024	ERR3902099;ILLUMINA;Paired;;ERX3912152;;	SAL_SA5560AA	Human	Human	Faeces	2008			Europe	Ireland		Typhimurium			DT104b	M. Achtman	M. Cormican (NSRL, Galway)	PRJEB20997	ERP023216	SAMEA6514947	ERS4279369	2018-09-14	2018-10-09	Assembled	52	225811	4932886	Salmonella enterica;100.0%	57	13945	4	SAL_DB9492AA_AS
SAL_SA5562AA	MC_08-0026	ERR3902020;ILLUMINA;Paired;;ERX3912073;;	SAL_SA5562AA	Human	Human	Faeces	2008			Europe	Ireland		Typhimurium			DT104b	M. Achtman	M. Cormican (NSRL, Galway)	PRJEB20997	ERP023216	SAMEA6514867	ERS4279290	2018-09-14	2018-10-09	Assembled	70	225811	4934921	Salmonella enterica;100.0%	66	13053	4	SAL_DB9490AA_AS
SAL_SA5563AA	MC_08-0030	ERR3902091;ILLUMINA;Paired;;ERX3912144;;	SAL_SA5563AA	Human	Human	Faeces	2008			Europe	Ireland		Typhimurium			DT104b	M. Achtman	M. Cormican (NSRL, Galway)	PRJEB20997	ERP023216	SAMEA6514941	ERS4279363	2018-09-14	2018-10-09	Assembled	57	214224	4944105	Salmonella enterica;98.49%	68	17759	4	SAL_DB9489AA_AS
SAL_SA5576AA	MC_08-0651	ERR3902092;ILLUMINA;Paired;;ERX3912145;;	SAL_SA5576AA	Human	Human	Faeces	2008			Europe	Ireland		Typhimurium			DT104	M. Achtman	M. Cormican (NSRL, Galway)	PRJEB20997	ERP023216	SAMEA6514939	ERS4279361	2018-09-14	2018-10-09	Assembled	58	225694	4980624	Salmonella enterica;100.0%	85	12564	4	SAL_DB9476AA_AS
SAL_SA5577AA	MC_08-0677	ERR3902059;ILLUMINA;Paired;;ERX3912112;;	SAL_SA5577AA	Human	Human	Faeces	2008			Europe	Ireland		Typhimurium			DT104	M. Achtman	M. Cormican (NSRL, Galway)	PRJEB20997	ERP023216	SAMEA6514907	ERS4279330	2018-09-14	2018-10-09	Assembled	58	225811	4980936	Salmonella enterica;100.0%	81	11967	4	SAL_DB9475AA_AS
SAL_SA5579AA	MC_08-0714	ERR3902075;ILLUMINA;Paired;;ERX3912128;;	SAL_SA5579AA	Human	Human	Faeces	2008			Europe	Ireland		Typhimurium			DT104	M. Achtman	M. Cormican (NSRL, Galway)	PRJEB20997	ERP023216	SAMEA6514921	ERS4279343	2018-09-14	2018-10-09	Assembled	52	225811	4978934	Salmonella enterica;100.0%	74	13127	4	SAL_DB9473AA_AS
SAL_SA5580AA	MC_08-0715	ERR3902067;ILLUMINA;Paired;;ERX3912120;;	SAL_SA5580AA	Human	Human	Faeces	2008			Europe	Ireland		Typhimurium			DT104	M. Achtman	M. Cormican (NSRL, Galway)	PRJEB20997	ERP023216	SAMEA6514914	ERS4279337	2018-09-14	2018-10-09	Assembled	58	257732	4980072	Salmonella enterica;100.0%	77	13398	4	SAL_DB9472AA_AS
SAL_SA5583AA	MC_08-0763	ERR3902050;ILLUMINA;Paired;;ERX3912103;;	SAL_SA5583AA	Human	Human	Faeces	2008			Europe	Ireland		Typhimurium			DT104	M. Achtman	M. Cormican (NSRL, Galway)	PRJEB20997	ERP023216	SAMEA6514897	ERS4279320	2018-09-14	2018-10-09	Assembled	58	259320	4981318	Salmonella enterica;100.0%	76	21985	4	SAL_DB9469AA_AS
SAL_SA5590AA	MC_08-1091	ERR3902021;ILLUMINA;Paired;;ERX3912074;;	SAL_SA5590AA	Human	Human	Faeces	2008			Europe	Ireland		Typhimurium			DT104b	M. Achtman	M. Cormican (NSRL, Galway)	PRJEB20997	ERP023216	SAMEA6514869	ERS4279292	2018-09-14	2018-10-09	Assembled	64	225811	4923520	Salmonella enterica;98.27%	64	33211	4	SAL_DB9452AA_AS
SAL_SA5592AA	MC_08-1142	ERR3902100;ILLUMINA;Paired;;ERX3912153;;	SAL_SA5592AA	Human	Human	Faeces	2008			Europe	Ireland		Typhimurium			DT104b	M. Achtman	M. Cormican (NSRL, Galway)	PRJEB20997	ERP023216	SAMEA6514948	ERS4279370	2018-09-14	2018-10-09	Assembled	50	257546	4985935	Salmonella enterica;98.57%	77	20288	4	SAL_DB9450AA_AS
SAL_SA5595AA	MC_08-1184	ERR3902042;ILLUMINA;Paired;;ERX3912095;;	SAL_SA5595AA	Human	Human	Faeces	2008			Europe	Ireland		Typhimurium			DT104b	M. Achtman	M. Cormican (NSRL, Galway)	PRJEB20997	ERP023216	SAMEA6514891	ERS4279314	2018-09-14	2018-10-09	Assembled	55	225808	4987023	Salmonella enterica;98.65%	81	18881	4	SAL_DB9447AA_AS
SAL_SA5598AA	MC_08-1226	ERR3902082;ILLUMINA;Paired;;ERX3912135;;	SAL_SA5598AA	Human	Human	Faeces	2008			Europe	Ireland		Typhimurium			DT104	M. Achtman	M. Cormican (NSRL, Galway)	PRJEB20997	ERP023216	SAMEA6514927	ERS4279349	2018-09-14	2018-10-09	Assembled	61	257733	4981253	Salmonella enterica;100.0%	78	10604	4	SAL_DB9444AA_AS
SAL_SA5610AA	SE04/154	ERR3902031;ILLUMINA;Paired;;ERX3912084;;	SAL_SA5610AA	Food	Food	Pork	2005			Europe	Northern Ireland	Northern Ireland	Typhimurium			DT104b	M. Achtman	B. Madden (AFBI, Belfast)	PRJEB20997	ERP023216	SAMEA6514878	ERS4279301	2018-09-14	2018-10-09	Assembled	67	223068	4994122	Salmonella enterica;98.73%	85	24450	4	SAL_DB9432AA_AS
SAL_SA5622AA	SE06/42	ERR3902399;ILLUMINA;Paired;;ERX3912452;;	SAL_SA5622AA	Food	Food	Pork	2006			Europe	Northern Ireland	Northern Ireland	Typhimurium			DT104b	M. Achtman	B. Madden (AFBI, Belfast)	PRJEB20997	ERP023216	SAMEA6514959	ERS4279381	2018-09-14	2018-10-09	Assembled	88	225808	4987258	Salmonella enterica;98.57%	75	16972	4	SAL_DB9420AA_AS
SAL_WA2895AA	NL_I12	ERR3843545;ILLUMINA;Paired;;ERX3856107;;	SAL_WA2895AA	Livestock	Swine	Pig pen	2006			Europe	Ireland		Typhimurium			DT104b	M. Achtman	N. Leonard (UCD, Dublin)	PRJEB20997	ERP023216	SAMEA5039459	ERS2851203	2019-03-23	2019-03-23	Assembled	66	257733	4990777	Salmonella enterica;98.61%	78	21210	4	SAL_KB8365AA_AS
SAL_WA3013AA	NL_R64	ERR3843772;ILLUMINA;Paired;;ERX3856334;;	SAL_WA3013AA	Livestock	Swine	Pig	2005			Europe	Ireland		Typhimurium			DT104b	M. Achtman	N. Leonard (UCD, Dublin)	PRJEB20997	ERP023216	SAMEA5039516	ERS2851260	2019-03-23	2019-03-23	Assembled	20	178314	4980787	Salmonella enterica;96.5%	58	40674	4	SAL_KB8253AA_AS
SAL_WA3044AA	NL_I11	ERR3843512;ILLUMINA;Paired;;ERX3856074;;	SAL_WA3044AA	Livestock	Swine	Pig pen	2006			Europe	Ireland		Typhimurium			DT104b	M. Achtman	N. Leonard (UCD, Dublin)	PRJEB20997	ERP023216	SAMEA5039451	ERS2851195	2019-03-23	2019-03-23	Assembled	54	196625	4989956	Salmonella enterica;98.64%	79	21753	4	SAL_KB8222AA_AS
SAL_WA3068AA	CK_95/00014475	ERR3843680;ILLUMINA;Paired;;ERX3856242;;	SAL_WA3068AA	Wild Animal	Reptile	Snake	1995			Europe	Austria		Typhimurium		1,4,5,12:i:1,2	DT104	M. Achtman	C. Kornschober (Austria)	PRJEB20997	ERP023216	SAMEA5039203	ERS2850947	2019-03-23	2019-03-23	Assembled	61	223067	5009184	Salmonella enterica;100.0%	78	11239	4	SAL_KB8198AA_AS
SAL_WA3127AA	1114/04	ERR3843671;ILLUMINA;Paired;;ERX3856233;;	SAL_WA3127AA	Poultry	Poultry		2004			Europe	Ireland		Typhimurium			DT104	M. Achtman	M. Murphy (Cork County Vet lab)	PRJEB20997	ERP023216	SAMEA5039491	ERS2851235	2019-03-23	2019-03-23	Assembled	58	257733	5030073	Salmonella enterica;97.38%	80	14696	4	SAL_KB8141AA_AS
SAL_YA4490AA	JM_04/30	ERR4338260;ILLUMINA;Paired;;ERX4284772;;	SAL_YA4490AA	Human	Human	Faeces	2004			Europe	Northern Ireland	Northern Ireland	Typhimurium			DT104	M. Achtman	J. Moore (Belfast City Hospital)	PRJEB20997	ERP023216	SAMEA5670958	ERS3474964	2019-07-25	2019-07-25	Assembled	96	225811	4970963	Salmonella enterica;100.0%	67	6469	4.1	SAL_OB4720AA_AS
SAL_YA4512AA	JM_04/101	ERR4338308;ILLUMINA;Paired;;ERX4284820;;	SAL_YA4512AA	Human	Human	Faeces	2004			Europe	Northern Ireland	Northern Ireland	Typhimurium			DT104	M. Achtman	J. Moore (Belfast City Hospital)	PRJEB20997	ERP023216	SAMEA5670996	ERS3475002	2019-07-25	2019-07-25	Assembled	77	225811	4970853	Salmonella enterica;100.0%	73	8240	4.1	SAL_OB4698AA_AS
SAL_YA4537AA	JM_01/97	ERR4338240;ILLUMINA;Paired;;ERX4284752;;	SAL_YA4537AA	Human	Human	Faeces	2001			Europe	Northern Ireland	Northern Ireland	Typhimurium			DT104B	M. Achtman	J. Moore (Belfast City Hospital)	PRJEB20997	ERP023216	SAMEA5670938	ERS3474944	2019-07-25	2019-07-25	Assembled	93	196363	4990393	Salmonella enterica;96.23%	78	17619	4.1	SAL_OB4673AA_AS
SAL_YA4552AA	JM_02/12	ERR4338278;ILLUMINA;Paired;;ERX4284790;;	SAL_YA4552AA	Human	Human	Faeces	2002			Europe	Northern Ireland	Northern Ireland	Typhimurium			DT104/12	M. Achtman	J. Moore (Belfast City Hospital)	PRJEB20997	ERP023216	SAMEA5670977	ERS3474983	2019-07-25	2019-07-25	Assembled	89	223067	4883292	Salmonella enterica;100.0%	61	13100	4.1	SAL_OB4658AA_AS
SAL_YA4558AA	JM_02/13	ERR4338286;ILLUMINA;Paired;;ERX4284798;;	SAL_YA4558AA	Human	Human	Faeces	2002			Europe	Northern Ireland	Northern Ireland	Typhimurium			DT104b	M. Achtman	J. Moore (Belfast City Hospital)	PRJEB20997	ERP023216	SAMEA5670985	ERS3474991	2019-07-25	2019-07-25	Assembled	87	225811	4980763	Salmonella enterica;97.87%	67	11712	4.1	SAL_OB4652AA_AS
SAL_YA4563AA	JM_04/50	ERR4401018;ILLUMINA;Paired;;ERX4343329;;	SAL_YA4563AA	Human	Human	Faeces	2004			Europe	Northern Ireland	Northern Ireland	Typhimurium			DT104	M. Achtman	J. Moore (Belfast City Hospital)	PRJEB39546	ERP123079	SAMEA7114511	ERS4875057	2019-07-25	2019-07-25	Assembled	89	222822	4969892	Salmonella enterica;100.0%	69	13447	4.1	SAL_OB4647AA_AS
SAL_YA4564AA	JM_04/53	ERR4338289;ILLUMINA;Paired;;ERX4284801;;	SAL_YA4564AA	Human	Human	Faeces	2004			Europe	Northern Ireland	Northern Ireland	Typhimurium			DT104	M. Achtman	J. Moore (Belfast City Hospital)	PRJEB20997	ERP023216	SAMEA5670989	ERS3474995	2019-07-25	2019-07-25	Assembled	88	225811	4971082	Salmonella enterica;100.0%	68	6825	4.1	SAL_OB4646AA_AS
SAL_YA4630AA	JM_03/10	ERR4338263;ILLUMINA;Paired;;ERX4284775;;	SAL_YA4630AA	Human	Human	Faeces	2003			Europe	Northern Ireland	Northern Ireland	Typhimurium			DT104b	M. Achtman	J. Moore (Belfast City Hospital)	PRJEB20997	ERP023216	SAMEA5670961	ERS3474967	2019-07-25	2019-07-25	Assembled	83	225811	4985372	Salmonella enterica;96.16%	75	13403	4.1	SAL_OB4580AA_AS
SAL_YA4672AA	JM_01/80	ERR4338282;ILLUMINA;Paired;;ERX4284794;;	SAL_YA4672AA	Human	Human	Faeces	2001			Europe	Northern Ireland	Northern Ireland	Typhimurium			DT104	M. Achtman	J. Moore (Belfast City Hospital)	PRJEB20997	ERP023216	SAMEA5670981	ERS3474987	2019-07-25	2019-07-25	Assembled	95	204653	5014973	Salmonella enterica;98.11%	77	12114	4.1	SAL_OB4538AA_AS
SAL_YA4693AA	JM_01/36	ERR4338366;ILLUMINA;Paired;;ERX4284878;;	SAL_YA4693AA	Human	Human	Faeces	2001			Europe	Northern Ireland	Northern Ireland	Typhimurium			DT104b	M. Achtman	J. Moore (Belfast City Hospital)	PRJEB20997	ERP023216	SAMEA5671011	ERS3475017	2019-07-25	2019-07-25	Assembled	78	180511	4979403	Salmonella enterica;100.0%	80	8526	4.1	SAL_OB4517AA_AS
SAL_YA4726AA	JM_04/33	ERR4338300;ILLUMINA;Paired;;ERX4284812;;	SAL_YA4726AA	Human	Human	Faeces	2004			Europe	Northern Ireland	Northern Ireland	Typhimurium			DT104	M. Achtman	J. Moore (Belfast City Hospital)	PRJEB20997	ERP023216	SAMEA5670994	ERS3475000	2019-07-25	2019-07-25	Assembled	85	225811	4969993	Salmonella enterica;100.0%	69	6219	4.1	SAL_OB4481AA_AS
SAL_YA4727AA	JM_04/32	ERR4338342;ILLUMINA;Paired;;ERX4284854;;	SAL_YA4727AA	Human	Human	Faeces	2004			Europe	Northern Ireland	Northern Ireland	Typhimurium			DT104	M. Achtman	J. Moore (Belfast City Hospital)	PRJEB20997	ERP023216	SAMEA5671005	ERS3475011	2019-07-25	2019-07-25	Assembled	82	212341	4969577	Salmonella enterica;100.0%	69	6864	4.1	SAL_OB4480AA_AS
SAL_YA4728AA	JM_04/31	ERR4338271;ILLUMINA;Paired;;ERX4284783;;	SAL_YA4728AA	Human	Human	Faeces	2004			Europe	Northern Ireland	Northern Ireland	Typhimurium			DT104	M. Achtman	J. Moore (Belfast City Hospital)	PRJEB20997	ERP023216	SAMEA5670970	ERS3474976	2019-07-25	2019-07-25	Assembled	88	223067	4969973	Salmonella enterica;100.0%	75	6902	4.1	SAL_OB4479AA_AS
SAL_YA4741AA	JM_04/104	ERR4338287;ILLUMINA;Paired;;ERX4284799;;	SAL_YA4741AA	Human	Human	Faeces	2004			Europe	Northern Ireland	Northern Ireland	Typhimurium			DT104	M. Achtman	J. Moore (Belfast City Hospital)	PRJEB20997	ERP023216	SAMEA5670987	ERS3474993	2019-07-25	2019-07-25	Assembled	82	257733	4968769	Salmonella enterica;100.0%	63	7291	4.1	SAL_OB4466AA_AS
SAL_YA4793AA	JM_04/47	ERR4338272;ILLUMINA;Paired;;ERX4284784;;	SAL_YA4793AA	Human	Human	Faeces	2004			Europe	Northern Ireland	Northern Ireland	Typhimurium			DT104	M. Achtman	J. Moore (Belfast City Hospital)	PRJEB20997	ERP023216	SAMEA5670971	ERS3474977	2019-07-25	2019-07-25	Assembled	92	257956	4969598	Salmonella enterica;100.0%	69	6782	4.1	SAL_OB4414AA_AS
SAL_YA4794AA	JM_04/45	ERR4338279;ILLUMINA;Paired;;ERX4284791;;	SAL_YA4794AA	Human	Human	Faeces	2004			Europe	Northern Ireland	Northern Ireland	Typhimurium			DT104	M. Achtman	J. Moore (Belfast City Hospital)	PRJEB20997	ERP023216	SAMEA5670978	ERS3474984	2019-07-25	2019-07-25	Assembled	80	257549	4969716	Salmonella enterica;100.0%	68	5187	4.1	SAL_OB4413AA_AS
SAL_YA4795AA	JM_04/44	ERR4338312;ILLUMINA;Paired;;ERX4284824;;	SAL_YA4795AA	Human	Human	Faeces	2004			Europe	Northern Ireland	Northern Ireland	Typhimurium			DT104	M. Achtman	J. Moore (Belfast City Hospital)	PRJEB20997	ERP023216	SAMEA5670997	ERS3475003	2019-07-25	2019-07-25	Assembled	91	225811	4968521	Salmonella enterica;100.0%	67	7472	4.1	SAL_OB4412AA_AS
SAL_YA4815AA	JM_04/89	ERR4338244;ILLUMINA;Paired;;ERX4284756;;	SAL_YA4815AA	Human	Human	Faeces	2004			Europe	Northern Ireland	Northern Ireland	Typhimurium			DT104	M. Achtman	J. Moore (Belfast City Hospital)	PRJEB20997	ERP023216	SAMEA5670942	ERS3474948	2019-07-25	2019-07-25	Assembled	97	225812	4971296	Salmonella enterica;100.0%	70	13282	4.1	SAL_OB4392AA_AS
SAL_YA4816AA	JM_04/90	ERR4338233;ILLUMINA;Paired;;ERX4284745;;	SAL_YA4816AA	Human	Human	Faeces	2004			Europe	Northern Ireland	Northern Ireland	Typhimurium			DT104	M. Achtman	J. Moore (Belfast City Hospital)	PRJEB20997	ERP023216	SAMEA5670931	ERS3474937	2019-07-25	2019-07-25	Assembled	83	196920	4969599	Salmonella enterica;100.0%	69	6227	4.1	SAL_OB4391AA_AS
SAL_YA4867AA	JM_04/37	ERR4338281;ILLUMINA;Paired;;ERX4284793;;	SAL_YA4867AA	Human	Human	Faeces	2004			Europe	Northern Ireland	Northern Ireland	Typhimurium			DT104	M. Achtman	J. Moore (Belfast City Hospital)	PRJEB20997	ERP023216	SAMEA5670980	ERS3474986	2019-07-25	2019-07-25	Assembled	87	214380	4970204	Salmonella enterica;100.0%	75	8371	4.1	SAL_OB4340AA_AS
SAL_YA4869AA	JM_04/35	ERR4338250;ILLUMINA;Paired;;ERX4284762;;	SAL_YA4869AA	Human	Human	Faeces	2004			Europe	Northern Ireland	Northern Ireland	Typhimurium			DT104	M. Achtman	J. Moore (Belfast City Hospital)	PRJEB20997	ERP023216	SAMEA5670948	ERS3474954	2019-07-25	2019-07-25	Assembled	109	225811	4970418	Salmonella enterica;100.0%	68	7174	4.1	SAL_OB4338AA_AS
SAL_YA4870AA	JM_01/28	ERR4338406;ILLUMINA;Paired;;ERX4284918;;	SAL_YA4870AA	Human	Human	Faeces	2001			Europe	Northern Ireland	Northern Ireland	Typhimurium			DT104b	M. Achtman	J. Moore (Belfast City Hospital)	PRJEB20997	ERP023216	SAMEA5671021	ERS3475027	2019-07-25	2019-07-25	Assembled	92	196363	4987237	Salmonella enterica;100.0%	83	14583	4.1	SAL_OB4337AA_AS
SAL_YA4872AA	JM_04/38	ERR4338329;ILLUMINA;Paired;;ERX4284841;;	SAL_YA4872AA	Human	Human	Faeces	2004			Europe	Northern Ireland	Northern Ireland	Typhimurium			DT104	M. Achtman	J. Moore (Belfast City Hospital)	PRJEB20997	ERP023216	SAMEA5671002	ERS3475008	2019-07-25	2019-07-25	Assembled	89	223067	4969617	Salmonella enterica;100.0%	68	7017	4.1	SAL_OB4335AA_AS
SAL_YA4898AA	JM_04/68	ERR4338248;ILLUMINA;Paired;;ERX4284760;;	SAL_YA4898AA	Human	Human	Faeces	2004			Europe	Northern Ireland	Northern Ireland	Typhimurium			DT104	M. Achtman	J. Moore (Belfast City Hospital)	PRJEB20997	ERP023216	SAMEA5670946	ERS3474952	2019-07-25	2019-07-25	Assembled	86	223067	4971155	Salmonella enterica;100.0%	70	6643	4.1	SAL_OB4309AA_AS
SAL_YA4906AA	JM_04/64	ERR4338234;ILLUMINA;Paired;;ERX4284746;;	SAL_YA4906AA	Human	Human	Faeces	2004			Europe	Northern Ireland	Northern Ireland	Typhimurium			DT104	M. Achtman	J. Moore (Belfast City Hospital)	PRJEB20997	ERP023216	SAMEA5670932	ERS3474938	2019-07-25	2019-07-25	Assembled	91	257730	4969842	Salmonella enterica;100.0%	69	6411	4.1	SAL_OB4269AA_AS
SAL_YA4908AA	JM_04/66	ERR4338402;ILLUMINA;Paired;;ERX4284914;;	SAL_YA4908AA	Human	Human	Faeces	2004			Europe	Northern Ireland	Northern Ireland	Typhimurium			DT104	M. Achtman	J. Moore (Belfast City Hospital)	PRJEB20997	ERP023216	SAMEA5671020	ERS3475026	2019-07-25	2019-07-25	Assembled	88	257733	4970648	Salmonella enterica;100.0%	73	7090	4.1	SAL_OB4267AA_AS
SAL_YA4980AA	JM_04/16	ERR4338267;ILLUMINA;Paired;;ERX4284779;;	SAL_YA4980AA	Human	Human	Faeces	2004			Europe	Northern Ireland	Northern Ireland	Typhimurium			DT104	M. Achtman	J. Moore (Belfast City Hospital)	PRJEB20997	ERP023216	SAMEA5670965	ERS3474971	2019-07-25	2019-07-25	Assembled	83	257545	4969211	Salmonella enterica;100.0%	68	7061	4.1	SAL_OB4195AA_AS
SAL_YA4984AA	JM_02/29	ERR4338236;ILLUMINA;Paired;;ERX4284748;;	SAL_YA4984AA	Human	Human	Faeces	2002			Europe	Northern Ireland	Northern Ireland	Typhimurium			DT104	M. Achtman	J. Moore (Belfast City Hospital)	PRJEB20997	ERP023216	SAMEA5670934	ERS3474940	2019-07-25	2019-07-25	Assembled	104	257733	4979095	Salmonella enterica;100.0%	69	6546	4.1	SAL_OB4191AA_AS
SAL_YA4985AA	JM_03/73	ERR4338258;ILLUMINA;Paired;;ERX4284770;;	SAL_YA4985AA	Human	Human	Faeces	2003			Europe	Northern Ireland	Northern Ireland	Typhimurium			DT104b	M. Achtman	J. Moore (Belfast City Hospital)	PRJEB20997	ERP023216	SAMEA5670956	ERS3474962	2019-07-25	2019-07-25	Assembled	99	257729	4977359	Salmonella enterica;100.0%	67	7814	4.1	SAL_OB4190AA_AS
SAL_YA5056AA	JM_04/87	ERR4338270;ILLUMINA;Paired;;ERX4284782;;	SAL_YA5056AA	Human	Human	Faeces	2004			Europe	Northern Ireland	Northern Ireland	Typhimurium			DT104	M. Achtman	J. Moore (Belfast City Hospital)	PRJEB20997	ERP023216	SAMEA5670969	ERS3474975	2019-07-25	2019-07-25	Assembled	83	225811	4969378	Salmonella enterica;100.0%	67	7793	4.1	SAL_OB4060AA_AS
SAL_YA5058AA	JM_04/86	ERR4338235;ILLUMINA;Paired;;ERX4284747;;	SAL_YA5058AA	Human	Human	Faeces	2004			Europe	Northern Ireland	Northern Ireland	Typhimurium			DT104	M. Achtman	J. Moore (Belfast City Hospital)	PRJEB20997	ERP023216	SAMEA5670933	ERS3474939	2019-07-25	2019-07-25	Assembled	99	223067	4970480	Salmonella enterica;100.0%	66	6915	4.1	SAL_OB4058AA_AS
SAL_YA5059AA	JM_04/85	ERR4338264;ILLUMINA;Paired;;ERX4284776;;	SAL_YA5059AA	Human	Human	Faeces	2004			Europe	Northern Ireland	Northern Ireland	Typhimurium			DT104	M. Achtman	J. Moore (Belfast City Hospital)	PRJEB20997	ERP023216	SAMEA5670962	ERS3474968	2019-07-25	2019-07-25	Assembled	86	214460	4969791	Salmonella enterica;100.0%	67	7686	4.1	SAL_OB4057AA_AS
SAL_YA5107AA	JM_04/39	ERR4338398;ILLUMINA;Paired;;ERX4284910;;	SAL_YA5107AA	Human	Human	Faeces	2004			Europe	Northern Ireland	Northern Ireland	Typhimurium			DT104	M. Achtman	J. Moore (Belfast City Hospital)	PRJEB20997	ERP023216	SAMEA5671019	ERS3475025	2019-07-25	2019-07-25	Assembled	86	257733	4971134	Salmonella enterica;100.0%	73	6619	4.1	SAL_OB4008AA_AS
SAL_YA5114AA	JM_04/43	ERR4400045;ILLUMINA;Paired;;ERX4342356;;	SAL_YA5114AA	Human	Human	Faeces	2004			Europe	Northern Ireland	Northern Ireland	Typhimurium			DT104	M. Achtman	J. Moore (Belfast City Hospital)	PRJEB39546	ERP123079	SAMEA7113537	ERS4874084	2019-07-25	2019-07-25	Assembled	95	225811	4971302	Salmonella enterica;100.0%	68	6714	4.1	SAL_OB4001AA_AS
SAL_YA5137AA	JM_03/58	ERR4338304;ILLUMINA;Paired;;ERX4284816;;	SAL_YA5137AA	Human	Human	Faeces	2003			Europe	Northern Ireland	Northern Ireland	Typhimurium			DT104	M. Achtman	J. Moore (Belfast City Hospital)	PRJEB20997	ERP023216	SAMEA5670995	ERS3475001	2019-07-25	2019-07-25	Assembled	67	204650	4977312	Salmonella enterica;100.0%	70	7050	4.1	SAL_OB3978AA_AS
SAL_YA5145AA	JM_02/53	ERR4338374;ILLUMINA;Paired;;ERX4284886;;	SAL_YA5145AA	Human	Human	Faeces	2002			Europe	Northern Ireland	Northern Ireland	Typhimurium			DT104	M. Achtman	J. Moore (Belfast City Hospital)	PRJEB20997	ERP023216	SAMEA5671013	ERS3475019	2019-07-25	2019-07-25	Assembled	98	257729	4978997	Salmonella enterica;100.0%	73	7575	4.1	SAL_OB3970AA_AS
SAL_YA5156AA	JM_01/72	ERR4338266;ILLUMINA;Paired;;ERX4284778;;	SAL_YA5156AA	Human	Human	Faeces	2001			Europe	Northern Ireland	Northern Ireland	Typhimurium			DT104	M. Achtman	J. Moore (Belfast City Hospital)	PRJEB20997	ERP023216	SAMEA5670964	ERS3474970	2019-07-25	2019-07-25	Assembled	95	196920	4981634	Salmonella enterica;100.0%	80	10212	4.1	SAL_OB3959AA_AS
SAL_YA5164AA	JM_01/42	ERR4338273;ILLUMINA;Paired;;ERX4284785;;	SAL_YA5164AA	Human	Human	Faeces	2001			Europe	Northern Ireland	Northern Ireland	Typhimurium			DT104b	M. Achtman	J. Moore (Belfast City Hospital)	PRJEB20997	ERP023216	SAMEA5670972	ERS3474978	2019-07-25	2019-07-25	Assembled	89	223067	4986141	Salmonella enterica;98.12%	79	13577	4.1	SAL_OB3951AA_AS
SAL_YA5174AA	JM_03/01	ERR4338394;ILLUMINA;Paired;;ERX4284906;;	SAL_YA5174AA	Human	Human	Faeces	2003			Europe	Northern Ireland	Northern Ireland	Typhimurium			DT104	M. Achtman	J. Moore (Belfast City Hospital)	PRJEB20997	ERP023216	SAMEA5671018	ERS3475024	2019-07-25	2019-07-25	Assembled	74	223067	4979007	Salmonella enterica;100.0%	72	7277	4.1	SAL_OB3941AA_AS
SAL_YA5199AA	JM_04/49	ERR4338259;ILLUMINA;Paired;;ERX4284771;;	SAL_YA5199AA	Human	Human	Faeces	2004			Europe	Northern Ireland	Northern Ireland	Typhimurium			DT104	M. Achtman	J. Moore (Belfast City Hospital)	PRJEB20997	ERP023216	SAMEA5670957	ERS3474963	2019-07-25	2019-07-25	Assembled	92	223067	4970266	Salmonella enterica;100.0%	71	7737	4.1	SAL_OB3916AA_AS
SAL_YA5200AA	JM_04/83	ERR4338243;ILLUMINA;Paired;;ERX4284755;;	SAL_YA5200AA	Human	Human	Faeces	2004			Europe	Northern Ireland	Northern Ireland	Typhimurium			DT104	M. Achtman	J. Moore (Belfast City Hospital)	PRJEB20997	ERP023216	SAMEA5670941	ERS3474947	2019-07-25	2019-07-25	Assembled	106	204650	4967515	Salmonella enterica;100.0%	78	92174	4.1	SAL_OB3744AA_AS
SAL_YA5203AA	JM_04/94	ERR4338296;ILLUMINA;Paired;;ERX4284808;;	SAL_YA5203AA	Human	Human	Faeces	2004			Europe	Northern Ireland	Northern Ireland	Typhimurium			DT104	M. Achtman	J. Moore (Belfast City Hospital)	PRJEB20997	ERP023216	SAMEA5670993	ERS3474999	2019-07-25	2019-07-25	Assembled	87	225811	4970875	Salmonella enterica;100.0%	66	8058	4.1	SAL_OB3741AA_AS
SAL_YA5217AA	JM_04/65	ERR4338249;ILLUMINA;Paired;;ERX4284761;;	SAL_YA5217AA	Human	Human	Faeces	2004			Europe	Northern Ireland	Northern Ireland	Typhimurium			DT104	M. Achtman	J. Moore (Belfast City Hospital)	PRJEB20997	ERP023216	SAMEA5670947	ERS3474953	2019-07-25	2019-07-25	Assembled	86	204650	4971853	Salmonella enterica;100.0%	75	6594	4.1	SAL_OB3727AA_AS
SAL_YA5225AA	JM_04/95	ERR4338256;ILLUMINA;Paired;;ERX4284768;;	SAL_YA5225AA	Human	Human	Faeces	2004			Europe	Northern Ireland	Northern Ireland	Typhimurium			DT104	M. Achtman	J. Moore (Belfast City Hospital)	PRJEB20997	ERP023216	SAMEA5670954	ERS3474960	2019-07-25	2019-07-25	Assembled	88	225811	4970670	Salmonella enterica;100.0%	71	14272	4.1	SAL_OB3719AA_AS
SAL_YA5261AA	JM_01/92	ERR4338370;ILLUMINA;Paired;;ERX4284882;;	SAL_YA5261AA	Human	Human	Faeces	2001			Europe	Northern Ireland	Northern Ireland	Typhimurium			DT104	M. Achtman	J. Moore (Belfast City Hospital)	PRJEB20997	ERP023216	SAMEA5671012	ERS3475018	2019-07-25	2019-07-25	Assembled	84	178746	4980706	Salmonella enterica;100.0%	83	7998	4.1	SAL_OB3683AA_AS
SAL_YA5279AA	JM_04/28	ERR4338251;ILLUMINA;Paired;;ERX4284763;;	SAL_YA5279AA	Human	Human	Faeces	2004			Europe	Northern Ireland	Northern Ireland	Typhimurium			DT104	M. Achtman	J. Moore (Belfast City Hospital)	PRJEB20997	ERP023216	SAMEA5670949	ERS3474955	2019-07-25	2019-07-25	Assembled	91	225811	4969225	Salmonella enterica;100.0%	70	6761	4.1	SAL_OB3665AA_AS
SAL_YA5285AA	JM_04/57	ERR4338288;ILLUMINA;Paired;;ERX4284800;;	SAL_YA5285AA	Human	Human	Faeces	2004			Europe	Northern Ireland	Northern Ireland	Typhimurium			DT104	M. Achtman	J. Moore (Belfast City Hospital)	PRJEB20997	ERP023216	SAMEA5670988	ERS3474994	2019-07-25	2019-07-25	Assembled	95	223067	4969820	Salmonella enterica;100.0%	69	13879	4.1	SAL_OB3659AA_AS
SAL_YA5286AA	JM_04/54	ERR4338265;ILLUMINA;Paired;;ERX4284777;;	SAL_YA5286AA	Human	Human	Faeces	2004			Europe	Northern Ireland	Northern Ireland	Typhimurium			DT104	M. Achtman	J. Moore (Belfast City Hospital)	PRJEB20997	ERP023216	SAMEA5670963	ERS3474969	2019-07-25	2019-07-25	Assembled	98	351775	4969365	Salmonella enterica;97.83%	66	7635	4.1	SAL_OB3658AA_AS
SAL_YA5287AA	JM_04/55	ERR4338337;ILLUMINA;Paired;;ERX4284849;;	SAL_YA5287AA	Human	Human	Faeces	2004			Europe	Northern Ireland	Northern Ireland	Typhimurium			DT104	M. Achtman	J. Moore (Belfast City Hospital)	PRJEB20997	ERP023216	SAMEA5671004	ERS3475010	2019-07-25	2019-07-25	Assembled	85	223067	4970034	Salmonella enterica;100.0%	70	7231	4.1	SAL_OB3657AA_AS
SAL_YA5308AA	JM_04/84	ERR4338257;ILLUMINA;Paired;;ERX4284769;;	SAL_YA5308AA	Human	Human	Faeces	2004			Europe	Northern Ireland	Northern Ireland	Typhimurium			DT104	M. Achtman	J. Moore (Belfast City Hospital)	PRJEB20997	ERP023216	SAMEA5670955	ERS3474961	2019-07-25	2019-07-25	Assembled	106	204650	4970450	Salmonella enterica;100.0%	69	13185	4.1	SAL_OB3636AA_AS
SAL_YA5325AA	JM_03/09	ERR4338390;ILLUMINA;Paired;;ERX4284902;;	SAL_YA5325AA	Human	Human	Faeces	2003			Europe	Northern Ireland	Northern Ireland	Typhimurium			DT104	M. Achtman	J. Moore (Belfast City Hospital)	PRJEB20997	ERP023216	SAMEA5671017	ERS3475023	2019-07-25	2019-07-25	Assembled	87	204650	4979683	Salmonella enterica;100.0%	83	7515	4.1	SAL_OB3619AA_AS
SAL_YA5344AA	JM_02/57	ERR4338242;ILLUMINA;Paired;;ERX4284754;;	SAL_YA5344AA	Human	Human	Faeces	2002			Europe	Northern Ireland	Northern Ireland	Typhimurium			DT104	M. Achtman	J. Moore (Belfast City Hospital)	PRJEB20997	ERP023216	SAMEA5670940	ERS3474946	2019-07-25	2019-07-25	Assembled	95	225811	4977433	Salmonella enterica;100.0%	74	17820	4.1	SAL_OB3600AA_AS
SAL_ZA7532AA	JM_04/56	ERR4401086;ILLUMINA;Paired;;ERX4343397;;	SAL_ZA7532AA	Human	Human	Faeces	2004			Europe	Northern Ireland	Northern Ireland	Typhimurium			DT104	M. Achtman	J. Moore (Belfast City Hospital)	PRJEB39546	ERP123079	SAMEA7114579	ERS4875125	2019-10-15	2019-10-15	Assembled	122	257729	4969623	Salmonella enterica;100.0%	58	5908	4.1	SAL_SB5228AA_AS
SAL_BB5796AA	JE_S09-002027	ERR4400508;ILLUMINA;Paired;;ERX4342819;;	SAL_BB5796AA	ND	ND/Others		2009			Europe	Ireland		Typhimurium			DT104b	M. Achtman	D. Prendergast (DAFF)	PRJEB39546	ERP123079	SAMEA7114000	ERS4874547	2019-12-19	2019-12-19	Assembled	80	280578	5102755	Salmonella enterica;86.8%	78	26638	4.1	SAL_WB7771AA_AS
SAL_BB5917AA	JE_S09-002077	ERR4399855;ILLUMINA;Paired;;ERX4342166;;	SAL_BB5917AA	Food	Bovine	Beef	2009			Europe	Ireland		Typhimurium			DT104	M. Achtman	D. Prendergast (DAFF)	PRJEB39546	ERP123079	SAMEA7113346	ERS4873894	2019-12-19	2019-12-19	Assembled	89	213264	4948597	Salmonella enterica;100.0%	61	25074	4.1	SAL_WB7650AA_AS
SAL_BB5918AA	JE_S09-002078	ERR4400527;ILLUMINA;Paired;;ERX4342838;;	SAL_BB5918AA	Food	Bovine	Beef	2009			Europe	Ireland		Typhimurium			DT104	M. Achtman	D. Prendergast (DAFF)	PRJEB39546	ERP123079	SAMEA7114019	ERS4874566	2019-12-19	2019-12-19	Assembled	85	204650	4947297	Salmonella enterica;97.67%	55	20241	4.1	SAL_WB7649AA_AS
SAL_BB5919AA	JE_S09-002079	ERR4400531;ILLUMINA;Paired;;ERX4342842;;	SAL_BB5919AA	Food	Bovine	Beef	2009			Europe	Ireland		Typhimurium			DT104	M. Achtman	D. Prendergast (DAFF)	PRJEB39546	ERP123079	SAMEA7114023	ERS4874570	2019-12-19	2019-12-19	Assembled	77	213264	4948061	Salmonella enterica;100.0%	57	18404	4.1	SAL_WB7648AA_AS
SAL_BB9416AA	R8	ERR4303300;ILLUMINA;Paired;;ERX4252009;;	SAL_BB9416AA	Livestock	Bovine		1997			Europe	Germany		Typhimurium			DT104	M. Achtman	H.L. Andrews-Polymenis	PRJEB20997	ERP023216	SAMEA5423364	ERS3228654	2020-01-31	2020-01-31	Assembled	95	225811	5023160	Salmonella enterica;98.04%	69	10665	4.1	SAL_ZB4327AA_AS
SAL_BB9417AA	R7	ERR4303245;ILLUMINA;Paired;;ERX4251954;;	SAL_BB9417AA	Livestock	Bovine		1997			Europe	Germany		Typhimurium			DT104	M. Achtman	H.L. Andrews-Polymenis	PRJEB20997	ERP023216	SAMEA5423346	ERS3228636	2020-01-31	2020-01-31	Assembled	105	257733	4979078	Salmonella enterica;100.0%	67	7897	4.1	SAL_ZB4326AA_AS
SAL_BB9423AA	R3	ERR4303318;ILLUMINA;Paired;;ERX4252027;;	SAL_BB9423AA	Livestock	Bovine		1996			Europe	Germany		Typhimurium			DT104	M. Achtman	H.L. Andrews-Polymenis	PRJEB20997	ERP023216	SAMEA5423371	ERS3228661	2020-01-31	2020-01-31	Assembled	103	225810	4936290	Salmonella enterica;100.0%	58	8352	4.1	SAL_ZB4320AA_AS
SAL_BB9424AA	R4	ERR4303270;ILLUMINA;Paired;;ERX4251979;;	SAL_BB9424AA	Livestock	Bovine		1996			Europe	Germany		Typhimurium			DT104	M. Achtman	H.L. Andrews-Polymenis	PRJEB20997	ERP023216	SAMEA5423354	ERS3228644	2020-01-31	2020-01-31	Assembled	95	257733	4978502	Salmonella enterica;100.0%	72	8507	4.1	SAL_ZB4319AA_AS
SAL_BB9505AA	R12	ERR4303348;ILLUMINA;Paired;;ERX4252057;;	SAL_BB9505AA	Livestock	Bovine		1999			Europe	Germany		Typhimurium			DT104	M. Achtman	H.L. Andrews-Polymenis	PRJEB20997	ERP023216	SAMEA5423382	ERS3228672	2020-01-31	2020-01-31	Assembled	102	257551	4978649	Salmonella enterica;100.0%	62	14723	4.1	SAL_ZB4238AA_AS
SAL_BB9506AA	R11	ERR4303249;ILLUMINA;Paired;;ERX4251958;;	SAL_BB9506AA	Livestock	Bovine		1997			Europe	Germany		Typhimurium			DT104	M. Achtman	H.L. Andrews-Polymenis	PRJEB20997	ERP023216	SAMEA5423449	ERS3228739	2020-01-31	2020-01-31	Assembled	70	212088	5017645	Salmonella enterica;100.0%	70	8347	4.1	SAL_ZB4237AA_AS
SAL_BB9507AA	R10	ERR4303526;ILLUMINA;Paired;;ERX4252235;;	SAL_BB9507AA	Livestock	Bovine		1998			Europe	Germany		Typhimurium			DT104	M. Achtman	H.L. Andrews-Polymenis	PRJEB20997	ERP023216	SAMEA5423330	ERS3228620	2020-01-31	2020-01-31	Assembled	118	257730	4979745	Salmonella enterica;100.0%	69	7203	4.1	SAL_ZB4236AA_AS
SAL_BB9508AA	R9	ERR4303558;ILLUMINA;Paired;;ERX4252267;;	SAL_BB9508AA	Livestock	Bovine		1998			Europe	Germany		Typhimurium			DT104	M. Achtman	H.L. Andrews-Polymenis	PRJEB20997	ERP023216	SAMEA5423338	ERS3228628	2020-01-31	2020-01-31	Assembled	106	224381	4979593	Salmonella enterica;100.0%	73	7677	4.1	SAL_ZB4235AA_AS
SAL_BB9512AA	R5	ERR4303320;ILLUMINA;Paired;;ERX4252029;;	SAL_BB9512AA	Livestock	Bovine		1997			Europe	Germany		Typhimurium			DT104	M. Achtman	H.L. Andrews-Polymenis	PRJEB20997	ERP023216	SAMEA5423372	ERS3228662	2020-01-31	2020-01-31	Assembled	86	257733	4979436	Salmonella enterica;100.0%	71	8793	4.1	SAL_ZB4231AA_AS
SAL_CB9625AA	RM9436	traces-0BdpqVU;ILLUMINA;Paired;;NA;;	SAL_CB9625AA	Human	Human	clinical	2009			North America	United States	Colorado	Typhimurium	I		DT104	Craig Parker, USDA ARS						2020-04-15	2020-04-15	Assembled	94	216273	5000969	Salmonella enterica;100.0%	72	17287	4.1	SAL_GC1213AA_AS
SAL_EB4334AA	NL_A17	traces-0bCZgto;Complete Genome;Single;;NA;;	SAL_EB4334AA	Livestock	Swine	Truck after washing	2005			Europe	Ireland		Typhimurium			DT104	M. Achtman	N. Leonard (UCD, Dublin)					2020-09-22	2020-09-22	Assembled	1	4927091	5027260		3	0	NaN	SAL_KC2837AA_AS

## Sheet: US Bovine cgMLST analysis
Uberstrain	Name	Data Source(Accession No.;Sequencing Platform;Sequencing Library;Insert Size;Experiment;Bases;Average Length;Status)	Barcode	Source Niche	Source Type	Source Details	Collection Year	Collection Month	Collection Day	Collection Time	Continent	Country	Region	District	City	Post Code	Latitude	Longitude	Serovar	Subspecies	Disease	Antigenic Formulas	Phage Type	Lab Contact	Comment	Bio Project ID	Project ID	Sample ID	Secondary Sample ID	Date Entered	Release Date	Differences	ST	eBG	Serotype (Predicted)	Lineage	Subspecies	aroC	dnaN	hemD	hisD	purE	sucA	thrA
SAL_CB9050AA	70	SRR11496147;ILLUMINA;Paired;;SRX8072254;;	SAL_CB9050AA	Livestock	Bovine	Equus ferus caballus; feces	2008				North America	United States	Texas				30.61	-96.35	Typhimurium	I				Keri Norman's shared submissions		PRJNA433689	SRP255549	SAMN08514284	SRS6440834	2020-04-08	2020-04-08	NaN	19	1	Typhimurium			10	7	12	9	5	9	2
SAL_CB9263AA	101	SRR11496361;ILLUMINA;Paired;;SRX8072040;;	SAL_CB9263AA	Livestock	Bovine	Equus ferus caballus; feces	2009				North America	United States	Texas				30.61	-96.35	Typhimurium	I				Keri Norman's shared submissions		PRJNA433689	SRP255549	SAMN08514315	SRS6440619	2020-04-08	2020-04-08	NaN	19	1	Typhimurium			10	7	12	9	5	9	2
SAL_CB9251AA	112	SRR11496349;ILLUMINA;Paired;;SRX8072052;;	SAL_CB9251AA	Livestock	Bovine	Equus ferus caballus; feces	2009				North America	United States	Texas				30.61	-96.35	Typhimurium	I				Keri Norman's shared submissions		PRJNA433689	SRP255549	SAMN08514326	SRS6440631	2020-04-08	2020-04-08	NaN	19	1	Typhimurium			10	7	12	9	5	9	2
SAL_CB9218AA	142	SRR11496316;ILLUMINA;Paired;;SRX8072085;;	SAL_CB9218AA	Livestock	Bovine	Equus ferus caballus; feces	2010				North America	United States	Texas				30.61	-96.35	Typhimurium	I				Keri Norman's shared submissions		PRJNA433689	SRP255549	SAMN08514356	SRS6440664	2020-04-08	2020-04-08	NaN	19	1	Typhimurium			10	7	12	9	5	9	2
SAL_CB9214AA	146	SRR11496312;ILLUMINA;Paired;;SRX8072089;;	SAL_CB9214AA	Livestock	Bovine	Equus ferus caballus; feces	2010				North America	United States	Texas				30.61	-96.35	Typhimurium	I				Keri Norman's shared submissions		PRJNA433689	SRP255549	SAMN08514360	SRS6440668	2020-04-08	2020-04-08	NaN	19	1	Typhimurium			10	7	12	9	5	9	2
SAL_CB9178AA	181	SRR11496276;ILLUMINA;Paired;;SRX8072125;;	SAL_CB9178AA	Livestock	Bovine	Equus ferus caballus; feces	2012				North America	United States	Texas				30.61	-96.35	Typhimurium	I				Keri Norman's shared submissions		PRJNA433689	SRP255549	SAMN08514395	SRS6440704	2020-04-08	2020-04-08	NaN	19	1	Typhimurium			10	7	12	9	5	9	2
SAL_CB9175AA	184	SRR11496273;ILLUMINA;Paired;;SRX8072128;;	SAL_CB9175AA	Livestock	Bovine	Equus ferus caballus; feces	2012				North America	United States	Texas				30.61	-96.35	Typhimurium	I				Keri Norman's shared submissions		PRJNA433689	SRP255549	SAMN08514398	SRS6440707	2020-04-08	2020-04-08	NaN	19	1	Typhimurium			10	7	12	9	5	9	2
SAL_CB9162AA	197	SRR11496260;ILLUMINA;Paired;;SRX8072141;;	SAL_CB9162AA	Livestock	Bovine	Equus ferus caballus; feces	2012				North America	United States	Texas				30.61	-96.35	Typhimurium	I				Keri Norman's shared submissions		PRJNA433689	SRP255549	SAMN08514411	SRS6440720	2020-04-08	2020-04-08	NaN	19	1	Typhimurium			10	7	12	9	5	9	2
SAL_CB9149AA	208	SRR11496247;ILLUMINA;Paired;;SRX8072154;;	SAL_CB9149AA	Livestock	Bovine	Equus ferus caballus; blood	2013				North America	United States	Texas				30.61	-96.35	Typhimurium	I				Keri Norman's shared submissions		PRJNA433689	SRP255549	SAMN08514422	SRS6440733	2020-04-08	2020-04-08	NaN	19	1	Typhimurium			10	7	12	9	5	9	2
SAL_CB9107AA	247	SRR11496204;ILLUMINA;Paired;;SRX8072197;;	SAL_CB9107AA	Livestock	Bovine	Equus ferus caballus; feces	2015				North America	United States	Texas				30.61	-96.35	Typhimurium	I				Keri Norman's shared submissions		PRJNA433689	SRP255549	SAMN08514461	SRS6440776	2020-04-08	2020-04-08	NaN	19	1	Typhimurium			10	7	12	9	5	9	2
SAL_XA3610AA	1106	traces-0AiTqiY;ILLUMINA;Paired;;NA;;	SAL_XA3610AA	Livestock	Bovine		2018				North America	United States							Typhimurium					Carlos						2019-06-11	2019-06-11	NaN	19	1	Typhimurium			10	7	12	9	5	9	2
SAL_XA3612AA	1505	traces-0JyrYUN;ILLUMINA;Paired;;NA;;	SAL_XA3612AA	Livestock	Bovine		2014				North America	United States							Typhimurium					Carlos						2019-06-11	2019-06-11	NaN	19	1	Typhimurium			10	7	12	9	5	9	2
SAL_XA3613AA	3619	traces-0yhBAWr;ILLUMINA;Paired;;NA;;	SAL_XA3613AA	Livestock	Bovine		2019				North America	United States							Typhimurium					Carlos						2019-06-11	2019-06-11	NaN	19	1	Typhimurium			10	7	12	9	5	9	2
SAL_XA3614AA	3713	traces-0TWtdFC;ILLUMINA;Paired;;NA;;	SAL_XA3614AA	Livestock	Bovine		2017				North America	United States							Typhimurium					Carlos						2019-06-11	2019-06-11	NaN	19	1	Typhimurium			10	7	12	9	5	9	2
SAL_XA3615AA	4191	traces-0QvKsgG;ILLUMINA;Paired;;NA;;	SAL_XA3615AA	Livestock	Bovine		2015				North America	United States							Typhimurium					Carlos						2019-06-11	2019-06-11	NaN	19	1	Typhimurium			10	7	12	9	5	9	2
SAL_XA3617AA	6049	traces-0zydtRF;ILLUMINA;Paired;;NA;;	SAL_XA3617AA	Livestock	Bovine		2011				North America	United States							Typhimurium					Carlos						2019-06-11	2019-06-11	NaN	19	1	Typhimurium			10	7	12	9	5	9	2
SAL_XA3619AA	6283	traces-0LAYvRO;ILLUMINA;Paired;;NA;;	SAL_XA3619AA	Livestock	Bovine		2014				North America	United States							Typhimurium					Carlos						2019-06-11	2019-06-11	NaN	19	1	Typhimurium			10	7	12	9	5	9	2
SAL_XA3620AA	6407	traces-0rOEIWJ;ILLUMINA;Paired;;NA;;	SAL_XA3620AA	Livestock	Bovine		2019				North America	United States							Typhimurium					Carlos						2019-06-11	2019-06-11	NaN	19	1	Typhimurium			10	7	12	9	5	9	2
SAL_XA3621AA	6580	traces-0JnhrJl;ILLUMINA;Paired;;NA;;	SAL_XA3621AA	Livestock	Bovine		2013				North America	United States							Typhimurium					Carlos						2019-06-11	2019-06-11	NaN	19	1	Typhimurium			10	7	12	9	5	9	2
SAL_XA3622AA	6698	traces-0eYaCTL;ILLUMINA;Paired;;NA;;	SAL_XA3622AA	Livestock	Bovine		2013				North America	United States							Typhimurium					Carlos						2019-06-11	2019-06-11	NaN	19	1	Typhimurium			10	7	12	9	5	9	2
SAL_XA3623AA	7042	traces-0JsJctt;ILLUMINA;Paired;;NA;;	SAL_XA3623AA	Livestock	Bovine		2015				North America	United States							Typhimurium					Carlos						2019-06-11	2019-06-11	NaN	19	1	Typhimurium			10	7	12	9	5	9	2
SAL_XA3624AA	7086	traces-0MoEtXb;ILLUMINA;Paired;;NA;;	SAL_XA3624AA	Livestock	Bovine		2015				North America	United States							Typhimurium					Carlos						2019-06-11	2019-06-11	NaN	19	1	Typhimurium			10	7	12	9	5	9	2
SAL_XA3625AA	7235	traces-0rKnsCt;ILLUMINA;Paired;;NA;;	SAL_XA3625AA	Livestock	Bovine		2015				North America	United States							Typhimurium					Carlos						2019-06-11	2019-06-11	NaN	19	1	Typhimurium			10	7	12	9	5	9	2
SAL_XA3626AA	7633	traces-0EMgBbg;ILLUMINA;Paired;;NA;;	SAL_XA3626AA	Livestock	Bovine		2012				North America	United States							Typhimurium					Carlos						2019-06-11	2019-06-11	NaN	19	1	Typhimurium			10	7	12	9	5	9	2
SAL_XA3627AA	7693	traces-0vqawTp;ILLUMINA;Paired;;NA;;	SAL_XA3627AA	Livestock	Bovine		2013				North America	United States							Typhimurium					Carlos						2019-06-11	2019-06-11	NaN	19	1	Typhimurium			10	7	12	9	5	9	2
SAL_XA3628AA	8145	traces-0WJgEsq;ILLUMINA;Paired;;NA;;	SAL_XA3628AA	Livestock	Bovine		2015				North America	United States							Typhimurium					Carlos						2019-06-11	2019-06-11	NaN	19	1	Typhimurium			10	7	12	9	5	9	2
SAL_XA3629AA	8668	traces-0kPTGgG;ILLUMINA;Paired;;NA;;	SAL_XA3629AA	Livestock	Bovine		2013				North America	United States							Typhimurium					Carlos						2019-06-11	2019-06-11	NaN	19	1	Typhimurium			10	7	12	9	5	9	2
SAL_XA3630AA	8670	traces-0LICaFv;ILLUMINA;Paired;;NA;;	SAL_XA3630AA	Livestock	Bovine		2014				North America	United States							Typhimurium					Carlos						2019-06-11	2019-06-11	NaN	19	1	Typhimurium			10	7	12	9	5	9	2
SAL_CB9554AA	9437	traces-0ILxMgp;ILLUMINA;Paired;;NA;;	SAL_CB9554AA	Food	Bovine	ground beef	2009				North America	United States	Colorado						Typhimurium	I				Craig Parker, ARS.USDA						2020-04-15	2020-04-15	NaN	19	1	Typhimurium			10	7	12	9	5	9	2
SAL_XA3632AA	9672	traces-0wgquaW;ILLUMINA;Paired;;NA;;	SAL_XA3632AA	Livestock	Bovine		2015				North America	United States							Typhimurium					Carlos						2019-06-11	2019-06-11	NaN	19	1	Typhimurium			10	7	12	9	5	9	2
SAL_XA3638AA	10486	traces-0wQEngs;ILLUMINA;Paired;;NA;;	SAL_XA3638AA	Livestock	Bovine		2015				North America	United States							Typhimurium					Carlos						2019-06-11	2019-06-11	NaN	19	1	Typhimurium			10	7	12	9	5	9	2
SAL_XA3639AA	10487	traces-0HPAHAW;ILLUMINA;Paired;;NA;;	SAL_XA3639AA	Livestock	Bovine		2015				North America	United States							Typhimurium					Carlos						2019-06-11	2019-06-11	NaN	19	1	Typhimurium			10	7	12	9	5	9	2
SAL_XA3640AA	10580134	traces-0dZZHmX;ILLUMINA;Paired;;NA;;	SAL_XA3640AA	Livestock	Bovine		2013				North America	United States							Typhimurium					Carlos						2019-06-11	2019-06-11	NaN	19	1	Typhimurium			10	7	12	9	5	9	2
SAL_XA3643AA	10580139	traces-0WmOSGM;ILLUMINA;Paired;;NA;;	SAL_XA3643AA	Livestock	Bovine		2013				North America	United States							Typhimurium					Carlos						2019-06-11	2019-06-11	NaN	19	1	Typhimurium			10	7	12	9	5	9	2
SAL_XA3641AA	106731113	traces-0dScAtX;ILLUMINA;Paired;;NA;;	SAL_XA3641AA	Livestock	Bovine		2011				North America	United States							Typhimurium					Carlos						2019-06-11	2019-06-11	NaN	19	1	Typhimurium			10	7	12	9	5	9	2
SAL_XA3642AA	1058013b	traces-0fRNVFP;ILLUMINA;Paired;;NA;;	SAL_XA3642AA	Livestock	Bovine		2013				North America	United States							Typhimurium					Carlos						2019-06-11	2019-06-11	NaN	19	1	Typhimurium			10	7	12	9	5	9	2
SAL_XA3644AA	1067311A	traces-0ribHmL;ILLUMINA;Paired;;NA;;	SAL_XA3644AA	Livestock	Bovine		2011				North America	United States							Typhimurium					Carlos						2019-06-11	2019-06-11	NaN	19	1	Typhimurium			10	7	12	9	5	9	2
SAL_GA8685AA	ADRDL 16-3736	SRR4113486;ILLUMINA;Paired;500;SRX2085129;281109120;240	SAL_GA8685AA	Livestock	Bovine	Bovine INTESTINE (Bos taurus)	2016	2			North America	United States	South Dakota						Typhimurium (Predicted)					FDA Center for Food Safety and Applied Nutrition		PRJNA280335	SRP059853	SAMN04993439	SRS1662837	2016-09-02	2015-01-01	NaN	19	1	Typhimurium			10	7	12	9	5	9	2
SAL_GA8688AA	ADRDL 16-3949	SRR4113483;ILLUMINA;Paired;500;SRX2085103;546224448;231	SAL_GA8688AA	Livestock	Bovine	Bovine INTESTINE (Bos taurus)	2016	3			North America	United States	South Dakota						Typhimurium (Predicted)					FDA Center for Food Safety and Applied Nutrition		PRJNA280335	SRP059853	SAMN04993431	SRS1662811	2016-09-02	2015-01-01	NaN	19	1	Typhimurium			10	7	12	9	5	9	2
SAL_BA1909AA	ADRDL-14-19262	SRR2102479;ILLUMINA;Paired;500;SRX1097083;464099588;226	SAL_BA1909AA	Livestock	Bovine	Bos taurus; bovine intestine	2014	10			North America	United States	Minnesota						Typhimurium	I				Food and Drug Administration - Center for Food Safety and Applied Nutrition (US)		PRJNA280335	SRP059853	SAMN03734320	SRS992374	2015-08-27	2015-07-14	NaN	19	1	Typhimurium			10	7	12	9	5	9	2
SAL_EA4961AA	ADRDL-14-20931	SRR2911781;ILLUMINA;Paired;500;SRX1424790;165020416;176	SAL_EA4961AA	Livestock	Bovine	Bos taurus; bovine pooled tissue	2014	11			North America	United States	Minnesota						Typhimurium	I				Food and Drug Administration - Center for Food Safety and Applied Nutrition (US)		PRJNA280335	SRP059853	SAMN03734340	SRS1157088	2015-11-11	2015-01-01	NaN	19	1	Typhimurium			10	7	12	9	5	9	2
SAL_EA5500AA	ADRDL-14-21543	SRR2962647;ILLUMINA;Paired;500;SRX1453571;323970870;213	SAL_EA5500AA	Livestock	Bovine	Bos taurus; bovine colon	2014	11			North America	United States	South Dakota						Typhimurium					Food and Drug Administration - Center for Food Safety and Applied Nutrition (US)		PRJNA280335	SRP059853	SAMN03734344	SRS1181250	2015-11-29	2015-01-01	NaN	19	1	Typhimurium			10	7	12	9	5	9	2
SAL_EA6170AA	ADRDL-15-11049	SRR2971415;ILLUMINA;Paired;500;SRX1460790;485439120;232	SAL_EA6170AA	Livestock	Bovine	Bos taurus; bovine feces	2015				North America	United States	North Dakota						Typhimurium Var. O:5-					CFSAN		PRJNA280335	SRP059853	SAMN04240666	SRS1188224	2015-12-12	2015-01-01	NaN	19	1	Typhimurium			10	7	12	9	5	9	2
SAL_EA8398AA	ADRDL-15-14162	SRR3062414;ILLUMINA;Paired;500;SRX1506756;288180942;239	SAL_EA8398AA	Livestock	Bovine	Bos taurus; bovine feces	2015				North America	United States	South Dakota						Typhimurium					CFSAN		PRJNA280335	SRP059853	SAMN04240735	SRS1227646	2016-01-05	2015-01-01	NaN	19	1	Typhimurium			10	7	12	9	5	9	2
SAL_FA1173AA	ADRDL-154038-14-1-1	SRR3191588;ILLUMINA;Paired;500;SRX1602877;600478400;236	SAL_FA1173AA	Livestock	Bovine	Bos taurus; feces	2014	12			North America	United States	New York						Typhimurium					Food and Drug Administration - Center for Food Safety and Applied Nutrition (US)		PRJNA280335	SRP059853	SAMN04488342	SRS1312761	2016-02-27	2015-01-01	NaN	19	1	Typhimurium			10	7	12	9	5	9	2
SAL_NA5228AA	ADRDL-1655	SRR6475643;ILLUMINA;Paired;500;SRX3565508;741072024;231	SAL_NA5228AA	Livestock	Bovine	Bovine feces (Bos taurus)	2017	8			North America	United States	Nebraska						Typhimurium	I				FDA Center for Food Safety and Applied Nutrition		PRJNA280335	SRP059853	SAMN08361210	SRS2837666	2018-01-17	2018-01-16	NaN	19	1	Typhimurium			10	7	12	9	5	9	2
SAL_NA5671AA	ADRDL-1660	SRR6491030;ILLUMINA;Paired;500;SRX3580878;398260694;241	SAL_NA5671AA	Livestock	Bovine	Bovine feces (Bos taurus)	2017	8			North America	United States	Nebraska						Typhimurium	I				FDA Center for Food Safety and Applied Nutrition		PRJNA280335	SRP059853	SAMN08361205	SRS2850114	2018-01-24	2018-01-23	NaN	19	1	Typhimurium			10	7	12	9	5	9	2
SAL_OA2204AA	ADRDL-1661	SRR6795731;ILLUMINA;Paired;500;SRX3754749;;	SAL_OA2204AA	Livestock	Bovine	Bovine intestine (Bos taurus)	2017	8			North America	United States	Nebraska						Typhimurium	I				FDA Center for Food Safety and Applied Nutrition		PRJNA280335	SRP059853	SAMN08579910	SRS3010768	2018-03-02	2018-03-01	NaN	19	1	Typhimurium			10	7	12	9	5	9	2
SAL_HA0235AA	ADRDL-JS677	SRR4345499;ILLUMINA;Paired;500;SRX2212394;386488334;239	SAL_HA0235AA	Livestock	Bovine	Feces (bos taurus)	2016	6			North America	United States	South Dakota						Typhimurium (Predicted)					FDA Center for Food Safety and Applied Nutrition		PRJNA280335	SRP059853	SAMN05781476	SRS1729378	2016-10-07	2015-01-01	NaN	19	1	Typhimurium			10	7	12	9	5	9	2
SAL_HA0236AA	ADRDL-JS678	SRR4345498;ILLUMINA;Paired;500;SRX2212393;594629610;239	SAL_HA0236AA	Livestock	Bovine	Feces (bos taurus)	2016	6			North America	United States	South Dakota						Typhimurium (Predicted)					FDA Center for Food Safety and Applied Nutrition		PRJNA280335	SRP059853	SAMN05781475	SRS1729377	2016-10-07	2015-01-01	NaN	19	1	Typhimurium			10	7	12	9	5	9	2
SAL_HA0237AA	ADRDL-JS679	SRR4345497;ILLUMINA;Paired;500;SRX2212392;596078888;236	SAL_HA0237AA	Livestock	Bovine	Feces (bos taurus)	2016	6			North America	United States	South Dakota						Typhimurium (Predicted)					FDA Center for Food Safety and Applied Nutrition		PRJNA280335	SRP059853	SAMN05781474	SRS1729376	2016-10-07	2015-01-01	NaN	19	1	Typhimurium			10	7	12	9	5	9	2
SAL_HA0238AA	ADRDL-JS680	SRR4345496;ILLUMINA;Paired;500;SRX2212391;854852040;230	SAL_HA0238AA	Livestock	Bovine	Feces (bos taurus)	2016	6			North America	United States	South Dakota						Typhimurium (Predicted)					FDA Center for Food Safety and Applied Nutrition		PRJNA280335	SRP059853	SAMN05781473	SRS1729375	2016-10-07	2015-01-01	NaN	19	1	Typhimurium			10	7	12	9	5	9	2
SAL_FA7120AA	ADRDL15-17560	SRR3571346;ILLUMINA;Paired;500;SRX1792744;480210224;226	SAL_FA7120AA	Livestock	Bovine	Bovine feces (Bos taurus)	2015	7			North America	United States	Minnesota						Typhimurium (Predicted)					FDA Center for Food Safety and Applied Nutrition		PRJNA280335	SRP059853	SAMN04993530	SRS1462453	2016-05-23	2015-01-01	NaN	19	1	Typhimurium			10	7	12	9	5	9	2
SAL_FA7114AA	ADRDL15-18344	SRR3571352;ILLUMINA;Paired;500;SRX1792753;318625196;226	SAL_FA7114AA	Livestock	Bovine	Bovine Feces (Bos taurus)	2015	8			North America	United States	Minnesota						Typhimurium (Predicted)					FDA Center for Food Safety and Applied Nutrition		PRJNA280335	SRP059853	SAMN04993538	SRS1462462	2016-05-23	2015-01-01	NaN	19	1	Typhimurium			10	7	12	9	5	9	2
SAL_GA8159AA	ADRDL15-23751	SRR4046488;ILLUMINA;Paired;500;SRX2037369;558677700;210	SAL_GA8159AA	Livestock	Bovine	Bovine intestine (Bos taurus)	2015	11			North America	United States	Wisconsin						Typhimurium (Predicted)					FDA Center for Food Safety and Applied Nutrition		PRJNA280335	SRP059853	SAMN04993576	SRS1631128	2016-08-24	2015-01-01	NaN	19	1	Typhimurium			10	7	12	9	5	9	2
SAL_UA7072AA	AG18-0054	SRR8385589;ILLUMINA;Paired;500;SRX5195367;;	SAL_UA7072AA	Livestock	Bovine	Bos taurus, Feces	2015				North America	United States	Ohio						Typhimurium Var. 5-	I				FDA Center for Food Safety and Applied Nutrition		PRJNA338674	SRP083283	SAMN10686384	SRS4201367	2019-01-08	2019-01-02	NaN	19	1	Typhimurium			10	7	12	9	5	9	2
SAL_UA7083AA	AG18-0055	SRR8385526;ILLUMINA;Paired;500;SRX5195308;;	SAL_UA7083AA	Livestock	Bovine	Bos taurus, Feces	2015				North America	United States	Ohio						Typhimurium	I				FDA Center for Food Safety and Applied Nutrition		PRJNA338674	SRP083283	SAMN10686335	SRS4201310	2019-01-08	2019-01-02	NaN	19	1	Typhimurium			10	7	12	9	5	9	2
SAL_UA6679AA	AG18-0062	SRR8385286;ILLUMINA;Paired;500;SRX5195146;;	SAL_UA6679AA	Livestock	Bovine	Bos taurus, Feces	2015				North America	United States	Ohio						Typhimurium	I				FDA Center for Food Safety and Applied Nutrition		PRJNA338674	SRP083283	SAMN10686144	SRS4201148	2019-01-07	2019-01-02	NaN	19	1	Typhimurium			10	7	12	9	5	9	2
SAL_UA8906AA	AG19-0001	SRR8476747;ILLUMINA;Paired;500;SRX5282266;;	SAL_UA8906AA	Livestock	Bovine	Bos taurus, Feces	2018	12			North America	United States	Ohio						Typhimurium	I				FDA Center for Food Safety and Applied Nutrition		PRJNA338674	SRP083283	SAMN10788432	SRS4282017	2019-01-25	2019-01-23	NaN	19	1	Typhimurium			10	7	12	9	5	9	2
SAL_UA8878AA	AG19-0013	SRR8476830;ILLUMINA;Paired;500;SRX5282349;;	SAL_UA8878AA	Livestock	Bovine	Bos taurus, Feces	2014				North America	United States	Ohio						Typhimurium Var. 5-	I				FDA Center for Food Safety and Applied Nutrition		PRJNA338674	SRP083283	SAMN10788434	SRS4282100	2019-01-25	2019-01-23	NaN	19	1	Typhimurium			10	7	12	9	5	9	2
SAL_UA8897AA	AG19-0018	SRR8476808;ILLUMINA;Paired;500;SRX5282327;;	SAL_UA8897AA	Livestock	Bovine	Bos taurus, Feces	2014				North America	United States	Ohio						Typhimurium	I				FDA Center for Food Safety and Applied Nutrition		PRJNA338674	SRP083283	SAMN10788426	SRS4282078	2019-01-25	2019-01-23	NaN	19	1	Typhimurium			10	7	12	9	5	9	2
SAL_VA3375AA	AG19-0038	SRR8544198;ILLUMINA;Paired;500;SRX5346310;;	SAL_VA3375AA	Livestock	Bovine	Bos taurus, Feces	2014				North America	United States	Ohio						Typhimurium	I				FDA Center for Food Safety and Applied Nutrition		PRJNA338674	SRP083283	SAMN10883327	SRS4338225	2019-02-09	2019-02-07	NaN	19	1	Typhimurium			10	7	12	9	5	9	2
SAL_VA3352AA	AG19-0043	SRR8544232;ILLUMINA;Paired;500;SRX5346344;;	SAL_VA3352AA	Livestock	Bovine	Bos taurus, Feces	2014				North America	United States	Ohio						Typhimurium	I				FDA Center for Food Safety and Applied Nutrition		PRJNA338674	SRP083283	SAMN10883355	SRS4338258	2019-02-09	2019-02-07	NaN	19	1	Typhimurium			10	7	12	9	5	9	2
SAL_VA3388AA	AG19-0053	SRR8544182;ILLUMINA;Paired;500;SRX5346294;;	SAL_VA3388AA	Livestock	Bovine	Bos taurus, Feces	2014				North America	United States	Ohio						Typhimurium	I				FDA Center for Food Safety and Applied Nutrition		PRJNA338674	SRP083283	SAMN10883339	SRS4338209	2019-02-09	2019-02-07	NaN	19	1	Typhimurium			10	7	12	9	5	9	2
SAL_VA2802AA	AG19-0067	SRR8544179;ILLUMINA;Paired;500;SRX5346291;;	SAL_VA2802AA	Livestock	Bovine	Bos taurus, Pooled tissue	2016	3			North America	United States	Ohio						Typhimurium	I				FDA Center for Food Safety and Applied Nutrition		PRJNA338674	SRP083283	SAMN10883321	SRS4338021	2019-02-08	2019-02-07	NaN	19	1	Typhimurium			10	7	12	9	5	9	2
SAL_VA2803AA	AG19-0072	SRR8544177;ILLUMINA;Paired;500;SRX5346289;;	SAL_VA2803AA	Livestock	Bovine	Bos taurus, Feces	2016	6			North America	United States	Ohio						Typhimurium	I				FDA Center for Food Safety and Applied Nutrition		PRJNA338674	SRP083283	SAMN10883319	SRS4338020	2019-02-08	2019-02-07	NaN	19	1	Typhimurium			10	7	12	9	5	9	2
SAL_WA3586AA	AG19-0086	SRR8782357;ILLUMINA;Paired;500;SRX5572347;;	SAL_WA3586AA	Livestock	Bovine	Feces (Bos taurus)	2016				North America	United States	Ohio						Typhimurium	I				FDA Center for Food Safety and Applied Nutrition		PRJNA338674	SRP083283	SAMN11250042	SRS4535262	2019-03-25	2019-03-25	NaN	19	1	Typhimurium			10	7	12	9	5	9	2
SAL_VA3379AA	AG19-0088	SRR8544192;ILLUMINA;Paired;500;SRX5346304;;	SAL_VA3379AA	Livestock	Bovine	Bos taurus, Intestine	2014	11			North America	United States	Ohio						Typhimurium	I				FDA Center for Food Safety and Applied Nutrition		PRJNA338674	SRP083283	SAMN10883343	SRS4338219	2019-02-09	2019-02-07	NaN	19	1	Typhimurium			10	7	12	9	5	9	2
SAL_WA2132AA	AG19-0110	SRR8767176;ILLUMINA;Paired;500;SRX5557388;;	SAL_WA2132AA	Livestock	Bovine	Feces (Bos taurus)	2016				North America	United States	Ohio						Typhimurium	I				FDA Center for Food Safety and Applied Nutrition		PRJNA338674	SRP083283	SAMN11229453	SRS4521275	2019-03-22	2019-03-21	NaN	19	1	Typhimurium			10	7	12	9	5	9	2
SAL_WA8181AA	AG19-0116	SRR9029443;ILLUMINA;Paired;500;SRX5806868;;	SAL_WA8181AA	Livestock	Bovine	Feces (Bos taurus)	2016				North America	United States	Ohio						Typhimurium	I				FDA Center for Food Safety and Applied Nutrition		PRJNA338674	SRP083283	SAMN11604705	SRS4736337	2019-05-08	2019-05-08	NaN	19	1	Typhimurium			10	7	12	9	5	9	2
SAL_ZA2022AA	AG19-0321	SRR10084874;ILLUMINA;Paired;500;SRX6817883;;	SAL_ZA2022AA	Livestock	Bovine	Bovine Mesenteric Lymph Node	2019	5			North America	United States	Ohio						Typhimurium	I				FDA Center for Food Safety and Applied Nutrition		PRJNA338674	SRP083283	SAMN12715306	SRS5361445	2019-09-10	2019-09-09	NaN	19	1	Typhimurium			10	7	12	9	5	9	2
SAL_ZA2002AA	AG19-0322	SRR10084940;ILLUMINA;Paired;500;SRX6817949;;	SAL_ZA2002AA	Livestock	Bovine	Bovine Prefemoral Lymph Node	2019	5			North America	United States	Ohio						Typhimurium	I				FDA Center for Food Safety and Applied Nutrition		PRJNA338674	SRP083283	SAMN12715366	SRS5361509	2019-09-10	2019-09-09	NaN	19	1	Typhimurium			10	7	12	9	5	9	2
SAL_UA7619AA	AHD115	SRR8434893;ILLUMINA;Paired;500;SRX5242517;;	SAL_UA7619AA	Livestock	Bovine	biological fluid and/or tissue (bovine)	2011	10			North America	United States	Colorado						Typhimurium	I				FDA Center for Food Safety and Applied Nutrition		PRJNA280335	SRP059853	SAMN10729905	SRS4245241	2019-01-15	2019-01-11	NaN	19	1	Typhimurium			10	7	12	9	5	9	2
SAL_UA7677AA	AHD120	SRR8434716;ILLUMINA;Paired;500;SRX5242385;;	SAL_UA7677AA	Livestock	Bovine	biological fluid and/or tissue (bovine)	2012	10			North America	United States	Colorado						Typhimurium	I				FDA Center for Food Safety and Applied Nutrition		PRJNA280335	SRP059853	SAMN10727855	SRS4245109	2019-01-15	2019-01-11	NaN	19	1	Typhimurium			10	7	12	9	5	9	2
SAL_UA7678AA	AHD121	SRR8434715;ILLUMINA;Paired;500;SRX5242384;;	SAL_UA7678AA	Livestock	Bovine	biological fluid and/or tissue (bovine)	2012	11			North America	United States	Colorado						Typhimurium	I				FDA Center for Food Safety and Applied Nutrition		PRJNA280335	SRP059853	SAMN10727858	SRS4245108	2019-01-15	2019-01-11	NaN	19	1	Typhimurium			10	7	12	9	5	9	2
SAL_UA7683AA	AHD122	SRR8434710;ILLUMINA;Paired;500;SRX5242379;;	SAL_UA7683AA	Livestock	Bovine	biological fluid and/or tissue (bovine)	2012	11			North America	United States	Colorado						Typhimurium	I				FDA Center for Food Safety and Applied Nutrition		PRJNA280335	SRP059853	SAMN10727857	SRS4245103	2019-01-15	2019-01-11	NaN	19	1	Typhimurium			10	7	12	9	5	9	2
SAL_UA7640AA	AHD124	SRR8434871;ILLUMINA;Paired;500;SRX5242495;;	SAL_UA7640AA	Livestock	Bovine	biological fluid and/or tissue (bovine)	2010	9			North America	United States	Colorado						Typhimurium	I				FDA Center for Food Safety and Applied Nutrition		PRJNA280335	SRP059853	SAMN10729587	SRS4245219	2019-01-15	2019-01-11	NaN	19	1	Typhimurium			10	7	12	9	5	9	2
SAL_UA7687AA	AHD125	SRR8434704;ILLUMINA;Paired;500;SRX5242373;;	SAL_UA7687AA	Livestock	Bovine	biological fluid and/or tissue (bovine)	2010	9			North America	United States	Colorado						Typhimurium	I				FDA Center for Food Safety and Applied Nutrition		PRJNA280335	SRP059853	SAMN10727093	SRS4245097	2019-01-15	2019-01-11	NaN	19	1	Typhimurium			10	7	12	9	5	9	2
SAL_UA7679AA	AHD126	SRR8434714;ILLUMINA;Paired;500;SRX5242383;;	SAL_UA7679AA	Livestock	Bovine	biological fluid and/or tissue (bovine)	2010	9			North America	United States	Colorado						Typhimurium	I				FDA Center for Food Safety and Applied Nutrition		PRJNA280335	SRP059853	SAMN10727950	SRS4245107	2019-01-15	2019-01-11	NaN	19	1	Typhimurium			10	7	12	9	5	9	2
SAL_UA7639AA	AHD127	SRR8434872;ILLUMINA;Paired;500;SRX5242496;;	SAL_UA7639AA	Livestock	Bovine	biological fluid and/or tissue (bovine)	2010	9			North America	United States	Colorado						Typhimurium	I				FDA Center for Food Safety and Applied Nutrition		PRJNA280335	SRP059853	SAMN10729598	SRS4245220	2019-01-15	2019-01-11	NaN	19	1	Typhimurium			10	7	12	9	5	9	2
SAL_UA7674AA	AHD128	SRR8434724;ILLUMINA;Paired;500;SRX5242393;;	SAL_UA7674AA	Livestock	Bovine	biological fluid and/or tissue (bovine)	2011	11			North America	United States	Colorado						Typhimurium	I				FDA Center for Food Safety and Applied Nutrition		PRJNA280335	SRP059853	SAMN10728266	SRS4245117	2019-01-15	2019-01-11	NaN	19	1	Typhimurium			10	7	12	9	5	9	2
SAL_UA7654AA	AHD129	SRR8434746;ILLUMINA;Paired;500;SRX5242415;;	SAL_UA7654AA	Livestock	Bovine	biological fluid and/or tissue (bovine)	2011	10			North America	United States	Colorado						Typhimurium	I				FDA Center for Food Safety and Applied Nutrition		PRJNA280335	SRP059853	SAMN10728376	SRS4245139	2019-01-15	2019-01-11	NaN	19	1	Typhimurium			10	7	12	9	5	9	2
SAL_UA7504AA	AHD41	SRR8436062;ILLUMINA;Paired;500;SRX5243597;;	SAL_UA7504AA	Livestock	Bovine	biological fluid and/or tissue (Bovine)	2010	5			North America	United States	Pennsylvania						Typhimurium	I				FDA Center for Food Safety and Applied Nutrition		PRJNA280335	SRP059853	SAMN10734626	SRS4246262	2019-01-15	2019-01-11	NaN	19	1	Typhimurium			10	7	12	9	5	9	2
SAL_UA7550AA	AHD42	SRR8435709;ILLUMINA;Paired;500;SRX5243244;;	SAL_UA7550AA	Livestock	Bovine	biological fluid and/or tissue (Bovine)	2010	8			North America	United States	Pennsylvania						Typhimurium	I				FDA Center for Food Safety and Applied Nutrition		PRJNA280335	SRP059853	SAMN10734411	SRS4245918	2019-01-15	2019-01-11	NaN	19	1	Typhimurium			10	7	12	9	5	9	2
SAL_UA7609AA	AHD46	SRR8435213;ILLUMINA;Paired;500;SRX5242793;;	SAL_UA7609AA	Livestock	Bovine	biological fluid and/or tissue (Bovine)	2009	9			North America	United States	Pennsylvania						Typhimurium	I				FDA Center for Food Safety and Applied Nutrition		PRJNA280335	SRP059853	SAMN10734091	SRS4245513	2019-01-15	2019-01-11	NaN	19	1	Typhimurium			10	7	12	9	5	9	2
SAL_UA7612AA	AHD47	SRR8435210;ILLUMINA;Paired;500;SRX5242790;;	SAL_UA7612AA	Livestock	Bovine	biological fluid and/or tissue (Bovine)	2011	11			North America	United States	Pennsylvania						Typhimurium	I				FDA Center for Food Safety and Applied Nutrition		PRJNA280335	SRP059853	SAMN10734058	SRS4245510	2019-01-15	2019-01-11	NaN	19	1	Typhimurium			10	7	12	9	5	9	2
SAL_UA7610AA	AHD48	SRR8435212;ILLUMINA;Paired;500;SRX5242792;;	SAL_UA7610AA	Livestock	Bovine	biological fluid and/or tissue (Bovine)	2009	12			North America	United States	Pennsylvania						Typhimurium	I				FDA Center for Food Safety and Applied Nutrition		PRJNA280335	SRP059853	SAMN10734060	SRS4245512	2019-01-15	2019-01-11	NaN	19	1	Typhimurium			10	7	12	9	5	9	2
SAL_UA7598AA	AHD53	SRR8435228;ILLUMINA;Paired;500;SRX5242808;;	SAL_UA7598AA	Livestock	Bovine	biological fluid and/or tissue (Bovine)	2011	4			North America	United States	Pennsylvania						Typhimurium	I				FDA Center for Food Safety and Applied Nutrition		PRJNA280335	SRP059853	SAMN10734092	SRS4245528	2019-01-15	2019-01-11	NaN	19	1	Typhimurium			10	7	12	9	5	9	2
SAL_UA7555AA	AHD55	SRR8435389;ILLUMINA;Paired;500;SRX5242933;;	SAL_UA7555AA	Livestock	Bovine	biological fluid and/or tissue (Bovine)	2010	7			North America	United States	Pennsylvania						Typhimurium	I				FDA Center for Food Safety and Applied Nutrition		PRJNA280335	SRP059853	SAMN10734285	SRS4245652	2019-01-15	2019-01-11	NaN	19	1	Typhimurium			10	7	12	9	5	9	2
SAL_UA7565AA	AHD56	SRR8435373;ILLUMINA;Paired;500;SRX5242917;;	SAL_UA7565AA	Livestock	Bovine	biological fluid and/or tissue (Bovine)	2011	4			North America	United States	Pennsylvania						Typhimurium	I				FDA Center for Food Safety and Applied Nutrition		PRJNA280335	SRP059853	SAMN10734143	SRS4245636	2019-01-15	2019-01-11	NaN	19	1	Typhimurium			10	7	12	9	5	9	2
SAL_UA7571AA	AHD57	SRR8435367;ILLUMINA;Paired;500;SRX5242911;;	SAL_UA7571AA	Livestock	Bovine	biological fluid and/or tissue (Bovine)	2009	10			North America	United States	Pennsylvania						Typhimurium	I				FDA Center for Food Safety and Applied Nutrition		PRJNA280335	SRP059853	SAMN10734142	SRS4245630	2019-01-15	2019-01-11	NaN	19	1	Typhimurium			10	7	12	9	5	9	2
SAL_UA7557AA	AHD58	SRR8435384;ILLUMINA;Paired;500;SRX5242928;;	SAL_UA7557AA	Livestock	Bovine	biological fluid and/or tissue (Bovine)	2012	6			North America	United States	Pennsylvania						Typhimurium	I				FDA Center for Food Safety and Applied Nutrition		PRJNA280335	SRP059853	SAMN10734252	SRS4245647	2019-01-15	2019-01-11	NaN	19	1	Typhimurium			10	7	12	9	5	9	2
SAL_MA1274AA	B1717548	SRR6179066;ILLUMINA;Paired;500;SRX3289689;416463710;235	SAL_MA1274AA	Livestock	Bovine	Equus caballus -Feces	2017				North America	United States	Ohio						Typhimurium	I				FDA Center for Food Safety and Applied Nutrition		PRJNA338674	SRP083283	SAMN07792088	SRS2599001	2017-10-17	2017-10-16	NaN	19	1	Typhimurium			10	7	12	9	5	9	2
SAL_MA1245AA	B1717612	SRR6179275;ILLUMINA;Paired;500;SRX3289898;333916400;236	SAL_MA1245AA	Livestock	Bovine	Equus caballus -Feces	2017				North America	United States	Ohio						Typhimurium	I				FDA Center for Food Safety and Applied Nutrition		PRJNA338674	SRP083283	SAMN07792225	SRS2599209	2017-10-17	2017-10-17	NaN	19	1	Typhimurium			10	7	12	9	5	9	2
SAL_VA6550AA	BOV_TYPH_NY_11_R8_9118_R2	SRR3097575;ILLUMINA;Paired;;SRX1527784;;	SAL_VA6550AA	Livestock	Bovine	bovine; stool/fecal sample	2011				North America	United States	New York						Typhimurium					Cornell University		PRJNA308370	SRP068320	SAMN04394845	SRS1245597	2019-02-11	2017-06-16	NaN	19	1	Typhimurium			10	7	12	9	5	9	2
SAL_VA6553AA	BOV_TYPH_WA_08_R9_3243_R2	SRR3097570;ILLUMINA;Paired;;SRX1527779;;	SAL_VA6553AA	Livestock	Bovine	bovine; stool/fecal sample	2008				North America	United States	Washington						Typhimurium					Cornell University		PRJNA308370	SRP068320	SAMN04394840	SRS1245598	2019-02-11	2017-06-16	NaN	19	1	Typhimurium			10	7	12	9	5	9	2
SAL_VA6637AA	BOV_TYPH_WA_09_R9_3246_R2	SRR3097389;ILLUMINA;Paired;;SRX1527599;;	SAL_VA6637AA	Livestock	Bovine	bovine; stool/fecal sample	2009				North America	United States	Washington						Typhimurium					Cornell University		PRJNA308370	SRP068320	SAMN04394852	SRS1245413	2019-02-11	2017-06-16	NaN	19	1	Typhimurium			10	7	12	9	5	9	2
SAL_HA8936AA	CDC 2009K-1640	GCF_001623805;Complete Genome;;;;;	SAL_HA8936AA	Human	Human	Homo sapiens	2009												Typhimurium	I				USDA-ARS-USMARC		PRJNA224116		SAMN02716877		2017-01-05	2016-04-19	NaN	19	1	Typhimurium			10	7	12	9	5	9	2
SAL_HA8938AA	CDC 2009K-2059	GCF_001623775;Complete Genome;;;;;	SAL_HA8938AA	Human	Human	Homo sapiens; stool	2009	10											Typhimurium	I				USDA-ARS-USMARC		PRJNA224116		SAMN02716878		2017-01-05	2016-04-19	NaN	19	1	Typhimurium			10	7	12	9	5	9	2
SAL_HA8944AA	CDC 2010K-1587	GCF_001623645;Complete Genome;;;;;	SAL_HA8944AA	Human	Human	Homo sapiens; stool	2006	6			North America	United States							Typhimurium	I				USDA-ARS-USMARC		PRJNA224116		SAMN02716879		2017-01-05	2016-04-19	NaN	19	1	Typhimurium			10	7	12	9	5	9	2
SAL_HA8942AA	CDC 2011K-1702	GCF_001623685;Complete Genome;;;;;	SAL_HA8942AA	Human	Human	Homo sapiens; urine	2011	7			North America	United States							Typhimurium	I				USDA-ARS-USMARC		PRJNA224116		SAMN02716880		2017-01-05	2016-04-19	NaN	19	1	Typhimurium			10	7	12	9	5	9	2
SAL_HA8935AA	CDC H2662	GCF_001623825;Complete Genome;;;;;	SAL_HA8935AA	Human	Human	Homo sapiens	1997	8											Typhimurium	I				USDA-ARS-USMARC		PRJNA224116		SAMN02716865		2017-01-05	2016-04-19	NaN	19	1	Typhimurium			10	7	12	9	5	9	2
SAL_GA2895AA	CRJJGF_00016	SRR1686491;ILLUMINA;Paired;;SRX791369;375779164;97	SAL_GA2895AA	Livestock	Bovine	Dairy cattle	2001				North America	United States							Typhimurium					Agricultural Research Service, United States Department of Agriculture		PRJNA254816	SRP050382	SAMN02908523	SRS775282	2016-07-01	2015-12-01	NaN	19	1	Typhimurium			10	7	12	9	5	9	2
SAL_GA2831AA	CRJJGF_00080	SRR1686555;ILLUMINA;Paired;;SRX791433;479719320;97	SAL_GA2831AA	Livestock	Bovine	Cattle Swab	2010				North America	United States							Typhimurium					Agricultural Research Service, United States Department of Agriculture		PRJNA254816	SRP050382	SAMN02908587	SRS775346	2016-06-30	2015-12-01	NaN	19	1	Typhimurium			10	7	12	9	5	9	2
SAL_GA2787AA	CRJJGF_00125	SRR1686600;ILLUMINA;Paired;;SRX791478;400186136;98	SAL_GA2787AA	Livestock	Bovine	cattle	2008				North America	United States							Typhimurium					Agricultural Research Service, United States Department of Agriculture		PRJNA254816	SRP050382	SAMN02908632	SRS775392	2016-06-30	2015-12-01	NaN	19	1	Typhimurium			10	7	12	9	5	9	2
SAL_GA2780AA	CRJJGF_00132	SRR1686607;ILLUMINA;Paired;;SRX791485;377207096;98	SAL_GA2780AA	Livestock	Bovine	Ground beef	2008				North America	United States							Typhimurium					Agricultural Research Service, United States Department of Agriculture		PRJNA254816	SRP050382	SAMN02908639	SRS775399	2016-06-30	2015-12-01	NaN	19	1	Typhimurium			10	7	12	9	5	9	2
SAL_CB8486AA	CVM 20722	SRR11457822;ILLUMINA;Paired;;SRX8035084;;	SAL_CB8486AA	Livestock	Bovine	bovine	2002				North America	United States	Tennessee						['Typhimurium',					FDA-CVM		PRJNA622256	SRP254729	SAMN14504524	SRS6407327	2020-04-02	2020-04-02	NaN	19	1	Typhimurium			10	7	12	9	5	9	2
SAL_CB8434AA	CVM 20728	SRR11457770;ILLUMINA;Paired;;SRX8035136;;	SAL_CB8434AA	Livestock	Bovine	bovine	2002				North America	United States	Tennessee						['Typhimurium',					FDA-CVM		PRJNA622256	SRP254729	SAMN14504530	SRS6407382	2020-04-02	2020-04-02	NaN	19	1	Typhimurium			10	7	12	9	5	9	2
SAL_CB8530AA	CVM 20762	SRR11513872;PACBIO_SMRT;Single;;SRX8085550;;,SRR11457419;ILLUMINA;Paired;;SRX8035040;;	SAL_CB8530AA	Livestock	Bovine	bovine	2002				North America	United States	North Carolina						['Typhimurium',					FDA-CVM		PRJNA622256	SRP254729	SAMN14504562	SRS6407283	2020-04-02	2020-04-02	NaN	19	1	Typhimurium			10	7	12	9	5	9	2
SAL_CB8447AA	CVM 21972	SRR11457783;ILLUMINA;Paired;;SRX8035123;;	SAL_CB8447AA	Livestock	Bovine	bovine	2003				North America	United States	Tennessee						['Potential Monophasic Variant Of Typhimurium',					FDA-CVM		PRJNA622256	SRP254729	SAMN14504572	SRS6407366	2020-04-02	2020-04-02	NaN	19	1	Typhimurium			10	7	12	9	5	9	2
SAL_CB8439AA	CVM 21979	SRR11457775;ILLUMINA;Paired;;SRX8035131;;	SAL_CB8439AA	Livestock	Bovine	bovine	2003				North America	United States	Tennessee						['Potential Monophasic Variant Of Typhimurium',					FDA-CVM		PRJNA622256	SRP254729	SAMN14504579	SRS6407373	2020-04-02	2020-04-02	NaN	19	1	Typhimurium			10	7	12	9	5	9	2
SAL_CB8431AA	CVM 22421	SRR11457767;ILLUMINA;Paired;;SRX8035139;;	SAL_CB8431AA	Livestock	Bovine	bovine	2003				North America	United States	Arizona						['Typhimurium',					FDA-CVM		PRJNA622256	SRP254729	SAMN14504586	SRS6407381	2020-04-02	2020-04-02	NaN	19	1	Typhimurium			10	7	12	9	5	9	2
SAL_CB8430AA	CVM 22424	SRR11457766;ILLUMINA;Paired;;SRX8035140;;	SAL_CB8430AA	Livestock	Bovine	bovine	2003				North America	United States	Arizona						['Typhimurium',					FDA-CVM		PRJNA622256	SRP254729	SAMN14504587	SRS6407385	2020-04-02	2020-04-02	NaN	19	1	Typhimurium			10	7	12	9	5	9	2
SAL_CB8427AA	CVM 22430	SRR11457763;ILLUMINA;Paired;;SRX8035143;;	SAL_CB8427AA	Livestock	Bovine	bovine	2003				North America	United States	Arizona						['Typhimurium',					FDA-CVM		PRJNA622256	SRP254729	SAMN14504590	SRS6407387	2020-04-02	2020-04-02	NaN	19	1	Typhimurium			10	7	12	9	5	9	2
SAL_CB8426AA	CVM 22431	SRR11457762;ILLUMINA;Paired;;SRX8035144;;	SAL_CB8426AA	Livestock	Bovine	bovine	2003				North America	United States	Arizona						['Typhimurium',					FDA-CVM		PRJNA622256	SRP254729	SAMN14504591	SRS6407386	2020-04-02	2020-04-02	NaN	19	1	Typhimurium			10	7	12	9	5	9	2
SAL_CB8308AA	CVM 22488	SRR11457644;ILLUMINA;Paired;;SRX8035262;;	SAL_CB8308AA	Livestock	Bovine	bovine	2003				North America	United States	Arizona						['Typhimurium',					FDA-CVM		PRJNA622256	SRP254729	SAMN14504611	SRS6407507	2020-04-02	2020-04-02	NaN	19	1	Typhimurium			10	7	12	9	5	9	2
SAL_CB8296AA	CVM 22502	SRR11457632;ILLUMINA;Paired;;SRX8035274;;	SAL_CB8296AA	Livestock	Bovine	bovine	2002				North America	United States	North Carolina						['Typhimurium',					FDA-CVM		PRJNA622256	SRP254729	SAMN14504622	SRS6407517	2020-04-02	2020-04-02	NaN	19	1	Typhimurium			10	7	12	9	5	9	2
SAL_CB8590AA	CVM 22527	SRR11457479;ILLUMINA;Paired;;SRX8034980;;	SAL_CB8590AA	Livestock	Bovine	bovine	2002				North America	United States	North Carolina						['Typhimurium',					FDA-CVM		PRJNA622256	SRP254729	SAMN14504647	SRS6407223	2020-04-02	2020-04-02	NaN	19	1	Typhimurium			10	7	12	9	5	9	2
SAL_CB8341AA	CVM 24205	SRR11457677;ILLUMINA;Paired;;SRX8035229;;	SAL_CB8341AA	Livestock	Bovine	bovine	2003				North America	United States	Tennessee						['Typhimurium',					FDA-CVM		PRJNA622256	SRP254729	SAMN14504666	SRS6407471	2020-04-02	2020-04-02	NaN	19	1	Typhimurium			10	7	12	9	5	9	2
SAL_CB8395AA	CVM 24402	SRR11457731;ILLUMINA;Paired;;SRX8035175;;	SAL_CB8395AA	Livestock	Bovine	bovine	2001				North America	United States	Missouri						['Typhimurium',					FDA-CVM		PRJNA622256	SRP254729	SAMN14504733	SRS6407418	2020-04-02	2020-04-02	NaN	19	1	Typhimurium			10	7	12	9	5	9	2
SAL_CB8392AA	CVM 24404	SRR11457728;ILLUMINA;Paired;;SRX8035178;;	SAL_CB8392AA	Livestock	Bovine	bovine	2001				North America	United States	Missouri						['Typhimurium',					FDA-CVM		PRJNA622256	SRP254729	SAMN14504735	SRS6407420	2020-04-02	2020-04-02	NaN	19	1	Typhimurium			10	7	12	9	5	9	2
SAL_CB8287AA	CVM 30158	SRR11457623;ILLUMINA;Paired;;SRX8035283;;	SAL_CB8287AA	Livestock	Bovine	bovine	2003				North America	United States	North Carolina						['Typhimurium',					FDA-CVM		PRJNA622256	SRP254729	SAMN14504805	SRS6407525	2020-04-02	2020-04-02	NaN	19	1	Typhimurium			10	7	12	9	5	9	2
SAL_CB8516AA	CVM 31293	SRR11457405;ILLUMINA;Paired;;SRX8035054;;	SAL_CB8516AA	Livestock	Bovine	bovine	2003				North America	United States	Tennessee						['Typhimurium',					FDA-CVM		PRJNA622256	SRP254729	SAMN14504829	SRS6407296	2020-04-02	2020-04-02	NaN	19	1	Typhimurium			10	7	12	9	5	9	2
SAL_CB8512AA	CVM 31297	SRR11457401;ILLUMINA;Paired;;SRX8035058;;	SAL_CB8512AA	Livestock	Bovine	bovine	2003				North America	United States	Tennessee						['Typhimurium',					FDA-CVM		PRJNA622256	SRP254729	SAMN14504833	SRS6407301	2020-04-02	2020-04-02	NaN	19	1	Typhimurium			10	7	12	9	5	9	2
SAL_CB8499AA	CVM 31309	SRR11457388;ILLUMINA;Paired;;SRX8035071;;	SAL_CB8499AA	Livestock	Bovine	bovine	2003				North America	United States	Tennessee						['Typhimurium',					FDA-CVM		PRJNA622256	SRP254729	SAMN14504844	SRS6407314	2020-04-02	2020-04-02	NaN	19	1	Typhimurium			10	7	12	9	5	9	2
SAL_CB8257AA	CVM 33831	SRR11457593;ILLUMINA;Paired;;SRX8035313;;	SAL_CB8257AA	Livestock	Bovine	bovine	2004				North America	United States	Arizona						['Typhimurium',					FDA-CVM		PRJNA622256	SRP254729	SAMN14504861	SRS6407557	2020-04-02	2020-04-02	NaN	19	1	Typhimurium			10	7	12	9	5	9	2
SAL_CB8256AA	CVM 33832	SRR11457592;ILLUMINA;Paired;;SRX8035314;;	SAL_CB8256AA	Livestock	Bovine	bovine	2004				North America	United States	Arizona						['Typhimurium',					FDA-CVM		PRJNA622256	SRP254729	SAMN14504862	SRS6407556	2020-04-02	2020-04-02	NaN	19	1	Typhimurium			10	7	12	9	5	9	2
SAL_CB8255AA	CVM 33833	SRR11457591;ILLUMINA;Paired;;SRX8035315;;	SAL_CB8255AA	Livestock	Bovine	bovine	2004				North America	United States	Arizona						['Typhimurium',					FDA-CVM		PRJNA622256	SRP254729	SAMN14504863	SRS6407558	2020-04-02	2020-04-02	NaN	19	1	Typhimurium			10	7	12	9	5	9	2
SAL_CB8253AA	CVM 33834	SRR11457589;ILLUMINA;Paired;;SRX8035317;;	SAL_CB8253AA	Livestock	Bovine	bovine	2004				North America	United States	Arizona						['Typhimurium',					FDA-CVM		PRJNA622256	SRP254729	SAMN14504864	SRS6407561	2020-04-02	2020-04-02	NaN	19	1	Typhimurium			10	7	12	9	5	9	2
SAL_CB8526AA	CVM 34979	SRR11457415;ILLUMINA;Paired;;SRX8035044;;	SAL_CB8526AA	Livestock	Bovine	bovine	2004				North America	United States	Arizona						['Typhimurium',					FDA-CVM		PRJNA622256	SRP254729	SAMN14504908	SRS6407286	2020-04-02	2020-04-02	NaN	19	1	Typhimurium			10	7	12	9	5	9	2
SAL_CB8520AA	CVM 35015	SRR11457409;ILLUMINA;Paired;;SRX8035050;;	SAL_CB8520AA	Livestock	Bovine	bovine	2004				North America	United States	Tennessee						['Typhimurium',					FDA-CVM		PRJNA622256	SRP254729	SAMN14504914	SRS6407291	2020-04-02	2020-04-02	NaN	19	1	Typhimurium			10	7	12	9	5	9	2
SAL_CB8366AA	CVM 35170	SRR11457702;ILLUMINA;Paired;;SRX8035204;;	SAL_CB8366AA	Livestock	Bovine	bovine	2004				North America	United States	North Carolina						['Typhimurium',					FDA-CVM		PRJNA622256	SRP254729	SAMN14504934	SRS6407447	2020-04-02	2020-04-02	NaN	19	1	Typhimurium			10	7	12	9	5	9	2
SAL_CB8363AA	CVM 35172	SRR11457699;ILLUMINA;Paired;;SRX8035207;;	SAL_CB8363AA	Livestock	Bovine	bovine	2004				North America	United States	North Carolina						['Typhimurium',					FDA-CVM		PRJNA622256	SRP254729	SAMN14504936	SRS6407450	2020-04-02	2020-04-02	NaN	19	1	Typhimurium			10	7	12	9	5	9	2
SAL_CB8192AA	CVM 35198	SRR11457528;ILLUMINA;Paired;;SRX8035378;;	SAL_CB8192AA	Livestock	Bovine	bovine	2004				North America	United States	Tennessee						['Typhimurium',					FDA-CVM		PRJNA622256	SRP254729	SAMN14504950	SRS6407623	2020-04-02	2020-04-02	NaN	19	1	Typhimurium			10	7	12	9	5	9	2
SAL_CB8187AA	CVM 35203	SRR11457523;ILLUMINA;Paired;;SRX8035383;;	SAL_CB8187AA	Livestock	Bovine	bovine	2004				North America	United States	Tennessee						['Typhimurium',					FDA-CVM		PRJNA622256	SRP254729	SAMN14504955	SRS6407628	2020-04-02	2020-04-02	NaN	19	1	Typhimurium			10	7	12	9	5	9	2
SAL_CB8179AA	CVM 35545	SRR11457515;ILLUMINA;Paired;;SRX8035391;;	SAL_CB8179AA	Livestock	Bovine	caprine	2005				North America	United States	Arizona						['Typhimurium',					FDA-CVM		PRJNA622256	SRP254729	SAMN14504962	SRS6407634	2020-04-02	2020-04-02	NaN	19	1	Typhimurium			10	7	12	9	5	9	2
SAL_CB8171AA	CVM 35560	SRR11457507;ILLUMINA;Paired;;SRX8035399;;	SAL_CB8171AA	Livestock	Bovine	bovine	2005				North America	United States	Arizona						['Typhimurium',					FDA-CVM		PRJNA622256	SRP254729	SAMN14504969	SRS6407642	2020-04-02	2020-04-02	NaN	19	1	Typhimurium			10	7	12	9	5	9	2
SAL_CB8170AA	CVM 35561	SRR11457506;ILLUMINA;Paired;;SRX8035400;;	SAL_CB8170AA	Livestock	Bovine	bovine	2005				North America	United States	Arizona						['Typhimurium',					FDA-CVM		PRJNA622256	SRP254729	SAMN14504970	SRS6407645	2020-04-02	2020-04-02	NaN	19	1	Typhimurium			10	7	12	9	5	9	2
SAL_CB8169AA	CVM 35562	SRR11457505;ILLUMINA;Paired;;SRX8035401;;	SAL_CB8169AA	Livestock	Bovine	bovine	2005				North America	United States	Arizona						['Typhimurium',					FDA-CVM		PRJNA622256	SRP254729	SAMN14504971	SRS6407644	2020-04-02	2020-04-02	NaN	19	1	Typhimurium			10	7	12	9	5	9	2
SAL_MA9892AA	CVM N16S339	SRR6350977;ILLUMINA;Paired;;SRX3447566;260785720;260	SAL_MA9892AA	Livestock	Bovine	Ground Beef	2016				North America	United States	Tennessee						Typhimurium					FDA		PRJNA292661	SRP063697	SAMN08114208	SRS2737517	2017-12-06	2017-12-06	NaN	19	1	Typhimurium			10	7	12	9	5	9	2
SAL_SA9298AA	CVM N17S1602	SRR7907861;ILLUMINA;Paired;;SRX4743757;;	SAL_SA9298AA	Livestock	Bovine	Beef Patties	2017				North America	United States	Tennessee						Typhimurium	I				FDA-CVM		PRJNA292661	SRP063697	SAMN10133081	SRS3824730	2018-09-27	2018-09-27	NaN	19	1	Typhimurium			10	7	12	9	5	9	2
SAL_SA9198AA	CVM N17S1606	SRR7907761;ILLUMINA;Paired;;SRX4743857;;	SAL_SA9198AA	Livestock	Bovine	Ground Beef	2017				North America	United States	Tennessee						Typhimurium	I				FDA-CVM		PRJNA292661	SRP063697	SAMN10133082	SRS3824828	2018-09-27	2018-09-27	NaN	19	1	Typhimurium			10	7	12	9	5	9	2
SAL_SA9267AA	CVM N17S1609	SRR7907830;ILLUMINA;Paired;;SRX4743788;;	SAL_SA9267AA	Livestock	Bovine	Ground Beef	2017				North America	United States	Tennessee						Typhimurium	I				FDA-CVM		PRJNA292661	SRP063697	SAMN10133083	SRS3824761	2018-09-27	2018-09-27	NaN	19	1	Typhimurium			10	7	12	9	5	9	2
SAL_SA9266AA	CVM N17S1613	SRR7907829;ILLUMINA;Paired;;SRX4743789;;	SAL_SA9266AA	Livestock	Bovine	Ground Beef	2017				North America	United States	Tennessee						Typhimurium	I				FDA-CVM		PRJNA292661	SRP063697	SAMN10133084	SRS3824762	2018-09-27	2018-09-27	NaN	19	1	Typhimurium			10	7	12	9	5	9	2
SAL_SA9173AA	CVM N17S1617	SRR7907736;ILLUMINA;Paired;;SRX4743882;;	SAL_SA9173AA	Livestock	Bovine	Ground Beef	2017				North America	United States	Tennessee						Typhimurium	I				FDA-CVM		PRJNA292661	SRP063697	SAMN10133085	SRS3824855	2018-09-27	2018-09-27	NaN	19	1	Typhimurium			10	7	12	9	5	9	2
SAL_SA9172AA	CVM N17S1635	SRR7907735;ILLUMINA;Paired;;SRX4743883;;	SAL_SA9172AA	Livestock	Bovine	Ground Beef	2017				North America	United States	Tennessee						Typhimurium	I				FDA-CVM		PRJNA292661	SRP063697	SAMN10133092	SRS3824856	2018-09-27	2018-09-27	NaN	19	1	Typhimurium			10	7	12	9	5	9	2
SAL_SA9165AA	CVM N17S619	SRR7907728;ILLUMINA;Paired;;SRX4743890;;	SAL_SA9165AA	Livestock	Bovine	Ground Beef	2017				North America	United States	Kansas						Typhimurium	I				FDA-CVM		PRJNA292661	SRP063697	SAMN10132903	SRS3824863	2018-09-27	2018-09-27	NaN	19	1	Typhimurium			10	7	12	9	5	9	2
SAL_XA2335AA	CVM N18S0470	SRR9211040;ILLUMINA;Paired;;SRX5981874;;	SAL_XA2335AA	Livestock	Bovine	Ground Beef	2018				North America	United States	Oregon						Typhimurium	I				FDA-CVM		PRJNA292661	SRP063697	SAMN11968003	SRS4887427	2019-06-06	2019-06-06	NaN	19	1	Typhimurium			10	7	12	9	5	9	2
SAL_XA2332AA	CVM N18S0474	SRR9211037;ILLUMINA;Paired;;SRX5981877;;	SAL_XA2332AA	Livestock	Bovine	Ground Beef	2018				North America	United States	Oregon						Typhimurium	I				FDA-CVM		PRJNA292661	SRP063697	SAMN11968004	SRS4887430	2019-06-06	2019-06-06	NaN	19	1	Typhimurium			10	7	12	9	5	9	2
SAL_XA2333AA	CVM N18S0475	SRR9211038;ILLUMINA;Paired;;SRX5981876;;	SAL_XA2333AA	Livestock	Bovine	Ground Beef	2018				North America	United States	Oregon						Typhimurium	I				FDA-CVM		PRJNA292661	SRP063697	SAMN11968005	SRS4887429	2019-06-06	2019-06-06	NaN	19	1	Typhimurium			10	7	12	9	5	9	2
SAL_FA9004AA	CVM N41740	SRR3664809;ILLUMINA;Paired;;SRX1843317;404286850;275	SAL_FA9004AA	Livestock	Bovine	Ground Beef	2012				North America	United States	New York						Typhimurium Var. 5-					FDA		PRJNA292661	SRP063697	SAMN05201907	SRS1502212	2016-06-30	2016-06-21	NaN	19	1	Typhimurium			10	7	12	9	5	9	2
SAL_EA1887AA	CVM N55392	SRR2407792;ILLUMINA;Paired;;SRX1245978;362685930;249	SAL_EA1887AA	Livestock	Bovine	Ground Beef	2014				North America	United States	Tennessee						Typhimurium					Food and Drug Administration (US)		PRJNA292661	SRP063697	SAMN03988472	SRS1069059	2015-09-14	2015-09-16	NaN	19	1	Typhimurium			10	7	12	9	5	9	2
SAL_EA1886AA	CVM N55393	SRR2407793;ILLUMINA;Paired;;SRX1245979;232438248;252	SAL_EA1886AA	Livestock	Bovine	Ground Beef	2014				North America	United States	Tennessee						Typhimurium					Food and Drug Administration (US)		PRJNA292661	SRP063697	SAMN03988473	SRS1069058	2015-09-14	2015-09-16	NaN	19	1	Typhimurium			10	7	12	9	5	9	2
SAL_EA1885AA	CVM N55394	SRR2407794;ILLUMINA;Paired;;SRX1245980;254772012;253	SAL_EA1885AA	Livestock	Bovine	Ground Beef	2014				North America	United States	Tennessee						Typhimurium					Food and Drug Administration (US)		PRJNA292661	SRP063697	SAMN03988474	SRS1069057	2015-09-14	2015-09-16	NaN	19	1	Typhimurium			10	7	12	9	5	9	2
SAL_FA3095AA	CVM N55869	SRR3295518;ILLUMINA;Paired;;SRX1662430;176655642;277	SAL_FA3095AA	Livestock	Bovine	Ground Beef	2015				North America	United States	Tennessee						Typhimurium					Food and Drug Administration (US)		PRJNA292661	SRP063697	SAMN04576602	SRS1361979	2016-03-26	2016-03-25	NaN	19	1	Typhimurium			10	7	12	9	5	9	2
SAL_FA2826AA	CVM N57476F	SRR3295799;ILLUMINA;Paired;;SRX1662711;355990880;280	SAL_FA2826AA	Livestock	Bovine	Dairy Cattle	2014				North America	United States	California						Typhimurium					Food and Drug Administration (US)		PRJNA292666	SRP062916	SAMN04577346	SRS1362163	2016-03-26	2016-03-25	NaN	19	1	Typhimurium			10	7	12	9	5	9	2
SAL_FA2810AA	CVM N57525F	SRR3295815;ILLUMINA;Paired;;SRX1662727;402677816;271	SAL_FA2810AA	Livestock	Bovine	Dairy Cattle	2014				North America	United States	California						Typhimurium					Food and Drug Administration (US)		PRJNA292666	SRP062916	SAMN04577362	SRS1362146	2016-03-26	2016-03-25	NaN	19	1	Typhimurium			10	7	12	9	5	9	2
SAL_FA2772AA	CVM N57653F	SRR3295853;ILLUMINA;Paired;;SRX1662765;442706082;273	SAL_FA2772AA	Livestock	Bovine	Dairy Cattle	2014				North America	United States	Idaho						Typhimurium					Food and Drug Administration (US)		PRJNA292666	SRP062916	SAMN04577400	SRS1362108	2016-03-26	2016-03-25	NaN	19	1	Typhimurium			10	7	12	9	5	9	2
SAL_FA2728AA	CVM N57782F	SRR3295897;ILLUMINA;Paired;;SRX1662809;372969712;271	SAL_FA2728AA	Livestock	Bovine	Dairy Cattle	2014				North America	United States	California						Typhimurium					Food and Drug Administration (US)		PRJNA292666	SRP062916	SAMN04577444	SRS1362065	2016-03-26	2016-03-25	NaN	19	1	Typhimurium			10	7	12	9	5	9	2
SAL_FA2706AA	CVM N57842F	SRR3295919;ILLUMINA;Paired;;SRX1662831;290961860;271	SAL_FA2706AA	Livestock	Bovine	Dairy Cattle	2014				North America	United States	California						Typhimurium					Food and Drug Administration (US)		PRJNA292666	SRP062916	SAMN04577466	SRS1362042	2016-03-26	2016-03-25	NaN	19	1	Typhimurium			10	7	12	9	5	9	2
SAL_FA2689AA	CVM N57900F	SRR3295936;ILLUMINA;Paired;;SRX1662848;317931978;273	SAL_FA2689AA	Livestock	Bovine	Dairy Cattle	2014				North America	United States	Texas						Typhimurium					Food and Drug Administration (US)		PRJNA292666	SRP062916	SAMN04577483	SRS1362024	2016-03-26	2016-03-25	NaN	19	1	Typhimurium			10	7	12	9	5	9	2
SAL_FA2688AA	CVM N57901F	SRR3295937;ILLUMINA;Paired;;SRX1662849;305858214;279	SAL_FA2688AA	Livestock	Bovine	Dairy Cattle	2014				North America	United States	Texas						Typhimurium					Food and Drug Administration (US)		PRJNA292666	SRP062916	SAMN04577484	SRS1362023	2016-03-26	2016-03-25	NaN	19	1	Typhimurium			10	7	12	9	5	9	2
SAL_FA2678AA	CVM N57937F	SRR3295947;ILLUMINA;Paired;;SRX1662859;406995336;278	SAL_FA2678AA	Livestock	Bovine	Beef Cattle	2014				North America	United States	Idaho						Typhimurium					Food and Drug Administration (US)		PRJNA292666	SRP062916	SAMN04577494	SRS1362013	2016-03-26	2016-03-25	NaN	19	1	Typhimurium			10	7	12	9	5	9	2
SAL_FA2677AA	CVM N57943F	SRR3295948;ILLUMINA;Paired;;SRX1662860;400383384;278	SAL_FA2677AA	Livestock	Bovine	Dairy Cattle	2014				North America	United States	Idaho						Typhimurium					Food and Drug Administration (US)		PRJNA292666	SRP062916	SAMN04577495	SRS1362012	2016-03-26	2016-03-25	NaN	19	1	Typhimurium			10	7	12	9	5	9	2
SAL_EA2611AA	CVM-N15788	SRR2533480;ILLUMINA;Paired;500;SRX1293936;406225426;197	SAL_EA2611AA	Livestock	Bovine	ground beef food product:foodon_00001282; beef; ground beef	2007				North America	United States	New Mexico						Typhimurium var. O5 - (Copenhagen)	I				Food and Drug Administration (US)		PRJNA271470	SRP061987	SAMN03842321	SRS1092863	2015-10-01	2015-10-01	NaN	19	1	Typhimurium			10	7	12	9	5	9	2
SAL_EA2986AA	CVM-N16434	SRR2583952;ILLUMINA;Paired;500;SRX1316878;398809544;217,SRR2583952;ILLUMINA;Paired;500;SRX1316878;;	SAL_EA2986AA	Livestock	Bovine	ground beef food product:foodon_00001282; beef; ground beef	2008				North America	United States	Pennsylvania						Typhimurium	I				Food and Drug Administration (US)		PRJNA271470	SRP061987	SAMN03842406	SRS1107889	2015-10-12	2015-10-09	NaN	19	1	Typhimurium			10	7	12	9	5	9	2
SAL_FA9415AA	CVM-N19733	SRR3223090;ILLUMINA;Paired;500;SRX1629842;501585476;238	SAL_FA9415AA	Livestock	Bovine	ground beef food product:foodon_00001282; beef; ground beef	2008				North America	United States	California						Typhimurium Var. O:5-					CFSAN		PRJNA183847	SRP028894	SAMN04218166	SRS1337400	2016-06-30	2015-01-01	NaN	19	1	Typhimurium			10	7	12	9	5	9	2
SAL_EA9332AA	DT104 ref	GCF_000493675;Complete Genome;;;;;	SAL_EA9332AA																Typhimurium	I			DT104	N. R. Thomson		PRJEB1666		SAMEA2272504	ERS379923	2016-02-03	2013-09-21	NaN	19	1	Typhimurium			10	7	12	9	5	9	2
SAL_HA7328AA	E2015001335	SRR5117059;ILLUMINA;Paired;500;SRX2432253;256769838;247	SAL_HA7328AA	Livestock	Bovine	Bovine Stool	2014	10			North America	United States	Minnesota						Typhimurium					FDA Center for Food Safety and Applied Nutrition		PRJNA215333	SRP032981	SAMN06034036	SRS1868068	2016-12-17	2015-01-01	NaN	19	1	Typhimurium			10	7	12	9	5	9	2
SAL_EA2616AA	E2015012300	SRR2533475;ILLUMINA;Paired;500;SRX1293931;345753036;243	SAL_EA2616AA	Livestock	Bovine	ground beef food product:foodon_00001282; beef; ground beef	2015	8			North America	United States	Minnesota						Typhimurium					Food and Drug Administration (US)		PRJNA215333	SRP032981	SAMN04102372	SRS1092859	2015-10-01	2015-10-01	NaN	19	1	Typhimurium			10	7	12	9	5	9	2
SAL_KA0188AA	E2016000414	SRR5712130;ILLUMINA;Paired;500;SRX2932735;329785992;243	SAL_KA0188AA	Livestock	Bovine	Bovine Intestine	2015	10			North America	United States	Minnesota						Typhimurium					FDA Center for Food Safety and Applied Nutrition		PRJNA215333	SRP032981	SAMN06034093	SRS2295437	2017-06-20	2017-06-19	NaN	19	1	Typhimurium			10	7	12	9	5	9	2
SAL_KA0195AA	E2016008474	SRR5712123;ILLUMINA;Paired;500;SRX2932728;428131694;239	SAL_KA0195AA	Livestock	Bovine	Bovine Intestine	2015	12			North America	United States	Minnesota						Typhimurium					FDA Center for Food Safety and Applied Nutrition		PRJNA215333	SRP032981	SAMN06034086	SRS2295430	2017-06-20	2017-06-19	NaN	19	1	Typhimurium			10	7	12	9	5	9	2
SAL_KA0198AA	E2016008484	SRR5712120;ILLUMINA;Paired;500;SRX2932725;318997278;243	SAL_KA0198AA	Livestock	Bovine	Bovine Colon	2016	2			North America	United States	Minnesota						Typhimurium					FDA Center for Food Safety and Applied Nutrition		PRJNA215333	SRP032981	SAMN06034076	SRS2295427	2017-06-20	2017-06-19	NaN	19	1	Typhimurium			10	7	12	9	5	9	2
SAL_LA0162AA	E2016008497	SRR5969302;ILLUMINA;Paired;500;SRX3126628;252085592;242	SAL_LA0162AA	Livestock	Bovine	bovine:foodon_03414374, liver:uberon_0002107; beef; bovine liver	2016	3			North America	United States	Minnesota						Typhimurium					FDA Center for Food Safety and Applied Nutrition		PRJNA215333	SRP032981	SAMN06034063	SRS2460918	2017-08-24	2017-08-24	NaN	19	1	Typhimurium			10	7	12	9	5	9	2
SAL_LA0838AA	E2016017905	SRR5985870;ILLUMINA;Paired;500;SRX3141809;;,SRR5991660;ILLUMINA;Paired;500;SRX3147331;369559040;241	SAL_LA0838AA	Livestock	Bovine	Bovine Tissue	2016	9			North America	United States	Minnesota						Typhimurium					FDA Center for Food Safety and Applied Nutrition		PRJNA215333	SRP032981	SAMN06067860	SRS2474593	2017-08-29	2017-08-28	NaN	19	1	Typhimurium			10	7	12	9	5	9	2
SAL_LA1818AA	FSIS11704058	SRR6008839;ILLUMINA;Paired;300;SRX3162854;350244600;150	SAL_LA1818AA	Livestock	Bovine	animal-cattle-heifer	2017				North America	United States	Washington						Typhimurium	I				United States Department of Agriculture, Food Safety and Inspection Service		PRJNA292666	SRP062916	SAMN07605931	SRS2493579	2017-09-06	2017-09-06	NaN	19	1	Typhimurium			10	7	12	9	5	9	2
SAL_MA9070AA	FSIS11704235	SRR6337529;ILLUMINA;Paired;300;SRX3436545;368144134;149	SAL_MA9070AA	Livestock	Bovine	animal-cattle-dairy cow	2017				North America	United States	California						Typhimurium	I				USDA FSIS		PRJNA292666	SRP062916	SAMN08115083	SRS2727493	2017-12-02	2017-12-01	NaN	19	1	Typhimurium			10	7	12	9	5	9	2
SAL_LA4785AA	FSIS11704374	SRR6051630;ILLUMINA;Paired;300;SRX3198570;299356200;150	SAL_LA4785AA	Livestock	Bovine	animal-cattle-steer	2017				North America	United States	Nebraska						Typhimurium	I				USDA FSIS		PRJNA292666	SRP062916	SAMN07672004	SRS2525600	2017-09-20	2017-09-19	NaN	19	1	Typhimurium			10	7	12	9	5	9	2
SAL_MA4791AA	FSIS11704571	SRR6250377;ILLUMINA;Paired;300;SRX3357321;427295942;149	SAL_MA4791AA	Livestock	Bovine	animal-cattle-dairy cow	2017				North America	United States	California						Typhimurium	I				USDA FSIS		PRJNA292666	SRP062916	SAMN07968667	SRS2656404	2017-11-03	2017-11-02	NaN	19	1	Typhimurium			10	7	12	9	5	9	2
SAL_MA9045AA	FSIS11704661	SRR6337562;ILLUMINA;Paired;300;SRX3436578;327285128;148	SAL_MA9045AA	Livestock	Bovine	animal-cattle-dairy cow	2017				North America	United States	Pennsylvania						Typhimurium	I				USDA FSIS		PRJNA292666	SRP062916	SAMN08115086	SRS2727527	2017-12-02	2017-12-01	NaN	19	1	Typhimurium			10	7	12	9	5	9	2
SAL_MA0355AA	FSIS11704759	SRR6159341;ILLUMINA;Paired;500;SRX3270930;434801556;246	SAL_MA0355AA	Livestock	Bovine	animal-cattle-heifer	2017				North America	United States	Colorado						Typhimurium	I				USDA FSIS		PRJNA292666	SRP062916	SAMN07775037	SRS2582539	2017-10-12	2017-10-11	NaN	19	1	Typhimurium			10	7	12	9	5	9	2
SAL_MA1327AA	FSIS11704832	SRR6187210;ILLUMINA;Paired;500;SRX3297232;518790360;244	SAL_MA1327AA	Livestock	Bovine	comminuted beef	2017				North America	United States	Washington						Typhimurium	I				USDA FSIS		PRJNA242847	SRP040648	SAMN07809361	SRS2605757	2017-10-18	2017-10-18	NaN	19	1	Typhimurium			10	7	12	9	5	9	2
SAL_MA6109AA	FSIS11704878	SRR6292459;ILLUMINA;Paired;300;SRX3393570;363017342;149	SAL_MA6109AA	Livestock	Bovine	animal-cattle-dairy cow	2017				North America	United States	Texas						Typhimurium	I				USDA FSIS		PRJNA292666	SRP062916	SAMN08025062	SRS2687961	2017-11-15	2017-11-15	NaN	19	1	Typhimurium			10	7	12	9	5	9	2
SAL_MA7505AA	FSIS11705090	SRR6314239;ILLUMINA;Paired;300;SRX3414172;452137222;149	SAL_MA7505AA	Livestock	Bovine	comminuted beef	2016				North America	United States	Texas						Typhimurium	I				United States Department of Agriculture, Food Safety and Inspection Service		PRJNA242847	SRP040648	SAMN08051563	SRS2707164	2017-11-22	2017-11-21	NaN	19	1	Typhimurium			10	7	12	9	5	9	2
SAL_MA8860AA	FSIS11705355	SRR6336073;ILLUMINA;Paired;300;SRX3435177;751529496;148	SAL_MA8860AA	Livestock	Bovine	animal-cattle-heifer	2017				North America	United States	Nebraska						Typhimurium	I				USDA FSIS		PRJNA292666	SRP062916	SAMN08114339	SRS2726453	2017-12-01	2017-11-30	NaN	19	1	Typhimurium			10	7	12	9	5	9	2
SAL_MA8853AA	FSIS11705356	SRR6336080;ILLUMINA;Paired;300;SRX3435184;304937142;149	SAL_MA8853AA	Livestock	Bovine	animal-cattle-steer	2017				North America	United States	Kansas						Typhimurium	I				USDA FSIS		PRJNA292666	SRP062916	SAMN08114340	SRS2726459	2017-12-01	2017-11-30	NaN	19	1	Typhimurium			10	7	12	9	5	9	2
SAL_MA7494AA	FSIS11705698	SRR6314820;ILLUMINA;Paired;300;SRX3414699;490552800;150	SAL_MA7494AA	Livestock	Bovine	comminuted beef	2017				North America	United States	Pennsylvania						Typhimurium	I				United States Department of Agriculture, Food Safety and Inspection Service		PRJNA242847	SRP040648	SAMN08052676	SRS2707685	2017-11-22	2017-11-21	NaN	19	1	Typhimurium			10	7	12	9	5	9	2
SAL_NA0463AA	FSIS11705846	SRR6356225;ILLUMINA;Paired;300;SRX3452816;262173900;150	SAL_NA0463AA	Livestock	Bovine	animal-cattle-beef cow	2017				North America	United States	Texas						Typhimurium	I				USDA FSIS		PRJNA292666	SRP062916	SAMN08141435	SRS2741573	2017-12-07	2017-12-07	NaN	19	1	Typhimurium			10	7	12	9	5	9	2
SAL_NA0461AA	FSIS11706173	SRR6356227;ILLUMINA;Paired;300;SRX3452818;318464700;150	SAL_NA0461AA	Livestock	Bovine	comminuted beef	2017				North America	United States	Texas						Typhimurium	I				USDA FSIS		PRJNA242847	SRP040648	SAMN08141463	SRS2741576	2017-12-07	2017-12-07	NaN	19	1	Typhimurium			10	7	12	9	5	9	2
SAL_NA6437AA	FSIS11706641	SRR6491679;ILLUMINA;Paired;300;SRX3581436;579434478;149	SAL_NA6437AA	Livestock	Bovine	product-raw-intact-beef	2017				North America	United States	New York						Typhimurium	I				USDA FSIS		PRJNA242847	SRP040648	SAMN08226282	SRS2850642	2018-01-24	2018-01-23	NaN	19	1	Typhimurium			10	7	12	9	5	9	2
SAL_NA3299AA	FSIS11706647	SRR6424835;ILLUMINA;Paired;500;SRX3517267;542703552;246	SAL_NA3299AA	Livestock	Bovine	comminuted beef	2017				North America	United States	Minnesota						Typhimurium	I				USDA FSIS		PRJNA242847	SRP040648	SAMN08243916	SRS2792011	2017-12-28	2017-12-27	NaN	19	1	Typhimurium			10	7	12	9	5	9	2
SAL_NA6221AA	FSIS11807206	SRR6504996;ILLUMINA;Paired;300;SRX3593603;315061200;150	SAL_NA6221AA	Livestock	Bovine	animal-cattle-dairy cow	2017				North America	United States	Pennsylvania						Typhimurium	I				USDA FSIS		PRJNA292666	SRP062916	SAMN08386874	SRS2861213	2018-01-24	2018-01-24	NaN	19	1	Typhimurium			10	7	12	9	5	9	2
SAL_NA9518AA	FSIS11807372	SRR6681094;ILLUMINA;Paired;300;SRX3657400;;	SAL_NA9518AA	Livestock	Bovine	animal-cattle-beef cow	2018				North America	United States	Pennsylvania						Typhimurium	I				USDA FSIS		PRJNA292666	SRP062916	SAMN08472592	SRS2921288	2018-02-08	2018-02-07	NaN	19	1	Typhimurium			10	7	12	9	5	9	2
SAL_OA1418AA	FSIS11807693	SRR6765273;ILLUMINA;Paired;300;SRX3736478;;	SAL_OA1418AA	Livestock	Bovine	animal-cattle-heifer	2018				North America	United States	California						Typhimurium	I				USDA FSIS		PRJNA292666	SRP062916	SAMN08581911	SRS2993345	2018-02-23	2018-02-23	NaN	19	1	Typhimurium			10	7	12	9	5	9	2
SAL_OA5630AA	FSIS11808309	SRR6876327;ILLUMINA;Paired;500;SRX3829381;;	SAL_OA5630AA	Livestock	Bovine	animal-cattle-dairy cow	2018				North America	United States	Washington						Typhimurium	I				USDA FSIS		PRJNA292666	SRP062916	SAMN08767325	SRS3077602	2018-03-27	2018-03-21	NaN	19	1	Typhimurium			10	7	12	9	5	9	2
SAL_OA9978AA	FSIS11808327	SRR6940396;ILLUMINA;Paired;300;SRX3884739;;	SAL_OA9978AA	Livestock	Bovine	animal-cattle-steer	2018				North America	United States	Kansas						Typhimurium	I				United States Department of Agriculture, Food Safety and Inspection Service		PRJNA292666	SRP062916	SAMN08863896	SRS3123946	2018-04-04	2018-04-04	NaN	19	1	Typhimurium			10	7	12	9	5	9	2
SAL_OA8098AA	FSIS11808636	SRR6916724;ILLUMINA;Paired;300;SRX3864347;;	SAL_OA8098AA	Livestock	Bovine	animal-cattle-beef cow	2018				North America	United States	Florida						Typhimurium	I				USDA FSIS		PRJNA292666	SRP062916	SAMN08816105	SRS3106589	2018-03-30	2018-03-29	NaN	19	1	Typhimurium			10	7	12	9	5	9	2
SAL_PA3631AA	FSIS11809098	SRR7075047;ILLUMINA;Paired;300;SRX4004817;;	SAL_PA3631AA	Livestock	Bovine	comminuted beef	2018				North America	United States	Nebraska						Typhimurium	I				USDA FSIS		PRJNA242847	SRP040648	SAMN08995947	SRS3226754	2018-04-28	2018-04-27	NaN	19	1	Typhimurium			10	7	12	9	5	9	2
SAL_PA8296AA	FSIS11809396	SRR7192737;ILLUMINA;Paired;500;SRX4109308;;	SAL_PA8296AA	Livestock	Bovine	animal-cattle-dairy cow	2018				North America	United States	Idaho						Typhimurium	I				USDA FSIS		PRJNA292666	SRP062916	SAMN09233761	SRS3324971	2018-05-22	2018-05-21	NaN	19	1	Typhimurium			10	7	12	9	5	9	2
SAL_PA7342AA	FSIS11809709	SRR7178558;ILLUMINA;Paired;300;SRX4095915;;	SAL_PA7342AA	Livestock	Bovine	animal-cattle-steer	2018				North America	United States	Washington						Typhimurium	I				USDA FSIS		PRJNA292666	SRP062916	SAMN09220811	SRS3312405	2018-05-17	2018-05-17	NaN	19	1	Typhimurium			10	7	12	9	5	9	2
SAL_QA8051AA	FSIS11810873	SRR7426339;ILLUMINA;Paired;300;SRX4297161;;	SAL_QA8051AA	Livestock	Bovine	product-raw-intact-beef	2018				North America	United States	California						Typhimurium	I				USDA FSIS		PRJNA242847	SRP040648	SAMN09479604	SRS3460167	2018-06-26	2018-06-25	NaN	19	1	Typhimurium			10	7	12	9	5	9	2
SAL_QA8068AA	FSIS11810953	SRR7426242;ILLUMINA;Paired;300;SRX4297064;;	SAL_QA8068AA	Livestock	Bovine	comminuted beef	2018				North America	United States	Texas						Typhimurium	I				USDA FSIS		PRJNA242847	SRP040648	SAMN09479628	SRS3460072	2018-06-26	2018-06-25	NaN	19	1	Typhimurium			10	7	12	9	5	9	2
SAL_RA8710AA	FSIS11811621	SRR7615131;ILLUMINA;Paired;500;SRX4479698;;	SAL_RA8710AA	Livestock	Bovine	animal-cattle-dairy cow	2018				North America	United States	Texas						Typhimurium	I				USDA FSIS		PRJNA292666	SRP062916	SAMN09730225	SRS3604687	2018-07-30	2018-07-28	NaN	19	1	Typhimurium			10	7	12	9	5	9	2
SAL_RA7655AA	FSIS11811952	SRR7528255;ILLUMINA;Paired;500;SRX4396585;;	SAL_RA7655AA	Livestock	Bovine	animal-cattle-dairy cow	2018				North America	United States	Pennsylvania						Typhimurium	I				USDA FSIS		PRJNA292666	SRP062916	SAMN09666599	SRS3551766	2018-07-17	2018-07-16	NaN	19	1	Typhimurium			10	7	12	9	5	9	2
SAL_RA9909AA	FSIS11812495	SRR7650412;ILLUMINA;Paired;300;SRX4513345;;	SAL_RA9909AA	Livestock	Bovine	comminuted beef	2018				North America	United States	Georgia						Typhimurium	I				USDA FSIS		PRJNA242847	SRP040648	SAMN09769750	SRS3632146	2018-08-07	2018-08-07	NaN	19	1	Typhimurium			10	7	12	9	5	9	2
SAL_SA0867AA	FSIS11812714	SRR7664634;ILLUMINA;Paired;300;SRX4525240;;	SAL_SA0867AA	Livestock	Bovine	animal-cattle-steer	2018				North America	United States	Texas						Typhimurium	I				USDA FSIS		PRJNA292666	SRP062916	SAMN09787861	SRS3643336	2018-08-10	2018-08-09	NaN	19	1	Typhimurium			10	7	12	9	5	9	2
SAL_SA2696AA	FSIS11813089	SRR7724381;ILLUMINA;Paired;300;SRX4580893;;	SAL_SA2696AA	Livestock	Bovine	comminuted beef	2018				North America	United States	Texas						Typhimurium	I				USDA FSIS		PRJNA242847	SRP040648	SAMN09866464	SRS3695223	2018-08-21	2018-08-20	NaN	19	1	Typhimurium			10	7	12	9	5	9	2
SAL_SA2518AA	FSIS11813097	SRR7707889;ILLUMINA;Paired;300;SRX4565161;;	SAL_SA2518AA	Livestock	Bovine	comminuted beef	2018				North America	United States	Texas						Typhimurium	I				United States Department of Agriculture, Food Safety and Inspection Service		PRJNA242847	SRP040648	SAMN09849975	SRS3681433	2018-08-18	2018-08-17	NaN	19	1	Typhimurium			10	7	12	9	5	9	2
SAL_SA2512AA	FSIS11813098	SRR7707905;ILLUMINA;Paired;300;SRX4565177;;	SAL_SA2512AA	Livestock	Bovine	comminuted beef	2018				North America	United States	Texas						Typhimurium	I				USDA FSIS		PRJNA242847	SRP040648	SAMN09849976	SRS3681447	2018-08-18	2018-08-17	NaN	19	1	Typhimurium			10	7	12	9	5	9	2
SAL_SA2517AA	FSIS11813099	SRR7707890;ILLUMINA;Paired;300;SRX4565162;;	SAL_SA2517AA	Livestock	Bovine	comminuted beef	2018				North America	United States	Texas						Typhimurium	I				USDA FSIS		PRJNA242847	SRP040648	SAMN09849977	SRS3681432	2018-08-18	2018-08-17	NaN	19	1	Typhimurium			10	7	12	9	5	9	2
SAL_SA2522AA	FSIS11813100	SRR7707879;ILLUMINA;Paired;300;SRX4565150;;	SAL_SA2522AA	Livestock	Bovine	comminuted beef	2018				North America	United States	Texas						Typhimurium	I				USDA FSIS		PRJNA242847	SRP040648	SAMN09849978	SRS3681422	2018-08-18	2018-08-17	NaN	19	1	Typhimurium			10	7	12	9	5	9	2
SAL_SA2514AA	FSIS11813101	SRR7707897;ILLUMINA;Paired;300;SRX4565169;;	SAL_SA2514AA	Livestock	Bovine	comminuted beef	2018				North America	United States	Texas						Typhimurium	I				USDA FSIS		PRJNA242847	SRP040648	SAMN09849979	SRS3681440	2018-08-18	2018-08-17	NaN	19	1	Typhimurium			10	7	12	9	5	9	2
SAL_SA3672AA	FSIS11813102	SRR7785134;ILLUMINA;Paired;300;SRX4640125;;	SAL_SA3672AA	Livestock	Bovine	comminuted beef	2018				North America	United States	Texas						Typhimurium	I				USDA FSIS		PRJNA242847	SRP040648	SAMN09954722	SRS3738455	2018-09-06	2018-09-05	NaN	19	1	Typhimurium			10	7	12	9	5	9	2
SAL_SA2513AA	FSIS11813103	SRR7707902;ILLUMINA;Paired;300;SRX4565174;;	SAL_SA2513AA	Livestock	Bovine	comminuted beef	2018				North America	United States	Texas						Typhimurium	I				USDA FSIS		PRJNA242847	SRP040648	SAMN09849980	SRS3681451	2018-08-18	2018-08-17	NaN	19	1	Typhimurium			10	7	12	9	5	9	2
SAL_SA2519AA	FSIS11813104	SRR7707887;ILLUMINA;Paired;300;SRX4565159;;	SAL_SA2519AA	Livestock	Bovine	comminuted beef	2018				North America	United States	Texas						Typhimurium	I				USDA FSIS		PRJNA242847	SRP040648	SAMN09849981	SRS3681430	2018-08-18	2018-08-17	NaN	19	1	Typhimurium			10	7	12	9	5	9	2
SAL_SA2521AA	FSIS11813105	SRR7707884;ILLUMINA;Paired;300;SRX4565155;;	SAL_SA2521AA	Livestock	Bovine	comminuted beef	2018				North America	United States	Texas						Typhimurium	I				USDA FSIS		PRJNA242847	SRP040648	SAMN09849982	SRS3681427	2018-08-18	2018-08-17	NaN	19	1	Typhimurium			10	7	12	9	5	9	2
SAL_SA3750AA	FSIS11813186	SRR7789435;ILLUMINA;Paired;300;SRX4644291;;	SAL_SA3750AA	Livestock	Bovine	animal-cattle-dairy cow	2018				North America	United States	Idaho						Typhimurium	I				USDA FSIS		PRJNA292666	SRP062916	SAMN09980142	SRS3742360	2018-09-06	2018-09-05	NaN	19	1	Typhimurium			10	7	12	9	5	9	2
SAL_SA3772AA	FSIS11813237	SRR7788905;ILLUMINA;Paired;300;SRX4643825;;	SAL_SA3772AA	Livestock	Bovine	comminuted beef	2018				North America	United States	Maine						Typhimurium	I				USDA FSIS		PRJNA242847	SRP040648	SAMN09977236	SRS3741902	2018-09-06	2018-09-05	NaN	19	1	Typhimurium			10	7	12	9	5	9	2
SAL_SA2873AA	FSIS11813311	SRR7754582;ILLUMINA;Paired;300;SRX4610487;;	SAL_SA2873AA	Livestock	Bovine	comminuted beef	2018				North America	United States	Texas						Typhimurium	I				USDA FSIS		PRJNA242847	SRP040648	SAMN09914060	SRS3714365	2018-08-27	2018-08-25	NaN	19	1	Typhimurium			10	7	12	9	5	9	2
SAL_SA4294AA	FSIS11813798	SRR7823316;ILLUMINA;Paired;300;SRX4674459;;	SAL_SA4294AA	Livestock	Bovine	comminuted beef	2018				North America	United States	Kansas	Pratt County					Typhimurium	I				USDA FSIS		PRJNA242847	SRP040648	SAMN10033107	SRS3768730	2018-09-13	2018-09-12	NaN	19	1	Typhimurium			10	7	12	9	5	9	2
SAL_SA8759AA	FSIS11814211	SRR7896487;ILLUMINA;Paired;500;SRX4733928;;	SAL_SA8759AA	Livestock	Bovine	comminuted beef	2018				North America	United States	Texas						Typhimurium	I				USDA FSIS		PRJNA242847	SRP040648	SAMN10118374	SRS3816051	2018-09-25	2018-09-25	NaN	19	1	Typhimurium			10	7	12	9	5	9	2
SAL_TA1881AA	FSIS11814876	SRR8078657;ILLUMINA;Paired;300;SRX4905849;;	SAL_TA1881AA	Livestock	Bovine	product-raw-intact-beef	2018				North America	United States	Wisconsin						Typhimurium	I				USDA FSIS		PRJNA242847	SRP040648	SAMN10258679	SRS3952067	2018-10-19	2018-10-18	NaN	19	1	Typhimurium			10	7	12	9	5	9	2
SAL_TA6108AA	FSIS11815073	SRR8137027;ILLUMINA;Paired;500;SRX4957978;;	SAL_TA6108AA	Livestock	Bovine	animal-cattle-steer	2018				North America	United States	Kansas						Typhimurium	I				USDA FSIS		PRJNA292666	SRP062916	SAMN10346509	SRS3997953	2018-10-31	2018-10-30	NaN	19	1	Typhimurium			10	7	12	9	5	9	2
SAL_TA6048AA	FSIS11815075	SRR8136587;ILLUMINA;Paired;500;SRX4957562;;	SAL_TA6048AA	Livestock	Bovine	animal-cattle-heifer	2018				North America	United States	Kansas						Typhimurium	I				USDA FSIS		PRJNA292666	SRP062916	SAMN10346511	SRS3997152	2018-10-31	2018-10-30	NaN	19	1	Typhimurium			10	7	12	9	5	9	2
SAL_TA6442AA	FSIS11815385	SRR8157450;ILLUMINA;Paired;300;SRX4978343;;	SAL_TA6442AA	Livestock	Bovine	comminuted beef	2018				North America	United States	Wisconsin						Typhimurium	I				USDA FSIS		PRJNA242847	SRP040648	SAMN10367140	SRS4015994	2018-11-07	2018-11-05	NaN	19	1	Typhimurium			10	7	12	9	5	9	2
SAL_TA6432AA	FSIS11815389	SRR8157474;ILLUMINA;Paired;300;SRX4978367;;	SAL_TA6432AA	Livestock	Bovine	comminuted beef	2018				North America	United States	Texas						Typhimurium	I				USDA FSIS		PRJNA242847	SRP040648	SAMN10367144	SRS4016020	2018-11-07	2018-11-05	NaN	19	1	Typhimurium			10	7	12	9	5	9	2
SAL_TA8783AA	FSIS11815820	SRR8234004;ILLUMINA;Paired;300;SRX5052360;;	SAL_TA8783AA	Livestock	Bovine	comminuted beef	2018				North America	United States	Texas						Typhimurium	I				USDA FSIS		PRJNA242847	SRP040648	SAMN10458836	SRS4069451	2018-11-21	2018-11-21	NaN	19	1	Typhimurium			10	7	12	9	5	9	2
SAL_UA5908AA	FSIS11816564	SRR8364850;ILLUMINA;Paired;500;SRX5175227;;	SAL_UA5908AA	Livestock	Bovine	comminuted beef	2018				North America	United States	Wisconsin						Typhimurium	I				USDA FSIS		PRJNA242847	SRP040648	SAMN10638618	SRS4182647	2018-12-23	2018-12-21	NaN	19	1	Typhimurium			10	7	12	9	5	9	2
SAL_UA5904AA	FSIS11816689	SRR8364854;ILLUMINA;Paired;500;SRX5175231;;	SAL_UA5904AA	Livestock	Bovine	animal-cattle-dairy cow	2018				North America	United States	Texas						Typhimurium	I				USDA FSIS		PRJNA292666	SRP062916	SAMN10638640	SRS4182651	2018-12-23	2018-12-21	NaN	19	1	Typhimurium			10	7	12	9	5	9	2
SAL_UA6503AA	FSIS11816789	SRR8381514;ILLUMINA;Paired;500;SRX5191466;;	SAL_UA6503AA	Livestock	Bovine	comminuted beef	2018				North America	United States	California						Typhimurium	I				USDA FSIS		PRJNA242847	SRP040648	SAMN10661863	SRS4197543	2019-01-01	2018-12-31	NaN	19	1	Typhimurium			10	7	12	9	5	9	2
SAL_UA6494AA	FSIS11816791	SRR8381554;ILLUMINA;Paired;500;SRX5191506;;	SAL_UA6494AA	Livestock	Bovine	comminuted beef	2018				North America	United States	California						Typhimurium	I				USDA FSIS		PRJNA242847	SRP040648	SAMN10661865	SRS4197591	2019-01-01	2018-12-31	NaN	19	1	Typhimurium			10	7	12	9	5	9	2
SAL_UA6320AA	FSIS11816792	SRR8381481;ILLUMINA;Paired;500;SRX5191433;;	SAL_UA6320AA	Livestock	Bovine	comminuted beef	2018				North America	United States	California						Typhimurium	I				USDA FSIS		PRJNA242847	SRP040648	SAMN10661866	SRS4197510	2019-01-01	2018-12-31	NaN	19	1	Typhimurium			10	7	12	9	5	9	2
SAL_UA6507AA	FSIS11816793	SRR8381501;ILLUMINA;Paired;500;SRX5191453;;	SAL_UA6507AA	Livestock	Bovine	comminuted beef	2018				North America	United States	California						Typhimurium	I				USDA FSIS		PRJNA242847	SRP040648	SAMN10661867	SRS4197530	2019-01-01	2018-12-31	NaN	19	1	Typhimurium			10	7	12	9	5	9	2
SAL_UA6493AA	FSIS11816794	SRR8381555;ILLUMINA;Paired;500;SRX5191507;;	SAL_UA6493AA	Livestock	Bovine	comminuted beef	2018				North America	United States	California						Typhimurium	I				USDA FSIS		PRJNA242847	SRP040648	SAMN10661868	SRS4197592	2019-01-01	2018-12-31	NaN	19	1	Typhimurium			10	7	12	9	5	9	2
SAL_UA6487AA	FSIS11816795	SRR8381574;ILLUMINA;Paired;500;SRX5191526;;	SAL_UA6487AA	Livestock	Bovine	comminuted beef	2018				North America	United States	California						Typhimurium	I				USDA FSIS		PRJNA242847	SRP040648	SAMN10661869	SRS4197611	2019-01-01	2018-12-31	NaN	19	1	Typhimurium			10	7	12	9	5	9	2
SAL_WA0677AA	FSIS11918309	SRR8707574;ILLUMINA;Paired;300;SRX5502994;;	SAL_WA0677AA	Livestock	Bovine	animal-cattle-beef cow	2019				North America	United States	Texas						Typhimurium	I				USDA FSIS		PRJNA292666	SRP062916	SAMN11099190	SRS4471571	2019-03-11	2019-03-11	NaN	19	1	Typhimurium			10	7	12	9	5	9	2
SAL_WA4307AA	FSIS11919439	SRR8832642;ILLUMINA;Paired;300;SRX5620922;;	SAL_WA4307AA	Livestock	Bovine	animal-cattle-dairy cow	2019				North America	United States	California						Typhimurium	I				USDA FSIS		PRJNA292666	SRP062916	SAMN11306814	SRS4566706	2019-04-01	2019-04-01	NaN	19	1	Typhimurium			10	7	12	9	5	9	2
SAL_WA6542AA	FSIS11920329	SRR8951386;ILLUMINA;Paired;300;SRX5731334;;	SAL_WA6542AA	Livestock	Bovine	animal-cattle-beef cow	2019				North America	United States	Washington						Typhimurium	I				USDA FSIS		PRJNA292666	SRP062916	SAMN11491729	SRS4668847	2019-04-25	2019-04-24	NaN	19	1	Typhimurium			10	7	12	9	5	9	2
SAL_XA1828AA	FSIS11921599	SRR9201989;ILLUMINA;Paired;300;SRX5973406;;	SAL_XA1828AA	Livestock	Bovine	animal-cattle-dairy cow	2019				North America	United States	Wisconsin						Typhimurium	I				USDA FSIS		PRJNA292666	SRP062916	SAMN11958829	SRS4877679	2019-06-05	2019-06-04	NaN	19	1	Typhimurium			10	7	12	9	5	9	2
SAL_XA9936AA	FSIS11922339	SRR9643390;ILLUMINA;Paired;300;SRX6405209;;	SAL_XA9936AA	Livestock	Bovine	comminuted beef	2019				North America	United States	Texas						Typhimurium	I				USDA FSIS		PRJNA242847	SRP040648	SAMN12213694	SRS5063205	2019-07-11	2019-07-03	NaN	19	1	Typhimurium			10	7	12	9	5	9	2
SAL_YA5987AA	FSIS11922871	SRR9846913;ILLUMINA;Paired;300;SRX6601538;;	SAL_YA5987AA	Livestock	Bovine	animal-cattle-steer	2019				North America	United States	Nebraska						Typhimurium	I				USDA FSIS		PRJNA292666	SRP062916	SAMN12371088	SRS5166600	2019-07-27	2019-07-26	NaN	19	1	Typhimurium			10	7	12	9	5	9	2
SAL_YA7951AA	FSIS11923275	SRR9943024;ILLUMINA;Paired;300;SRX6691572;;	SAL_YA7951AA	Livestock	Bovine	animal-cattle-beef cow	2019				North America	United States	Pennsylvania						Typhimurium	I				USDA FSIS		PRJNA292666	SRP062916	SAMN12546614	SRS5249100	2019-08-12	2019-08-10	NaN	19	1	Typhimurium			10	7	12	9	5	9	2
SAL_YA6524AA	FSIS11923308	SRR9854915;ILLUMINA;Paired;300;SRX6608937;;	SAL_YA6524AA	Livestock	Bovine	animal-cattle-heifer	2019				North America	United States	Kansas						Typhimurium	I				USDA FSIS		PRJNA292666	SRP062916	SAMN12390753	SRS5173181	2019-07-29	2019-07-29	NaN	19	1	Typhimurium			10	7	12	9	5	9	2
SAL_ZA5491AA	FSIS11923502	SRR10222575;ILLUMINA;Paired;300;SRX6942178;;	SAL_ZA5491AA	Livestock	Bovine	animal-cattle-dairy cow	2019				North America	United States	Wisconsin						Typhimurium	I				USDA FSIS		PRJNA292666	SRP062916	SAMN12901232	SRS5470370	2019-10-03	2019-10-03	NaN	19	1	Typhimurium			10	7	12	9	5	9	2
SAL_ZA5493AA	FSIS11923508	SRR10222569;ILLUMINA;Paired;300;SRX6942172;;	SAL_ZA5493AA	Livestock	Bovine	animal-cattle-steer	2019				North America	United States	Utah						Typhimurium	I				USDA FSIS		PRJNA292666	SRP062916	SAMN12901233	SRS5470364	2019-10-03	2019-10-03	NaN	19	1	Typhimurium			10	7	12	9	5	9	2
SAL_ZA4039AA	FSIS11923510	SRR10164550;ILLUMINA;Paired;500;SRX6889936;;	SAL_ZA4039AA	Livestock	Bovine	animal-cattle-dairy cow	2019				North America	United States	Wisconsin						Typhimurium	I				USDA FSIS		PRJNA292666	SRP062916	SAMN12821699	SRS5422905	2019-09-24	2019-09-23	NaN	19	1	Typhimurium			10	7	12	9	5	9	2
SAL_YA7510AA	FSIS11923534	SRR9910971;ILLUMINA;Paired;500;SRX6660357;;	SAL_YA7510AA	Livestock	Bovine	comminuted beef	2019				North America	United States	Texas						Typhimurium	I				USDA FSIS		PRJNA242847	SRP040648	SAMN12501507	SRS5220818	2019-08-07	2019-08-06	NaN	19	1	Typhimurium			10	7	12	9	5	9	2
SAL_ZA0096AA	FSIS11924036	SRR10029285;ILLUMINA;Paired;500;SRX6765513;;	SAL_ZA0096AA	Livestock	Bovine	comminuted beef	2019				North America	United States	Colorado						Typhimurium	I				USDA FSIS		PRJNA242847	SRP040648	SAMN12621390	SRS5313622	2019-08-29	2019-08-28	NaN	19	1	Typhimurium			10	7	12	9	5	9	2
SAL_ZA0941AA	FSIS11924384	SRR10060560;ILLUMINA;Paired;300;SRX6794456;;	SAL_ZA0941AA	Livestock	Bovine	product-raw-intact-beef	2019				North America	United States	Kentucky						Typhimurium	I				USDA FSIS		PRJNA242847	SRP040648	SAMN12684576	SRS5336350	2019-09-04	2019-09-03	NaN	19	1	Typhimurium			10	7	12	9	5	9	2
SAL_ZA2157AA	FSIS11924536	SRR10088602;ILLUMINA;Paired;300;SRX6821340;;	SAL_ZA2157AA	Livestock	Bovine	product-raw-intact-beef	2019				North America	United States	Kentucky						Typhimurium	I				USDA FSIS		PRJNA242847	SRP040648	SAMN12717640	SRS5363917	2019-09-10	2019-09-09	NaN	19	1	Typhimurium			10	7	12	9	5	9	2
SAL_ZA4867AA	FSIS11924716	SRR10198988;ILLUMINA;Paired;300;SRX6919130;;	SAL_ZA4867AA	Livestock	Bovine	animal-cattle-dairy cow	2019				North America	United States	Wisconsin						Typhimurium	I				USDA FSIS		PRJNA292666	SRP062916	SAMN12868787	SRS5450094	2019-09-30	2019-09-28	NaN	19	1	Typhimurium			10	7	12	9	5	9	2
SAL_ZA4851AA	FSIS11924861	SRR10187049;ILLUMINA;Paired;500;SRX6907571;;	SAL_ZA4851AA	Livestock	Bovine	comminuted beef	2019				North America	United States	Oregon						Typhimurium	I				United States Department of Agriculture, Food Safety and Inspection Service		PRJNA242847	SRP040648	SAMN12851049	SRS5439374	2019-09-29	2019-09-28	NaN	19	1	Typhimurium			10	7	12	9	5	9	2
SAL_ZA8502AA	FSIS11925242	SRR10258430;ILLUMINA;Paired;300;SRX6976302;;	SAL_ZA8502AA	Livestock	Bovine	animal-cattle-steer	2019				North America	United States	Texas						Typhimurium	I				USDA FSIS		PRJNA292666	SRP062916	SAMN13012555	SRS5501562	2019-10-18	2019-10-10	NaN	19	1	Typhimurium			10	7	12	9	5	9	2
SAL_BB3096AA	FSIS11926075	SRR10465637;ILLUMINA;Paired;300;SRX7157020;;	SAL_BB3096AA	Livestock	Bovine	product-raw-intact-beef	2019				North America	United States	Nebraska						Typhimurium	I				USDA FSIS		PRJNA242847	SRP040648	SAMN13292681	SRS5664265	2019-12-01	2019-11-17	NaN	19	1	Typhimurium			10	7	12	9	5	9	2
SAL_BB3447AA	FSIS11926560	SRR10574831;ILLUMINA;Paired;500;SRX7256133;;	SAL_BB3447AA	Livestock	Bovine	comminuted beef	2019				North America	United States	Nebraska						Typhimurium	I				USDA FSIS		PRJNA242847	SRP040648	SAMN13447730	SRS5753671	2019-12-04	2019-12-03	NaN	19	1	Typhimurium			10	7	12	9	5	9	2
SAL_BB3432AA	FSIS11926561	SRR10574853;ILLUMINA;Paired;500;SRX7256155;;	SAL_BB3432AA	Livestock	Bovine	comminuted beef	2019				North America	United States	Nebraska						Typhimurium	I				USDA FSIS		PRJNA242847	SRP040648	SAMN13447731	SRS5753693	2019-12-04	2019-12-03	NaN	19	1	Typhimurium			10	7	12	9	5	9	2
SAL_BB3431AA	FSIS11926562	SRR10574854;ILLUMINA;Paired;500;SRX7256156;;	SAL_BB3431AA	Livestock	Bovine	comminuted beef	2019				North America	United States	Nebraska						Typhimurium	I				USDA FSIS		PRJNA242847	SRP040648	SAMN13447732	SRS5753694	2019-12-04	2019-12-03	NaN	19	1	Typhimurium			10	7	12	9	5	9	2
SAL_BB3445AA	FSIS11926563	SRR10574833;ILLUMINA;Paired;500;SRX7256135;;	SAL_BB3445AA	Livestock	Bovine	comminuted beef	2019				North America	United States	Nebraska						Typhimurium	I				USDA FSIS		PRJNA242847	SRP040648	SAMN13447733	SRS5753673	2019-12-04	2019-12-03	NaN	19	1	Typhimurium			10	7	12	9	5	9	2
SAL_BB3478AA	FSIS11926746	SRR10574571;ILLUMINA;Paired;500;SRX7255918;;	SAL_BB3478AA	Livestock	Bovine	comminuted beef	2019				North America	United States	Nebraska						Typhimurium	I				USDA FSIS		PRJNA242847	SRP040648	SAMN13446728	SRS5753456	2019-12-04	2019-12-03	NaN	19	1	Typhimurium			10	7	12	9	5	9	2
SAL_BB3470AA	FSIS11926747	SRR10574662;ILLUMINA;Paired;500;SRX7255967;;	SAL_BB3470AA	Livestock	Bovine	comminuted beef	2019				North America	United States	Nebraska						Typhimurium	I				USDA FSIS		PRJNA242847	SRP040648	SAMN13446729	SRS5753505	2019-12-04	2019-12-03	NaN	19	1	Typhimurium			10	7	12	9	5	9	2
SAL_BB3472AA	FSIS11926748	SRR10574659;ILLUMINA;Paired;500;SRX7255964;;	SAL_BB3472AA	Livestock	Bovine	comminuted beef	2019				North America	United States	Nebraska						Typhimurium	I				United States Department of Agriculture, Food Safety and Inspection Service		PRJNA242847	SRP040648	SAMN13446730	SRS5753502	2019-12-04	2019-12-03	NaN	19	1	Typhimurium			10	7	12	9	5	9	2
SAL_BB4252AA	FSIS11926749	SRR10615247;ILLUMINA;Paired;500;SRX7294408;;	SAL_BB4252AA	Livestock	Bovine	comminuted beef	2019				North America	United States	Nebraska						Typhimurium	I				USDA FSIS		PRJNA242847	SRP040648	SAMN13517175	SRS5787708	2019-12-11	2019-12-11	NaN	19	1	Typhimurium			10	7	12	9	5	9	2
SAL_BB4265AA	FSIS11926750	SRR10615234;ILLUMINA;Paired;500;SRX7294395;;	SAL_BB4265AA	Livestock	Bovine	comminuted beef	2019				North America	United States	Nebraska						Typhimurium	I				USDA FSIS		PRJNA242847	SRP040648	SAMN13517176	SRS5787694	2019-12-11	2019-12-11	NaN	19	1	Typhimurium			10	7	12	9	5	9	2
SAL_BB4264AA	FSIS11926751	SRR10615235;ILLUMINA;Paired;500;SRX7294396;;	SAL_BB4264AA	Livestock	Bovine	comminuted beef	2019				North America	United States	Nebraska						Typhimurium	I				USDA FSIS		PRJNA242847	SRP040648	SAMN13517177	SRS5787696	2019-12-11	2019-12-11	NaN	19	1	Typhimurium			10	7	12	9	5	9	2
SAL_BB4268AA	FSIS11926752	SRR10615231;ILLUMINA;Paired;500;SRX7294392;;	SAL_BB4268AA	Livestock	Bovine	comminuted beef	2019				North America	United States	Nebraska						Typhimurium	I				USDA FSIS		PRJNA242847	SRP040648	SAMN13517178	SRS5787692	2019-12-11	2019-12-11	NaN	19	1	Typhimurium			10	7	12	9	5	9	2
SAL_BB4271AA	FSIS11926753	SRR10615228;ILLUMINA;Paired;500;SRX7294389;;	SAL_BB4271AA	Livestock	Bovine	comminuted beef	2019				North America	United States	Nebraska						Typhimurium	I				USDA FSIS		PRJNA242847	SRP040648	SAMN13517179	SRS5787689	2019-12-11	2019-12-11	NaN	19	1	Typhimurium			10	7	12	9	5	9	2
SAL_BB4257AA	FSIS11926754	SRR10615242;ILLUMINA;Paired;500;SRX7294403;;	SAL_BB4257AA	Livestock	Bovine	comminuted beef	2019				North America	United States	Nebraska						Typhimurium	I				USDA FSIS		PRJNA242847	SRP040648	SAMN13517180	SRS5787702	2019-12-11	2019-12-11	NaN	19	1	Typhimurium			10	7	12	9	5	9	2
SAL_BB4261AA	FSIS11926755	SRR10615238;ILLUMINA;Paired;500;SRX7294399;;	SAL_BB4261AA	Livestock	Bovine	comminuted beef	2019				North America	United States	Nebraska						Typhimurium	I				USDA FSIS		PRJNA242847	SRP040648	SAMN13517181	SRS5787699	2019-12-11	2019-12-11	NaN	19	1	Typhimurium			10	7	12	9	5	9	2
SAL_BB4267AA	FSIS11926756	SRR10615232;ILLUMINA;Paired;500;SRX7294393;;	SAL_BB4267AA	Livestock	Bovine	comminuted beef	2019				North America	United States	Nebraska						Typhimurium	I				USDA FSIS		PRJNA242847	SRP040648	SAMN13517182	SRS5787693	2019-12-11	2019-12-11	NaN	19	1	Typhimurium			10	7	12	9	5	9	2
SAL_BB4256AA	FSIS11926757	SRR10615243;ILLUMINA;Paired;500;SRX7294404;;	SAL_BB4256AA	Livestock	Bovine	comminuted beef	2019				North America	United States	Nebraska						Typhimurium	I				USDA FSIS		PRJNA242847	SRP040648	SAMN13517183	SRS5787704	2019-12-11	2019-12-11	NaN	19	1	Typhimurium			10	7	12	9	5	9	2
SAL_BB4274AA	FSIS11926758	SRR10615225;ILLUMINA;Paired;500;SRX7294386;;	SAL_BB4274AA	Livestock	Bovine	comminuted beef	2019				North America	United States	Nebraska						Typhimurium	I				USDA FSIS		PRJNA242847	SRP040648	SAMN13517184	SRS5787687	2019-12-11	2019-12-11	NaN	19	1	Typhimurium			10	7	12	9	5	9	2
SAL_BB4138AA	FSIS11926761	SRR10612310;ILLUMINA;Paired;500;SRX7291471;;	SAL_BB4138AA	Livestock	Bovine	animal-cattle-dairy cow	2019				North America	United States	Texas						Typhimurium	I				USDA FSIS		PRJNA292666	SRP062916	SAMN13514393	SRS5784633	2019-12-11	2019-12-10	NaN	19	1	Typhimurium			10	7	12	9	5	9	2
SAL_BB4499AA	FSIS11927001	SRR10673603;ILLUMINA;Paired;500;SRX7350973;;	SAL_BB4499AA	Livestock	Bovine	animal-cattle-beef cow	2019				North America	United States	California						Typhimurium	I				USDA FSIS		PRJNA292666	SRP062916	SAMN13542976	SRS5810479	2019-12-13	2019-12-12	NaN	19	1	Typhimurium			10	7	12	9	5	9	2
SAL_BB6852AA	FSIS11927372	SRR10775294;ILLUMINA;Paired;500;SRX7449212;;	SAL_BB6852AA	Livestock	Bovine	animal-cattle-dairy cow	2019				North America	United States	Georgia						Typhimurium	I				USDA FSIS		PRJNA292666	SRP062916	SAMN13682968	SRS5892621	2019-12-28	2019-12-27	NaN	19	1	Typhimurium			10	7	12	9	5	9	2
SAL_CB1815AA	FSIS12027884	SRR10921225;ILLUMINA;Paired;500;SRX7608374;;	SAL_CB1815AA	Livestock	Bovine	comminuted beef	2019				North America	United States	Texas						Typhimurium	I				USDA FSIS		PRJNA242847	SRP040648	SAMN13898516	SRS6041931	2020-02-14	2020-01-22	NaN	19	1	Typhimurium			10	7	12	9	5	9	2
SAL_CB1824AA	FSIS12027885	SRR10920930;ILLUMINA;Paired;500;SRX7605611;;	SAL_CB1824AA	Livestock	Bovine	comminuted beef	2019				North America	United States	Texas						Typhimurium	I				USDA FSIS		PRJNA242847	SRP040648	SAMN13898517	SRS6039181	2020-02-14	2020-01-22	NaN	19	1	Typhimurium			10	7	12	9	5	9	2
SAL_CB1831AA	FSIS12027887	SRR10920918;ILLUMINA;Paired;500;SRX7603470;;	SAL_CB1831AA	Livestock	Bovine	comminuted beef	2019				North America	United States	Texas						Typhimurium	I				USDA FSIS		PRJNA242847	SRP040648	SAMN13898483	SRS6037045	2020-02-14	2020-01-22	NaN	19	1	Typhimurium			10	7	12	9	5	9	2
SAL_CB1130AA	FSIS12028315	SRR11015152;ILLUMINA;Paired;500;SRX7670835;;	SAL_CB1130AA	Livestock	Bovine	animal-cattle-dairy cow	2020				North America	United States	California						Typhimurium	I				USDA FSIS		PRJNA292666	SRP062916	SAMN13977820	SRS6098570	2020-02-14	2020-02-04	NaN	19	1	Typhimurium			10	7	12	9	5	9	2
SAL_CB4593AA	FSIS12028841	SRR11214353;ILLUMINA;Paired;500;SRX7826865;;	SAL_CB4593AA	Livestock	Bovine	comminuted beef	2020				North America	United States	Texas						Typhimurium	I				United States Department of Agriculture, Food Safety and Inspection Service		PRJNA242847	SRP040648	SAMN14257801	SRS6238000	2020-03-03	2020-03-02	NaN	19	1	Typhimurium			10	7	12	9	5	9	2
SAL_CB4224AA	FSIS12028899	SRR11195338;ILLUMINA;Paired;500;SRX7815361;;	SAL_CB4224AA	Livestock	Bovine	comminuted beef	2020				North America	United States	Nebraska						Typhimurium	I				USDA FSIS		PRJNA242847	SRP040648	SAMN14229701	SRS6226755	2020-02-28	2020-02-27	NaN	19	1	Typhimurium			10	7	12	9	5	9	2
SAL_CB5527AA	FSIS12029078	SRR11252398;ILLUMINA;Paired;300;SRX7862518;;	SAL_CB5527AA	Livestock	Bovine	comminuted beef	2020				North America	United States	Texas						Typhimurium	I				USDA FSIS		PRJNA242847	SRP040648	SAMN14316920	SRS6271331	2020-03-07	2020-03-06	NaN	19	1	Typhimurium			10	7	12	9	5	9	2
SAL_CB6386AA	FSIS12029338	SRR11347200;ILLUMINA;Paired;500;SRX7949142;;	SAL_CB6386AA	Livestock	Bovine	animal-cattle-dairy cow	2020				North America	United States	Pennsylvania						Typhimurium	I				USDA FSIS		PRJNA292666	SRP062916	SAMN14398732	SRS6335892	2020-03-20	2020-03-19	NaN	19	1	Typhimurium			10	7	12	9	5	9	2
SAL_BA1515AA	FSIS1400121	SRR2131021;ILLUMINA;Paired;500;SRX1121701;348195904;131	SAL_BA1515AA	Livestock	Bovine	comminuted beef	2011				North America	United States	California						Typhimurium (Predicted)	I				USDA FSIS		PRJNA242847	SRP040648	SAMN03939334	SRS1014363	2015-08-26	2015-07-27	NaN	19	1	Typhimurium			10	7	12	9	5	9	2
SAL_BA1510AA	FSIS1400122	SRR2131026;ILLUMINA;Paired;500;SRX1121706;312082160;130	SAL_BA1510AA	Livestock	Bovine	comminuted beef	2011				North America	United States	California						Typhimurium (Predicted)	I				USDA FSIS		PRJNA242847	SRP040648	SAMN03939335	SRS1014365	2015-08-26	2015-07-27	NaN	19	1	Typhimurium			10	7	12	9	5	9	2
SAL_BA1513AA	FSIS1400124	SRR2131023;ILLUMINA;Paired;500;SRX1121703;259340176;131	SAL_BA1513AA	Livestock	Bovine	comminuted beef	2012				North America	United States	South Dakota						Typhimurium	I				USDA FSIS		PRJNA242847	SRP040648	SAMN03939336	SRS1014361	2015-08-26	2015-07-27	NaN	19	1	Typhimurium			10	7	12	9	5	9	2
SAL_EA1474AA	FSIS1500649	SRR2227437;ILLUMINA;Paired;500;SRX1177634;;	SAL_EA1474AA	Livestock	Bovine	animal-cattle-dairy cow	2015				North America	United States	Texas						Typhimurium	I				Department of Agriculture - Food Safety and Inspection Service (US)		PRJNA292666	SRP062916	SAMN04025719	SRS1052284	2015-09-03	2015-09-01	NaN	19	1	Typhimurium			10	7	12	9	5	9	2
SAL_FA6014AA	FSIS1501262	SRR3470776;ILLUMINA;Paired;500;SRX1738309;941242406;247	SAL_FA6014AA	Livestock	Bovine	comminuted beef	2015				North America	United States	California						Typhimurium	I				Department of Agriculture - Food Safety and Inspection Service (US)		PRJNA242847	SRP040648	SAMN04930926	SRS1418755	2016-05-03	2016-05-02	NaN	19	1	Typhimurium			10	7	12	9	5	9	2
SAL_FA6015AA	FSIS1501859	SRR3470774;ILLUMINA;Paired;500;SRX1738308;922210704;246	SAL_FA6015AA	Livestock	Bovine	Animal-Calf-Heavy Calf	2015				North America	United States	New Jersey						Typhimurium	I				Department of Agriculture - Food Safety and Inspection Service (US)		PRJNA242847	SRP040648	SAMN04930928	SRS1418754	2016-05-03	2016-05-02	NaN	19	1	Typhimurium			10	7	12	9	5	9	2
SAL_EA5732AA	FSIS1503425	SRR2989200;ILLUMINA;Paired;300;SRX1477705;201496836;138	SAL_EA5732AA	Livestock	Bovine	animal-cattle-dairy cow	2015				North America	United States	Idaho						Typhimurium	I				USDA FSIS		PRJNA292666	SRP062916	SAMN04331726	SRS1203737	2015-12-12	2015-12-11	NaN	19	1	Typhimurium			10	7	12	9	5	9	2
SAL_EA6380AA	FSIS1503429	SRR3000028;ILLUMINA;Paired;300;SRX1482315;334106010;137	SAL_EA6380AA	Livestock	Bovine	animal-cattle-heifer	2015				North America	United States	New Jersey						Typhimurium					USDA FSIS		PRJNA292666	SRP062916	SAMN04337209	SRS1206992	2015-12-16	2015-12-15	NaN	19	1	Typhimurium			10	7	12	9	5	9	2
SAL_EA8392AA	FSIS1503611	SRR3062668;ILLUMINA;Paired;300;SRX1506844;306558144;136	SAL_EA8392AA	Livestock	Bovine	animal-cattle-heifer	2015				North America	United States	California						Typhimurium	I				USDA FSIS		PRJNA292666	SRP062916	SAMN04376242	SRS1227710	2016-01-05	2015-12-29	NaN	19	1	Typhimurium			10	7	12	9	5	9	2
SAL_EA1792AA	FSIS1503898	SRR2353850;ILLUMINA;Paired;500;SRX1225795;512514162;129	SAL_EA1792AA	Food	Bovine	product-raw-intact-beef	2015				North America	United States	Kansas						Typhimurium	I				Department of Agriculture - Food Safety and Inspection Service (US)		PRJNA242847	SRP040648	SAMN04054239	SRS1065455	2015-09-12	2015-09-11	NaN	19	1	Typhimurium			10	7	12	9	5	9	2
SAL_EA5900AA	FSIS1504468	SRR2981108;ILLUMINA;Paired;500;SRX1470554;239918892;237	SAL_EA5900AA	Livestock	Bovine	animal-cattle-dairy cow	2015				North America	United States	Texas						Typhimurium					USDA FSIS		PRJNA292666	SRP062916	SAMN04325016	SRS1196875	2015-12-12	2015-12-08	NaN	19	1	Typhimurium			10	7	12	9	5	9	2
SAL_EA8477AA	FSIS1504524	SRR3085615;ILLUMINA;Paired;300;SRX1517324;312037224;134	SAL_EA8477AA	Livestock	Bovine	animal-cattle-dairy cow	2015				North America	United States	Idaho						Typhimurium	I				USDA FSIS		PRJNA292666	SRP062916	SAMN04384244	SRS1235939	2016-01-05	2016-01-05	NaN	19	1	Typhimurium			10	7	12	9	5	9	2
SAL_EA8775AA	FSIS1504679	SRR3098374;ILLUMINA;Paired;300;SRX1528360;270923968;136	SAL_EA8775AA	Livestock	Bovine	animal-cattle-dairy cow	2015				North America	United States	Utah						Typhimurium	I				USDA FSIS		PRJNA292666	SRP062916	SAMN04396259	SRS1245985	2016-01-12	2016-01-12	NaN	19	1	Typhimurium			10	7	12	9	5	9	2
SAL_EA3957AA	FSIS1504689	SRR2829111;ILLUMINA;Paired;500;SRX1387422;457325410;233	SAL_EA3957AA	Livestock	Bovine	animal-cattle-dairy cow	2015				North America	United States	Texas						Typhimurium	I				Department of Agriculture - Food Safety and Inspection Service (US)		PRJNA292666	SRP062916	SAMN04217152	SRS1135826	2015-10-23	2015-10-27	NaN	19	1	Typhimurium			10	7	12	9	5	9	2
SAL_EA6333AA	FSIS1505162	SRR3001179;ILLUMINA;Paired;500;SRX1482746;305553546;243	SAL_EA6333AA	Livestock	Bovine	animal-cattle-dairy cow	2015				North America	United States	Arizona						Typhimurium					United States Department of Agriculture, Food Safety and Inspection Service		PRJNA292666	SRP062916	SAMN04338166	SRS1207189	2015-12-16	2015-12-15	NaN	19	1	Typhimurium			10	7	12	9	5	9	2
SAL_FA5436AA	FSIS1606186	SRR3402068;ILLUMINA;Paired;300;SRX1712995;337126592;136	SAL_FA5436AA	Livestock	Bovine	animal-cattle-dairy cow	2016				North America	United States							Typhimurium	I				Department of Agriculture - Food Safety and Inspection Service (US)		PRJNA292666	SRP062916	SAMN04869642	SRS1402310	2016-04-20	2016-04-19	NaN	19	1	Typhimurium			10	7	12	9	5	9	2
SAL_FA5445AA	FSIS1606278	SRR3401852;ILLUMINA;Paired;300;SRX1712782;370391472;132	SAL_FA5445AA	Livestock	Bovine	animal-cattle-dairy cow	2016				North America	United States	Utah						Typhimurium	I				Department of Agriculture - Food Safety and Inspection Service (US)		PRJNA292666	SRP062916	SAMN04867492	SRS1402085	2016-04-20	2016-04-19	NaN	19	1	Typhimurium			10	7	12	9	5	9	2
SAL_FA6172AA	FSIS1606402	SRR3476393;ILLUMINA;Paired;300;SRX1743017;283674960;135	SAL_FA6172AA	Livestock	Bovine	animal-cattle-dairy cow	2016				North America	United States	Texas						Typhimurium	I				Department of Agriculture - Food Safety and Inspection Service (US)		PRJNA292666	SRP062916	SAMN04942616	SRS1422267	2016-05-05	2016-05-04	NaN	19	1	Typhimurium			10	7	12	9	5	9	2
SAL_FA7298AA	FSIS1606573	SRR3586912;ILLUMINA;Paired;300;SRX1799847;395673168;132	SAL_FA7298AA	Livestock	Bovine	animal-cattle-dairy cow	2016				North America	United States	Utah						Typhimurium	I				USDA FSIS		PRJNA292666	SRP062916	SAMN05176304	SRS1467109	2016-05-25	2016-05-25	NaN	19	1	Typhimurium			10	7	12	9	5	9	2
SAL_GA7440AA	FSIS1607331	SRR4018349;ILLUMINA;Paired;300;SRX2012003;293879256;132	SAL_GA7440AA	Livestock	Bovine	animal-cattle-dairy cow	2016				North America	United States							Typhimurium	I				USDA FSIS		PRJNA292666	SRP062916	SAMN05558672	SRS1609349	2016-08-16	2016-08-10	NaN	19	1	Typhimurium			10	7	12	9	5	9	2
SAL_GA8029AA	FSIS1607408	SRR4050196;ILLUMINA;Paired;300;SRX2039818;354915000;135	SAL_GA8029AA	Livestock	Bovine	animal-cattle-dairy cow	2016				North America	United States	California						Typhimurium	I				Department of Agriculture - Food Safety and Inspection Service (US)		PRJNA292666	SRP062916	SAMN05606850	SRS1633248	2016-08-24	2016-08-23	NaN	19	1	Typhimurium			10	7	12	9	5	9	2
SAL_GA8446AA	FSIS1607451	SRR4065756;ILLUMINA;Paired;300;SRX2054026;379620864;128	SAL_GA8446AA	Livestock	Bovine	animal-cattle-heifer	2016				North America	United States	Texas						Typhimurium	I				USDA FSIS		PRJNA292666	SRP062916	SAMN05661213	SRS1646106	2016-08-30	2016-08-25	NaN	19	1	Typhimurium			10	7	12	9	5	9	2
SAL_HA0800AA	FSIS1607794	SRR4418287;ILLUMINA;Paired;300;SRX2240707;322487080;134	SAL_HA0800AA	Livestock	Bovine	animal-cattle-beef cow	2016				North America	United States	Texas						Typhimurium	I				USDA FSIS		PRJNA292666	SRP062916	SAMN05900918	SRS1742303	2016-10-14	2016-10-12	NaN	19	1	Typhimurium			10	7	12	9	5	9	2
SAL_HA1313AA	FSIS1607957	SRR4434225;ILLUMINA;Paired;300;SRX2253512;340965228;131	SAL_HA1313AA	Livestock	Bovine	animal-cattle-dairy cow	2016				North America	United States	Wisconsin						Typhimurium	I				USDA FSIS		PRJNA292666	SRP062916	SAMN05928276	SRS1753203	2016-10-24	2016-10-19	NaN	19	1	Typhimurium			10	7	12	9	5	9	2
SAL_HA3033AA	FSIS1608049	SRR4841824;ILLUMINA;Paired;300;SRX2321798;365785428;134	SAL_HA3033AA	Livestock	Bovine	animal-cattle-dairy cow	2016				North America	United States	Nebraska						Typhimurium	I				USDA FSIS		PRJNA292666	SRP062916	SAMN05965125	SRS1778210	2016-11-08	2016-11-02	NaN	19	1	Typhimurium			10	7	12	9	5	9	2
SAL_HA2881AA	FSIS1608069	SRR4896326;ILLUMINA;Paired;500;SRX2325638;469556688;241	SAL_HA2881AA	Livestock	Bovine	comminuted beef	2016				North America	United States	Texas						Typhimurium	I				USDA FSIS		PRJNA242847	SRP040648	SAMN05977915	SRS1781474	2016-11-08	2016-11-03	NaN	19	1	Typhimurium			10	7	12	9	5	9	2
SAL_HA3966AA	FSIS1608131	SRR5019485;ILLUMINA;Paired;300;SRX2347380;310214520;133	SAL_HA3966AA	Livestock	Bovine	product-raw-intact-beef	2016				North America	United States	Pennsylvania						Typhimurium	I				USDA FSIS		PRJNA242847	SRP040648	SAMN06015743	SRS1797824	2016-11-16	2016-11-15	NaN	19	1	Typhimurium			10	7	12	9	5	9	2
SAL_HA4264AA	FSIS1608187	SRR5038646;ILLUMINA;Paired;300;SRX2362440;475436052;126	SAL_HA4264AA	Livestock	Bovine	comminuted beef	2016				North America	United States	Pennsylvania						Typhimurium	I				USDA FSIS		PRJNA242847	SRP040648	SAMN06041059	SRS1810433	2016-11-20	2016-11-19	NaN	19	1	Typhimurium			10	7	12	9	5	9	2
SAL_HA3976AA	FSIS1608223	SRR5019467;ILLUMINA;Paired;300;SRX2347367;300205962;129	SAL_HA3976AA	Livestock	Bovine	animal-cattle-heifer	2016				North America	United States	Kansas						Typhimurium	I				USDA FSIS		PRJNA292666	SRP062916	SAMN06015771	SRS1797812	2016-11-16	2016-11-15	NaN	19	1	Typhimurium			10	7	12	9	5	9	2
SAL_HA4706AA	FSIS1608650	SRR5045373;ILLUMINA;Paired;300;SRX2368244;366840912;129	SAL_HA4706AA	Livestock	Bovine	product-raw-intact-beef	2016				North America	United States	California						Typhimurium	I				USDA FSIS		PRJNA242847	SRP040648	SAMN06048920	SRS1814260	2016-11-23	2016-11-22	NaN	19	1	Typhimurium			10	7	12	9	5	9	2
SAL_HA9155AA	FSIS1609224	SRR5152223;ILLUMINA;Paired;300;SRX2470123;394492996;149	SAL_HA9155AA	Livestock	Bovine	animal-cattle-dairy cow	2016				North America	United States	California						Typhimurium	I				USDA FSIS		PRJNA292666	SRP062916	SAMN06210544	SRS1902237	2017-01-07	2017-01-06	NaN	19	1	Typhimurium			10	7	12	9	5	9	2
SAL_HA8439AA	FSIS1609301	SRR5127021;ILLUMINA;Paired;300;SRX2441320;579899700;150	SAL_HA8439AA	Livestock	Bovine	comminuted beef	2016				North America	United States	Oregon						Typhimurium	I				USDA FSIS		PRJNA242847	SRP040648	SAMN06175396	SRS1875889	2016-12-28	2016-12-22	NaN	19	1	Typhimurium			10	7	12	9	5	9	2
SAL_HA8654AA	FSIS1609314	SRR5125756;ILLUMINA;Paired;300;SRX2440167;447739800;150	SAL_HA8654AA	Livestock	Bovine	product-raw-intact-beef	2016				North America	United States	New York						Typhimurium	I				USDA FSIS		PRJNA242847	SRP040648	SAMN06174655	SRS1874754	2016-12-28	2016-12-22	NaN	19	1	Typhimurium			10	7	12	9	5	9	2
SAL_HA9099AA	FSIS1609380	SRR5152310;ILLUMINA;Paired;300;SRX2470211;364744252;149	SAL_HA9099AA	Livestock	Bovine	animal-cattle-dairy cow	2016				North America	United States	California						Typhimurium	I				USDA FSIS		PRJNA292666	SRP062916	SAMN06210547	SRS1902326	2017-01-07	2017-01-06	NaN	19	1	Typhimurium			10	7	12	9	5	9	2
SAL_IA2366AA	FSIS1609401	SRR5202801;ILLUMINA;Paired;300;SRX2516743;349416026;149	SAL_IA2366AA	Livestock	Bovine	animal-cattle-dairy cow	2016				North America	United States	Texas						Typhimurium	I				USDA FSIS		PRJNA292666	SRP062916	SAMN06256082	SRS1939903	2017-01-26	2017-01-25	NaN	19	1	Typhimurium			10	7	12	9	5	9	2
SAL_JA6394AA	FSIS1701024	SRR5583278;ILLUMINA;Paired;500;SRX2841191;440005440;246	SAL_JA6394AA	Livestock	Bovine	comminuted beef	2017				North America	United States	California						Typhimurium	I				Department of Agriculture - Food Safety and Inspection Service (US)		PRJNA242847	SRP040648	SAMN07151984	SRS2214523	2017-05-23	2017-05-22	NaN	19	1	Typhimurium			10	7	12	9	5	9	2
SAL_JA8868AA	FSIS1701479	SRR5683870;ILLUMINA;Paired;300;SRX2918866;459085688;149	SAL_JA8868AA	Livestock	Bovine	animal-cattle-dairy cow	2017				North America	United States	Nebraska						Typhimurium	I				USDA FSIS		PRJNA292666	SRP062916	SAMN07237758	SRS2284870	2017-06-15	2017-06-14	NaN	19	1	Typhimurium			10	7	12	9	5	9	2
SAL_KA3687AA	FSIS1701697	SRR5828281;ILLUMINA;Paired;500;SRX3005991;439372752;244	SAL_KA3687AA	Livestock	Bovine	comminuted beef	2017				North America	United States	California						Typhimurium	I				USDA FSIS		PRJNA242847	SRP040648	SAMN07352497	SRS2356486	2017-07-16	2017-07-14	NaN	19	1	Typhimurium			10	7	12	9	5	9	2
SAL_JA8876AA	FSIS1702144	SRR5683432;ILLUMINA;Paired;500;SRX2918538;531963900;247	SAL_JA8876AA	Livestock	Bovine	comminuted beef	2017				North America	United States	California						Typhimurium	I				USDA FSIS		PRJNA242847	SRP040648	SAMN07237129	SRS2284545	2017-06-15	2017-06-14	NaN	19	1	Typhimurium			10	7	12	9	5	9	2
SAL_KA3079AA	FSIS1702347	SRR5819516;ILLUMINA;Paired;300;SRX2997435;364398000;150	SAL_KA3079AA	Livestock	Bovine	animal-cattle-steer	2017				North America	United States	Nebraska						Typhimurium	I				USDA FSIS		PRJNA292666	SRP062916	SAMN07340499	SRS2348611	2017-07-12	2017-07-12	NaN	19	1	Typhimurium			10	7	12	9	5	9	2
SAL_KA2400AA	FSIS1702508	SRR5815874;ILLUMINA;Paired;500;SRX2994291;703955076;246	SAL_KA2400AA	Livestock	Bovine	animal-cattle-beef cow	2017				North America	United States	Tennessee						Typhimurium	I				USDA FSIS		PRJNA292666	SRP062916	SAMN07340353	SRS2345834	2017-07-11	2017-07-10	NaN	19	1	Typhimurium			10	7	12	9	5	9	2
SAL_KA6304AA	FSIS1703208	SRR5879441;ILLUMINA;Paired;300;SRX3046593;357526200;150	SAL_KA6304AA	Livestock	Bovine	product-raw-intact-beef	2017				North America	United States	Pennsylvania						Typhimurium	I				USDA FSIS		PRJNA242847	SRP040648	SAMN07424850	SRS2393794	2017-08-02	2017-07-28	NaN	19	1	Typhimurium			10	7	12	9	5	9	2
SAL_KA7249AA	FSIS1703417	SRR5910149;ILLUMINA;Paired;300;SRX3071600;593565300;150	SAL_KA7249AA	Livestock	Bovine	product-raw-intact-beef	2017				North America	United States	Rhode Island						Typhimurium	I				USDA FSIS		PRJNA242847	SRP040648	SAMN07460767	SRS2415440	2017-08-08	2017-08-08	NaN	19	1	Typhimurium			10	7	12	9	5	9	2
SAL_KA9895AA	FSIS1703635	SRR5955386;ILLUMINA;Paired;300;SRX3113760;298451700;150	SAL_KA9895AA	Livestock	Bovine	comminuted beef	2017				North America	United States	Pennsylvania						Typhimurium	I				USDA FSIS		PRJNA242847	SRP040648	SAMN07536008	SRS2448783	2017-08-23	2017-08-22	NaN	19	1	Typhimurium			10	7	12	9	5	9	2
SAL_IA3698AA	FSIS1710100	SRR5221862;ILLUMINA;Paired;300;SRX2531638;501409500;150	SAL_IA3698AA	Livestock	Bovine	product-raw-intact-beef	2016				North America	United States	New York						Typhimurium	I				USDA FSIS		PRJNA242847	SRP040648	SAMN06286001	SRS1952469	2017-02-01	2017-02-01	NaN	19	1	Typhimurium			10	7	12	9	5	9	2
SAL_IA5552AA	FSIS1710181	SRR5251101;ILLUMINA;Paired;300;SRX2556826;524645700;150	SAL_IA5552AA	Livestock	Bovine	comminuted beef	2016				North America	United States	Texas						Typhimurium	I				USDA FSIS		PRJNA242847	SRP040648	SAMN06328371	SRS1974221	2017-02-14	2017-02-13	NaN	19	1	Typhimurium			10	7	12	9	5	9	2
SAL_IA6623AA	FSIS1710241	SRR5271441;ILLUMINA;Paired;300;SRX2575489;354504900;129	SAL_IA6623AA	Livestock	Bovine	animal-cattle-dairy cow	2017				North America	United States	California						Typhimurium	I				USDA FSIS		PRJNA292666	SRP062916	SAMN06346644	SRS1991230	2017-02-21	2017-02-18	NaN	19	1	Typhimurium			10	7	12	9	5	9	2
SAL_IA6607AA	FSIS1710367	SRR5271466;ILLUMINA;Paired;300;SRX2575514;388254208;128	SAL_IA6607AA	Livestock	Bovine	animal-cattle-beef cow	2017				North America	United States	California						Typhimurium	I				USDA FSIS		PRJNA292666	SRP062916	SAMN06346636	SRS1991255	2017-02-21	2017-02-18	NaN	19	1	Typhimurium			10	7	12	9	5	9	2
SAL_IA9039AA	FSIS1710399	SRR5344863;ILLUMINA;Paired;300;SRX2641562;282683100;150	SAL_IA9039AA	Livestock	Bovine	comminuted beef	2017				North America	United States	Utah						Typhimurium	I				USDA FSIS		PRJNA242847	SRP040648	SAMN06602773	SRS2049036	2017-03-16	2017-03-16	NaN	19	1	Typhimurium			10	7	12	9	5	9	2
SAL_IA7674AA	FSIS1710590	SRR5311486;ILLUMINA;Paired;300;SRX2611439;606603300;150	SAL_IA7674AA	Livestock	Bovine	product-raw-intact-beef	2017				North America	United States	Texas						Typhimurium	I				USDA FSIS		PRJNA242847	SRP040648	SAMN06473411	SRS2022261	2017-03-04	2017-03-03	NaN	19	1	Typhimurium			10	7	12	9	5	9	2
SAL_JA2368AA	FSIS1710658	SRR5456154;ILLUMINA;Paired;300;SRX2744281;636535864;148	SAL_JA2368AA	Livestock	Bovine	product-raw-intact-beef	2017				North America	United States	Utah						Typhimurium	I				USDA FSIS		PRJNA242847	SRP040648	SAMN06761486	SRS2130838	2017-04-19	2017-04-18	NaN	19	1	Typhimurium			10	7	12	9	5	9	2
SAL_IA8996AA	FSIS1710856	SRR5346349;ILLUMINA;Paired;300;SRX2642979;382294068;149	SAL_IA8996AA	Livestock	Bovine	animal-cattle-dairy cow	2017				North America	United States	California						Typhimurium	I				USDA FSIS		PRJNA292666	SRP062916	SAMN06603819	SRS2050405	2017-03-16	2017-03-15	NaN	19	1	Typhimurium			10	7	12	9	5	9	2
SAL_JA2853AA	FSIS1710985	SRR5471237;ILLUMINA;Paired;300;SRX2758798;551993400;150	SAL_JA2853AA	Livestock	Bovine	product-raw-intact-beef	2017				North America	United States	Utah						Typhimurium	I				USDA FSIS		PRJNA242847	SRP040648	SAMN06826828	SRS2143795	2017-04-25	2017-04-24	NaN	19	1	Typhimurium			10	7	12	9	5	9	2
SAL_NA0381AA	FSIS21720712	SRR6345308;ILLUMINA;Paired;300;SRX3442658;430470900;150	SAL_NA0381AA	Livestock	Bovine	product-raw-intact-beef	2017				North America	United States	New Jersey						Typhimurium	I				USDA FSIS		PRJNA242847	SRP040648	SAMN08130174	SRS2733323	2017-12-06	2017-12-04	NaN	19	1	Typhimurium			10	7	12	9	5	9	2
SAL_OA3717AA	FSIS21821247	SRR6837136;ILLUMINA;Paired;300;SRX3793001;;	SAL_OA3717AA	Livestock	Bovine	product-raw-intact-beef	2018				North America	United States	Kansas						Typhimurium	I				USDA FSIS		PRJNA242847	SRP040648	SAMN08714149	SRS3045465	2018-03-15	2018-03-14	NaN	19	1	Typhimurium			10	7	12	9	5	9	2
SAL_WA7827AA	FSIS21924210	SRR9017282;ILLUMINA;Paired;500;SRX5795420;;	SAL_WA7827AA	Livestock	Bovine	product-raw-intact-beef	2019				North America	United States	Kentucky						Typhimurium	I				USDA FSIS		PRJNA242847	SRP040648	SAMN11581003	SRS4726705	2019-05-06	2019-05-06	NaN	19	1	Typhimurium			10	7	12	9	5	9	2
SAL_WA9599AA	FSIS21924427	SRR9134277;ILLUMINA;Paired;300;SRX5908038;;	SAL_WA9599AA	Livestock	Bovine	comminuted beef	2019				North America	United States	Arkansas						Typhimurium	I				USDA FSIS		PRJNA242847	SRP040648	SAMN11872566	SRS4827296	2019-05-30	2019-05-28	NaN	19	1	Typhimurium			10	7	12	9	5	9	2
SAL_XA8634AA	FSIS21924765	SRR9622700;ILLUMINA;Paired;300;SRX6385503;;	SAL_XA8634AA	Livestock	Bovine	comminuted beef	2019				North America	United States	Washington						Typhimurium	I				USDA FSIS		PRJNA242847	SRP040648	SAMN12172786	SRS5045011	2019-07-09	2019-07-02	NaN	19	1	Typhimurium			10	7	12	9	5	9	2
SAL_ZA1310AA	FSIS21925298	SRR10071659;ILLUMINA;Paired;300;SRX6805192;;	SAL_ZA1310AA	Livestock	Bovine	comminuted beef	2019				North America	United States	Pennsylvania						Typhimurium	I				USDA FSIS		PRJNA242847	SRP040648	SAMN12698470	SRS5350100	2019-09-05	2019-09-05	NaN	19	1	Typhimurium			10	7	12	9	5	9	2
SAL_BB3246AA	FSIS21926055	SRR10446506;ILLUMINA;Paired;300;SRX7141211;;	SAL_BB3246AA	Livestock	Bovine	product-raw-intact-beef	2019				North America	United States	Wisconsin						Typhimurium	I				USDA FSIS		PRJNA242847	SRP040648	SAMN13283415	SRS5649352	2019-12-01	2019-11-16	NaN	19	1	Typhimurium			10	7	12	9	5	9	2
SAL_BB3873AA	FSIS21926216	SRR10582786;ILLUMINA;Paired;500;SRX7263125;;	SAL_BB3873AA	Livestock	Bovine	product-raw-intact-beef	2019				North America	United States	Texas						Typhimurium	I				USDA FSIS		PRJNA242847	SRP040648	SAMN13474622	SRS5758622	2019-12-10	2019-12-04	NaN	19	1	Typhimurium			10	7	12	9	5	9	2
SAL_DB0293AA	FSIS22027761	SRR11557934;ILLUMINA;Paired;300;SRX8127646;;	SAL_DB0293AA	Livestock	Bovine	product-raw-intact-beef	2020					United States	California						Typhimurium	I				United States Department of Agriculture, Food Safety and Inspection Service		PRJNA242847	SRP040648	SAMN14608921	SRS6491778	2020-04-28	2020-04-16	NaN	19	1	Typhimurium			10	7	12	9	5	9	2
SAL_DB1529AA	FSIS22027951	SRR11704883;ILLUMINA;Paired;300;SRX8264331;;	SAL_DB1529AA	Livestock	Bovine	comminuted beef	2020					United States	California						Typhimurium	I				United States Department of Agriculture, Food Safety and Inspection Service		PRJNA242847	SRP040648	SAMN14841240	SRS6602283	2020-05-10	2020-05-06	NaN	19	1	Typhimurium			10	7	12	9	5	9	2
SAL_SA9012AA	FSIS31801080	SRR7904189;ILLUMINA;Paired;500;SRX4740665;;	SAL_SA9012AA	Livestock	Bovine	comminuted beef	2018				North America	United States	Pennsylvania						Typhimurium	I				USDA FSIS		PRJNA242847	SRP040648	SAMN10130743	SRS3821995	2018-09-27	2018-09-26	NaN	19	1	Typhimurium			10	7	12	9	5	9	2
SAL_TA2193AA	FSIS31801166	SRR8087239;ILLUMINA;Paired;300;SRX4914140;;	SAL_TA2193AA	Livestock	Bovine	product-raw-intact-beef	2018				North America	United States	Idaho						Typhimurium	I				USDA FSIS		PRJNA242847	SRP040648	SAMN10269639	SRS3959570	2018-10-23	2018-10-22	NaN	19	1	Typhimurium			10	7	12	9	5	9	2
SAL_TA6819AA	FSIS31801215	SRR8172413;ILLUMINA;Paired;300;SRX4992956;;	SAL_TA6819AA	Livestock	Bovine	comminuted beef	2018				North America	United States	Alabama						Typhimurium	I				USDA FSIS		PRJNA242847	SRP040648	SAMN10391952	SRS4028422	2018-11-07	2018-11-07	NaN	19	1	Typhimurium			10	7	12	9	5	9	2
SAL_WA4447AA	FSIS31901747	SRR8839640;ILLUMINA;Paired;500;SRX5627566;;	SAL_WA4447AA	Livestock	Bovine	comminuted beef	2019				North America	United States	Illinois						Typhimurium	I				USDA FSIS		PRJNA242847	SRP040648	SAMN11320607	SRS4572747	2019-04-03	2019-04-03	NaN	19	1	Typhimurium			10	7	12	9	5	9	2
SAL_YA6604AA	FSIS31902401	SRR9856789;ILLUMINA;Paired;300;SRX6610639;;	SAL_YA6604AA	Livestock	Bovine	product-raw-intact-beef	2019				North America	United States	Texas						Typhimurium	I				USDA FSIS		PRJNA242847	SRP040648	SAMN12391893	SRS5174871	2019-07-30	2019-07-29	NaN	19	1	Typhimurium			10	7	12	9	5	9	2
SAL_ZA1411AA	FSIS31902563	SRR10082299;ILLUMINA;Paired;300;SRX6815310;;	SAL_ZA1411AA	Livestock	Bovine	comminuted beef	2019				North America	United States	Pennsylvania						Typhimurium	I				USDA FSIS		PRJNA242847	SRP040648	SAMN12710504	SRS5359128	2019-09-07	2019-09-06	NaN	19	1	Typhimurium			10	7	12	9	5	9	2
SAL_BB2606AA	FSIS31902830	SRR10517433;ILLUMINA;Paired;300;SRX7202366;;	SAL_BB2606AA	Livestock	Bovine	product-raw-intact-beef	2019				North America	United States	Montana						Typhimurium	I				USDA FSIS		PRJNA242847	SRP040648	SAMN13352807	SRS5707600	2019-11-30	2019-11-24	NaN	19	1	Typhimurium			10	7	12	9	5	9	2
SAL_CB9590AA	FSIS32003554	SRR11544436;ILLUMINA;Paired;500;SRX8114534;;	SAL_CB9590AA	Livestock	Bovine	comminuted beef	2020				North America	United States							Typhimurium	I				USDA FSIS		PRJNA242847	SRP040648	SAMN14592571	SRS6479578	2020-04-15	2020-04-14	NaN	19	1	Typhimurium			10	7	12	9	5	9	2
SAL_GA8523AA	IA-2013111950	SRR4069568;ILLUMINA;Paired;500;SRX2056230;460662480;248	SAL_GA8523AA	Food	Bovine	beef food product:foodon_00001041; beef; beef stick	2013	12			North America	United States	Iowa						Typhimurium					FDA Center for Food Safety and Applied Nutrition		PRJNA338682	SRP083070	SAMN05603742	SRS1648249	2016-08-30	2015-01-01	NaN	19	1	Typhimurium			10	7	12	9	5	9	2
SAL_DA9442AA	MDH-2013-00005	SRR1177569;ILLUMINA;Paired;500;SRX476673;542412780;182	SAL_DA9442AA	Livestock	Bovine	Bos taurus; bovine feces	2007	6			North America	United States	Minnesota						Typhimurium	I				Food and Drug Administration - Center for Food Safety and Applied Nutrition (US)		PRJNA215333	SRP032981	SAMN02378010	SRS562392	2015-08-27	2014-02-26	NaN	19	1	Typhimurium			10	7	12	9	5	9	2
SAL_DA9457AA	MDH-2013-00008	SRR1177549;ILLUMINA;Paired;500;SRX476653;637661810;223	SAL_DA9457AA	Livestock	Bovine	Bos taurus; bovine feces	2007	6			North America	United States	Minnesota						Typhimurium	I				Food and Drug Administration - Center for Food Safety and Applied Nutrition (US)		PRJNA215333	SRP032981	SAMN02378013	SRS562372	2015-08-27	2014-02-26	NaN	19	1	Typhimurium			10	7	12	9	5	9	2
SAL_DA9539AA	MDH-2013-00010	SRR1177215;ILLUMINA;Paired;500;SRX476403;593382720;210	SAL_DA9539AA	Livestock	Bovine	Bos taurus; bovine spleen	2007	7			North America	United States	Minnesota						Typhimurium	I				Food and Drug Administration - Center for Food Safety and Applied Nutrition (US)		PRJNA215333	SRP032981	SAMN02378015	SRS562174	2015-08-27	2014-02-26	NaN	19	1	Typhimurium			10	7	12	9	5	9	2
SAL_DA9397AA	MDH-2013-00013	SRR1177644;ILLUMINA;Paired;500;SRX476745;216354880;224	SAL_DA9397AA	Livestock	Bovine	Bos taurus; bovine feces	2007	8			North America	United States	Minnesota						Typhimurium	I				Food and Drug Administration - Center for Food Safety and Applied Nutrition (US)		PRJNA215333	SRP032981	SAMN02378018	SRS562464	2015-08-27	2014-02-26	NaN	19	1	Typhimurium			10	7	12	9	5	9	2
SAL_DA9553AA	MDH-2013-00015	SRR1177187;ILLUMINA;Paired;500;SRX476376;198707072;232	SAL_DA9553AA	Livestock	Bovine	Bos taurus; bovine feces	2007	8			North America	United States	Minnesota						Typhimurium	I				Food and Drug Administration - Center for Food Safety and Applied Nutrition (US)		PRJNA215333	SRP032981	SAMN02378020	SRS562156	2015-08-27	2014-02-26	NaN	19	1	Typhimurium			10	7	12	9	5	9	2
SAL_DA9448AA	MDH-2013-00022	SRR1177561;ILLUMINA;Paired;500;SRX476664;299656812;182	SAL_DA9448AA	Livestock	Bovine	bovine:foodon_03414374, liver:uberon_0002107; beef; Bos taurus; bovine liver (Bos taurus)	2007	9			North America	United States	Minnesota						Typhimurium	I				Food and Drug Administration - Center for Food Safety and Applied Nutrition (US)		PRJNA215333	SRP032981	SAMN02378027	SRS562383	2015-08-27	2014-02-26	NaN	19	1	Typhimurium			10	7	12	9	5	9	2
SAL_DA9522AA	MDH-2013-00023	SRR1177244;ILLUMINA;Paired;500;SRX476432;382300308;186	SAL_DA9522AA	Livestock	Bovine	Bos taurus; bovine feces	2007	10			North America	United States	Minnesota						Typhimurium	I				Food and Drug Administration - Center for Food Safety and Applied Nutrition (US)		PRJNA215333	SRP032981	SAMN02378028	SRS562210	2015-08-27	2014-02-26	NaN	19	1	Typhimurium			10	7	12	9	5	9	2
SAL_DA9726AA	MDH-2013-00042	SRR1166604;ILLUMINA;Paired;500;SRX468913;584453376;228	SAL_DA9726AA	Livestock	Bovine	Bos taurus; bovine feces	2008	4			North America	United States	Minnesota						Typhimurium	I				Food and Drug Administration - Center for Food Safety and Applied Nutrition (US)		PRJNA215333	SRP032981	SAMN02378047	SRS556220	2015-08-27	2014-02-10	NaN	19	1	Typhimurium			10	7	12	9	5	9	2
SAL_DA9785AA	MDH-2013-00053	SRR1164549;ILLUMINA;Paired;500;SRX467125;509567272;233	SAL_DA9785AA	Livestock	Bovine	bovine:foodon_03414374, liver:uberon_0002107; beef; Bos taurus; bovine liver (Bos taurus)	2008	9			North America	United States	Minnesota						Typhimurium	I				Food and Drug Administration - Center for Food Safety and Applied Nutrition (US)		PRJNA215333	SRP032981	SAMN02378058	SRS554793	2015-08-27	2014-02-06	NaN	19	1	Typhimurium			10	7	12	9	5	9	2
SAL_DA9761AA	MDH-2013-00054	SRR1164574;ILLUMINA;Paired;500;SRX467150;436527700;238	SAL_DA9761AA	Livestock	Bovine	bovine:foodon_03414374, liver:uberon_0002107; beef; Bos taurus; bovine liver (Bos taurus)	2008	8			North America	United States	Minnesota						Typhimurium	I				Food and Drug Administration - Center for Food Safety and Applied Nutrition (US)		PRJNA215333	SRP032981	SAMN02378059	SRS554818	2015-08-27	2014-02-06	NaN	19	1	Typhimurium			10	7	12	9	5	9	2
SAL_DA9783AA	MDH-2013-00073	SRR1164551;ILLUMINA;Paired;500;SRX467127;380156128;232	SAL_DA9783AA	Livestock	Bovine	Bos taurus; bovine tissue	2009	3			North America	United States	Minnesota						Typhimurium	I				Food and Drug Administration - Center for Food Safety and Applied Nutrition (US)		PRJNA215333	SRP032981	SAMN02378078	SRS554795	2015-08-27	2014-02-06	NaN	19	1	Typhimurium			10	7	12	9	5	9	2
SAL_DA9803AA	MDH-2013-00079	SRR1158209;ILLUMINA;Paired;500;SRX462194;348288572;218	SAL_DA9803AA	Livestock	Bovine	Bos taurus; bovine feces	2009	3			North America	United States	Minnesota						Typhimurium	I				Food and Drug Administration - Center for Food Safety and Applied Nutrition (US)		PRJNA215333	SRP032981	SAMN02378084	SRS551316	2015-08-27	2014-02-03	NaN	19	1	Typhimurium			10	7	12	9	5	9	2
SAL_DA9854AA	MDH-2013-00112	SRR1158059;ILLUMINA;Paired;500;SRX462044;509610140;239	SAL_DA9854AA	Livestock	Bovine	Bos taurus; bovine tissue	2010	6			North America	United States	Minnesota						Typhimurium	I				Food and Drug Administration - Center for Food Safety and Applied Nutrition (US)		PRJNA215333	SRP032981	SAMN02378117	SRS551247	2015-08-27	2014-02-03	NaN	19	1	Typhimurium			10	7	12	9	5	9	2
SAL_DA9847AA	MDH-2013-00113	SRR1158084;ILLUMINA;Paired;500;SRX462068;700629248;236	SAL_DA9847AA	Livestock	Bovine	Bos taurus; bovine feces	2010	7			North America	United States	Minnesota						Typhimurium	I				Food and Drug Administration - Center for Food Safety and Applied Nutrition (US)		PRJNA215333	SRP032981	SAMN02378118	SRS551258	2015-08-27	2014-02-03	NaN	19	1	Typhimurium			10	7	12	9	5	9	2
SAL_EA0250AA	MDH-2013-00121	SRR1089590;ILLUMINA;Paired;500;SRX415311;577826930;235	SAL_EA0250AA	Livestock	Bovine	Bos taurus; bovine feces	2010	9			North America	United States	Minnesota						Typhimurium	I				Food and Drug Administration - Center for Food Safety and Applied Nutrition (US)		PRJNA215333	SRP032981	SAMN02378126	SRS525167	2015-08-27	2014-01-06	NaN	19	1	Typhimurium			10	7	12	9	5	9	2
SAL_EA0370AA	MDH-2013-00144	SRR1067622;ILLUMINA;Paired;500;SRX403803;527496688;223	SAL_EA0370AA	Livestock	Bovine	Bos taurus; bovine	2011	6			North America	United States	Minnesota						Typhimurium	I				Food and Drug Administration - Center for Food Safety and Applied Nutrition (US)		PRJNA215333	SRP032981	SAMN02378149	SRS523521	2015-08-27	2014-01-02	NaN	19	1	Typhimurium			10	7	12	9	5	9	2
SAL_DA6985AA	MDH-2014-00012	SRR1300608;ILLUMINA;Paired;500;SRX554412;470949552;243	SAL_DA6985AA	Livestock	Bovine	Bos taurus; Bovine Spleen	2003	8			North America	United States	Wisconsin						Typhimurium	I				Food and Drug Administration - Center for Food Safety and Applied Nutrition (US)		PRJNA215333	SRP032981	SAMN02646786	SRS621685	2015-08-27	2014-06-01	NaN	19	1	Typhimurium			10	7	12	9	5	9	2
SAL_DA7055AA	MDH-2014-00014	SRR1299391;ILLUMINA;Paired;500;SRX553410;544079190;241	SAL_DA7055AA	Livestock	Bovine	Bos taurus; bovine feces	2003	8			North America	United States	Minnesota						Typhimurium	I				Food and Drug Administration - Center for Food Safety and Applied Nutrition (US)		PRJNA215333	SRP032981	SAMN02646788	SRS620704	2015-08-27	2014-06-01	NaN	19	1	Typhimurium			10	7	12	9	5	9	2
SAL_DA7313AA	MDH-2014-00062	SRR1282365;ILLUMINA;Paired;500;SRX539770;242852680;239	SAL_DA7313AA	Livestock	Bovine	Bos taurus; bovine	2003	9			North America	United States	Wisconsin						Typhimurium	I				Food and Drug Administration - Center for Food Safety and Applied Nutrition (US)		PRJNA215333	SRP032981	SAMN02646836	SRS604878	2015-08-27	2014-05-09	NaN	19	1	Typhimurium			10	7	12	9	5	9	2
SAL_DA7514AA	MDH-2014-00088	SRR1269351;ILLUMINA;Paired;500;SRX532261;354665944;218	SAL_DA7514AA	Livestock	Bovine	Bos taurus; Bovine Lung	2003	10			North America	United States	Minnesota						Typhimurium	I				Food and Drug Administration - Center for Food Safety and Applied Nutrition (US)		PRJNA215333	SRP032981	SAMN02646862	SRS601237	2015-08-27	2014-05-02	NaN	19	1	Typhimurium			10	7	12	9	5	9	2
SAL_DA7975AA	MDH-2014-00126	SRR1258647;ILLUMINA;Paired;500;SRX523586;159564526;239	SAL_DA7975AA	Livestock	Bovine	Bos taurus; bovine feces	2005	12			North America	United States	Minnesota						Typhimurium	I				Food and Drug Administration - Center for Food Safety and Applied Nutrition (US)		PRJNA215333	SRP032981	SAMN02646900	SRS595731	2015-08-27	2014-04-22	NaN	19	1	Typhimurium			10	7	12	9	5	9	2
SAL_DA8003AA	MDH-2014-00130	SRR1258597;ILLUMINA;Paired;500;SRX523548;359059680;240	SAL_DA8003AA	Livestock	Bovine	Bos taurus; bovine feces	2006	1			North America	United States	Minnesota						Typhimurium	I				Food and Drug Administration - Center for Food Safety and Applied Nutrition (US)		PRJNA215333	SRP032981	SAMN02646904	SRS595691	2015-08-27	2014-04-22	NaN	19	1	Typhimurium			10	7	12	9	5	9	2
SAL_DA8116AA	MDH-2014-00135	SRR1248947;ILLUMINA;Paired;500;SRX520584;274910720;232	SAL_DA8116AA	Livestock	Bovine	Bos taurus; bovine feces	2006	3			North America	United States	Minnesota						Typhimurium	I				Food and Drug Administration - Center for Food Safety and Applied Nutrition (US)		PRJNA215333	SRP032981	SAMN02646909	SRS594034	2015-08-27	2014-04-17	NaN	19	1	Typhimurium			10	7	12	9	5	9	2
SAL_DA8420AA	MDH-2014-00174	SRR1233935;ILLUMINA;Paired;500;SRX515704;318895200;240	SAL_DA8420AA	Livestock	Bovine	Bos taurus; Bovine Spleen	2007	4			North America	United States	Minnesota						Typhimurium	I				Food and Drug Administration - Center for Food Safety and Applied Nutrition (US)		PRJNA215333	SRP032981	SAMN02646948	SRS591483	2015-08-27	2014-04-12	NaN	19	1	Typhimurium			10	7	12	9	5	9	2
SAL_DA6728AA	MDH-2014-00272	SRR1334368;ILLUMINA;Paired;500;SRX569701;521116320;240	SAL_DA6728AA	Livestock	Bovine	Bos taurus; bovine feces	2001	11			North America	United States	Minnesota						Typhimurium	I				Food and Drug Administration - Center for Food Safety and Applied Nutrition (US)		PRJNA215333	SRP032981	SAMN02699438	SRS627324	2015-08-27	2014-06-04	NaN	19	1	Typhimurium			10	7	12	9	5	9	2
SAL_DA6689AA	MDH-2014-00273	SRR1334671;ILLUMINA;Paired;500;SRX569844;465059144;242	SAL_DA6689AA	Livestock	Bovine	Bos taurus; bovine feces	2001	11			North America	United States	Minnesota						Typhimurium	I				Food and Drug Administration - Center for Food Safety and Applied Nutrition (US)		PRJNA215333	SRP032981	SAMN02699439	SRS627374	2015-08-27	2014-06-04	NaN	19	1	Typhimurium			10	7	12	9	5	9	2
SAL_DA6719AA	MDH-2014-00274	SRR1334481;ILLUMINA;Paired;500;SRX569724;376550548;242	SAL_DA6719AA	Livestock	Bovine	Bos taurus; bovine feces	2001	11			North America	United States	Minnesota						Typhimurium	I				Food and Drug Administration - Center for Food Safety and Applied Nutrition (US)		PRJNA215333	SRP032981	SAMN02699440	SRS627335	2015-08-27	2014-06-04	NaN	19	1	Typhimurium			10	7	12	9	5	9	2
SAL_DA6614AA	MDH-2014-00278	SRR1346307;ILLUMINA;Paired;500;SRX575120;519871968;238	SAL_DA6614AA	Livestock	Bovine	Bos taurus; bovine feces	2001	1			North America	United States	Minnesota						Typhimurium	I				Food and Drug Administration - Center for Food Safety and Applied Nutrition (US)		PRJNA215333	SRP032981	SAMN02699444	SRS629064	2015-08-27	2014-06-06	NaN	19	1	Typhimurium			10	7	12	9	5	9	2
SAL_DA6636AA	MDH-2014-00279	SRR1346283;ILLUMINA;Paired;500;SRX575096;434639644;241	SAL_DA6636AA	Livestock	Bovine	Bos taurus; bovine feces	2001	12			North America	United States	Minnesota						Typhimurium	I				Food and Drug Administration - Center for Food Safety and Applied Nutrition (US)		PRJNA215333	SRP032981	SAMN02699445	SRS629040	2015-08-27	2014-06-06	NaN	19	1	Typhimurium			10	7	12	9	5	9	2
SAL_DA6642AA	MDH-2014-00280	SRR1346277;ILLUMINA;Paired;500;SRX575090;360776020;242	SAL_DA6642AA	Livestock	Bovine	Bos taurus; bovine feces	2001	10			North America	United States	Minnesota						Typhimurium	I				Food and Drug Administration - Center for Food Safety and Applied Nutrition (US)		PRJNA215333	SRP032981	SAMN02699446	SRS629034	2015-08-27	2014-06-06	NaN	19	1	Typhimurium			10	7	12	9	5	9	2
SAL_DA6638AA	MDH-2014-00281	SRR1346281;ILLUMINA;Paired;500;SRX575094;375279920;215	SAL_DA6638AA	Livestock	Bovine	Bos taurus; bovine feces	2001	10			North America	United States	Minnesota						Typhimurium	I				Food and Drug Administration - Center for Food Safety and Applied Nutrition (US)		PRJNA215333	SRP032981	SAMN02699447	SRS629038	2015-08-27	2014-06-06	NaN	19	1	Typhimurium			10	7	12	9	5	9	2
SAL_DA6606AA	MDH-2014-00282	SRR1346315;ILLUMINA;Paired;500;SRX575128;348887700;237	SAL_DA6606AA	Livestock	Bovine	Bos taurus; bovine feces	2002	1			North America	United States	Minnesota						Typhimurium	I				Food and Drug Administration - Center for Food Safety and Applied Nutrition (US)		PRJNA215333	SRP032981	SAMN02699448	SRS629072	2015-08-27	2014-06-06	NaN	19	1	Typhimurium			10	7	12	9	5	9	2
SAL_DA6660AA	MDH-2014-00283	SRR1346258;ILLUMINA;Paired;500;SRX575071;505530954;237	SAL_DA6660AA	Livestock	Bovine	Bos taurus; bovine feces	2002	1			North America	United States	Minnesota						Typhimurium	I				Food and Drug Administration - Center for Food Safety and Applied Nutrition (US)		PRJNA215333	SRP032981	SAMN02699449	SRS629015	2015-08-27	2014-06-06	NaN	19	1	Typhimurium			10	7	12	9	5	9	2
SAL_DA6280AA	MDH-2014-00313	SRR1425276;ILLUMINA;Paired;500;SRX610836;355734416;232	SAL_DA6280AA	Livestock	Bovine	Bos taurus; bovine feces	2002	10			North America	United States	Minnesota						Typhimurium	I				Food and Drug Administration - Center for Food Safety and Applied Nutrition (US)		PRJNA215333	SRP032981	SAMN02699479	SRS641833	2015-08-27	2014-06-18	NaN	19	1	Typhimurium			10	7	12	9	5	9	2
SAL_DA6298AA	MDH-2014-00318	SRR1425241;ILLUMINA;Paired;500;SRX610816;360194970;237	SAL_DA6298AA	Livestock	Bovine	Bos taurus; bovine feces	2002	10			North America	United States	Minnesota						Typhimurium	I				Food and Drug Administration - Center for Food Safety and Applied Nutrition (US)		PRJNA215333	SRP032981	SAMN02699484	SRS641816	2015-08-27	2014-06-18	NaN	19	1	Typhimurium			10	7	12	9	5	9	2
SAL_DA6149AA	MDH-2014-00333	SRR1461790;ILLUMINA;Paired;500;SRX626714;421994196;234	SAL_DA6149AA	Livestock	Bovine	Bos taurus; bovine feces	2002	11			North America	United States	Minnesota						Typhimurium	I				Food and Drug Administration - Center for Food Safety and Applied Nutrition (US)		PRJNA215333	SRP032981	SAMN02699499	SRS647318	2015-08-27	2014-06-25	NaN	19	1	Typhimurium			10	7	12	9	5	9	2
SAL_DA4226AA	MDH-2014-00426	SRR1553766;ILLUMINA;Paired;500;SRX683028;596165736;236	SAL_DA4226AA	Livestock	Bovine	Bos taurus; bovine feces	2003	3			North America	United States	Minnesota						Typhimurium	I				Food and Drug Administration - Center for Food Safety and Applied Nutrition (US)		PRJNA215333	SRP032981	SAMN02699592	SRS686512	2015-08-27	2014-08-19	NaN	19	1	Typhimurium			10	7	12	9	5	9	2
SAL_DA4038AA	MDH-2014-00452	SRR1556967;ILLUMINA;Paired;500;SRX685801;559774240;232	SAL_DA4038AA	Livestock	Bovine	Bos taurus; bovine feces	2003	4			North America	United States	Minnesota						Typhimurium	I				Food and Drug Administration - Center for Food Safety and Applied Nutrition (US)		PRJNA215333	SRP032981	SAMN02699618	SRS688651	2015-08-27	2014-08-25	NaN	19	1	Typhimurium			10	7	12	9	5	9	2
SAL_DA2948AA	MDH-2014-00511	SRR1578487;ILLUMINA;Paired;500;SRX704005;645853590;227	SAL_DA2948AA	Livestock	Bovine	Bos taurus; Bovine Tissue	2003	7			North America	United States	Minnesota						Typhimurium	I				Food and Drug Administration - Center for Food Safety and Applied Nutrition (US)		PRJNA215333	SRP032981	SAMN02699677	SRS703650	2015-08-27	2014-09-18	NaN	19	1	Typhimurium			10	7	12	9	5	9	2
SAL_DA2571AA	MDH-2014-00534	SRR1593395;ILLUMINA;Paired;500;SRX717718;347997936;242	SAL_DA2571AA	Livestock	Bovine	bovine:foodon_03414374, liver:uberon_0002107; beef; Bos taurus; bovine liver (Bos taurus)	2003	8			North America	United States	Minnesota						Typhimurium	I				Food and Drug Administration - Center for Food Safety and Applied Nutrition (US)		PRJNA215333	SRP032981	SAMN02699700	SRS713586	2015-08-27	2014-09-30	NaN	19	1	Typhimurium			10	7	12	9	5	9	2
SAL_DA2346AA	MDH-2014-00558	SRR1612324;ILLUMINA;Paired;500;SRX732820;637613592;231	SAL_DA2346AA	Livestock	Bovine	bovine:foodon_03414374, liver:uberon_0002107; beef; Bos taurus; bovine liver (Bos taurus)	2003	10			North America	United States	Minnesota						Typhimurium	I				Food and Drug Administration - Center for Food Safety and Applied Nutrition (US)		PRJNA215333	SRP032981	SAMN02699724	SRS721604	2015-08-27	2014-10-14	NaN	19	1	Typhimurium			10	7	12	9	5	9	2
SAL_DA2351AA	MDH-2014-00560	SRR1612315;ILLUMINA;Paired;500;SRX732812;685754742;227	SAL_DA2351AA	Livestock	Bovine	Bos taurus; bovine feces	2003	10			North America	United States	Minnesota						Typhimurium	I				Food and Drug Administration - Center for Food Safety and Applied Nutrition (US)		PRJNA215333	SRP032981	SAMN02699726	SRS721596	2015-08-27	2014-10-14	NaN	19	1	Typhimurium			10	7	12	9	5	9	2
SAL_DA2342AA	MDH-2014-00568	SRR1612330;ILLUMINA;Paired;500;SRX732825;388206560;238	SAL_DA2342AA	Livestock	Bovine	Bos taurus; bovine feces	2003	11			North America	United States	Minnesota						Typhimurium	I				Food and Drug Administration - Center for Food Safety and Applied Nutrition (US)		PRJNA215333	SRP032981	SAMN02699734	SRS721609	2015-08-27	2014-10-14	NaN	19	1	Typhimurium			10	7	12	9	5	9	2
SAL_DA2324AA	MDH-2014-00571	SRR1612360;ILLUMINA;Paired;500;SRX732848;341673954;229	SAL_DA2324AA	Livestock	Bovine	bovine:foodon_03414374, liver:uberon_0002107; beef; Bos taurus; bovine liver (Bos taurus)	2003	11			North America	United States	Minnesota						Typhimurium	I				Food and Drug Administration - Center for Food Safety and Applied Nutrition (US)		PRJNA215333	SRP032981	SAMN02699737	SRS721632	2015-08-27	2014-10-14	NaN	19	1	Typhimurium			10	7	12	9	5	9	2
SAL_DA1553AA	MDH-2014-00585	SRR1638447;ILLUMINA;Paired;500;SRX749846;393516544;232	SAL_DA1553AA	Livestock	Bovine	Bos taurus; bovine feces	2004	3			North America	United States	Minnesota						Typhimurium	I				Food and Drug Administration - Center for Food Safety and Applied Nutrition (US)		PRJNA215333	SRP032981	SAMN02699751	SRS735726	2015-08-27	2014-11-03	NaN	19	1	Typhimurium			10	7	12	9	5	9	2
SAL_DA1548AA	MDH-2014-00587	SRR1638463;ILLUMINA;Paired;500;SRX749856;316144080;232	SAL_DA1548AA	Livestock	Bovine	Bos taurus; bovine feces	2004	5			North America	United States	Minnesota						Typhimurium	I				Food and Drug Administration - Center for Food Safety and Applied Nutrition (US)		PRJNA215333	SRP032981	SAMN02699753	SRS735737	2015-08-27	2014-11-03	NaN	19	1	Typhimurium			10	7	12	9	5	9	2
SAL_DA0185AA	MDH-2014-00588	SRR1649547;ILLUMINA;Paired;500;SRX758478;295183308;238	SAL_DA0185AA	Livestock	Bovine	Bos taurus; bovine feces	2004	5			North America	United States	Minnesota						Typhimurium	I				Food and Drug Administration - Center for Food Safety and Applied Nutrition (US)		PRJNA215333	SRP032981	SAMN02699754	SRS743600	2015-08-27	2014-11-13	NaN	19	1	Typhimurium			10	7	12	9	5	9	2
SAL_DA0198AA	MDH-2014-00589	SRR1649527;ILLUMINA;Paired;500;SRX758459;342866532;239	SAL_DA0198AA	Livestock	Bovine	Bos taurus; bovine feces	2004	5			North America	United States	Minnesota						Typhimurium	I				Food and Drug Administration - Center for Food Safety and Applied Nutrition (US)		PRJNA215333	SRP032981	SAMN02699755	SRS743584	2015-08-27	2014-11-13	NaN	19	1	Typhimurium			10	7	12	9	5	9	2
SAL_DA0190AA	MDH-2014-00599	SRR1649539;ILLUMINA;Paired;500;SRX758471;616365426;237	SAL_DA0190AA	Livestock	Bovine	bovine:foodon_03414374, liver:uberon_0002107; beef; Bos taurus; bovine liver (Bos taurus)	2004	6			North America	United States	Minnesota						Typhimurium	I				Food and Drug Administration - Center for Food Safety and Applied Nutrition (US)		PRJNA215333	SRP032981	SAMN02699765	SRS743593	2015-08-27	2014-11-13	NaN	19	1	Typhimurium			10	7	12	9	5	9	2
SAL_DA0049AA	MDH-2014-00607	SRR1653752;ILLUMINA;Paired;500;SRX760521;460929920;233	SAL_DA0049AA	Livestock	Bovine	ground beef food product:foodon_00001282; beef; ground beef	2004	10			North America	United States	Minnesota						Typhimurium	I				Food and Drug Administration - Center for Food Safety and Applied Nutrition (US)		PRJNA215333	SRP032981	SAMN02699773	SRS745126	2015-08-27	2014-11-18	NaN	19	1	Typhimurium			10	7	12	9	5	9	2
SAL_CA9778AA	MDH-2014-00611	SRR1664808;ILLUMINA;Paired;500;SRX769780;355824612;234	SAL_CA9778AA	Livestock	Bovine	Bos taurus; Bovine Fluid	2004	8			North America	United States	Minnesota						Typhimurium	I				Food and Drug Administration - Center for Food Safety and Applied Nutrition (US)		PRJNA215333	SRP032981	SAMN02699777	SRS753925	2015-08-27	2014-11-28	NaN	19	1	Typhimurium			10	7	12	9	5	9	2
SAL_CA9528AA	MDH-2014-00620	SRR1696479;ILLUMINA;Paired;500;SRX799133;263287056;232	SAL_CA9528AA	Livestock	Bovine	Bos taurus; Bovine Tissue	2004	11			North America	United States	Minnesota						Typhimurium	I				Food and Drug Administration - Center for Food Safety and Applied Nutrition (US)		PRJNA215333	SRP032981	SAMN02699786	SRS782400	2015-08-27	2014-12-08	NaN	19	1	Typhimurium			10	7	12	9	5	9	2
SAL_CA8845AA	MDH-2014-00640	SRR1752707;ILLUMINA;Paired;500;SRX838739;418705148;251	SAL_CA8845AA	Livestock	Bovine	Bos taurus; bovine feces	2005	3			North America	United States	Minnesota						Typhimurium	I				Food and Drug Administration - Center for Food Safety and Applied Nutrition (US)		PRJNA215333	SRP032981	SAMN02699806	SRS815494	2015-08-27	2015-01-12	NaN	19	1	Typhimurium			10	7	12	9	5	9	2
SAL_CA8032AA	MDH-2014-00654	SRR1805573;ILLUMINA;Paired;500;SRX878534;284778240;240	SAL_CA8032AA	Livestock	Bovine	bovine:foodon_03414374, liver:uberon_0002107; beef; Bos taurus; bovine liver (Bos taurus)	2005	8			North America	United States	Minnesota						Typhimurium	I				Food and Drug Administration - Center for Food Safety and Applied Nutrition (US)		PRJNA215333	SRP032981	SAMN02699820	SRS846433	2015-08-27	2015-02-17	NaN	19	1	Typhimurium			10	7	12	9	5	9	2
SAL_CA7657AA	MDH-2014-00679	SRR1822274;ILLUMINA;Paired;500;SRX893800;319499136;192	SAL_CA7657AA	Livestock	Bovine	Bos taurus; bovine feces	2006	5			North America	United States	Minnesota						Typhimurium	I				Food and Drug Administration - Center for Food Safety and Applied Nutrition (US)		PRJNA215333	SRP032981	SAMN02699845	SRS859931	2015-08-27	2015-02-28	NaN	19	1	Typhimurium			10	7	12	9	5	9	2
SAL_BA1887AA	MDH-2014-00683	SRR2102510;ILLUMINA;Paired;500;SRX1097111;188447416;236	SAL_BA1887AA	Livestock	Bovine	bovine:foodon_03414374, liver:uberon_0002107; beef; Bos taurus; bovine liver (Bos taurus)	2006	6			North America	United States	Minnesota						Typhimurium	I				Food and Drug Administration - Center for Food Safety and Applied Nutrition (US)		PRJNA215333	SRP032981	SAMN02699849	SRS992403	2015-08-27	2015-07-14	NaN	19	1	Typhimurium			10	7	12	9	5	9	2
SAL_FA9639AA	MDH-2014-00741	SRR3057273;ILLUMINA;Paired;500;SRX1503127;342922572;243	SAL_FA9639AA	Livestock	Bovine	Bos taurus; bovine feces	2009	12			North America	United States	Minnesota						Typhimurium	I				FDA/CFSAN		PRJNA215333	SRP032981	SAMN02699907	SRS1224174	2016-06-30	2015-01-01	NaN	19	1	Typhimurium			10	7	12	9	5	9	2
SAL_FA5722AA	MDH-2014-00752	SRR3437478;ILLUMINA;Paired;500;SRX1725144;304461010;245	SAL_FA5722AA	Livestock	Bovine	Bos taurus; bovine feces	2011	4			North America	United States	Minnesota						Typhimurium	I				Food and Drug Administration - Center for Food Safety and Applied Nutrition (US)		PRJNA215333	SRP032981	SAMN02699918	SRS1410568	2016-04-25	2015-01-01	NaN	19	1	Typhimurium			10	7	12	9	5	9	2
SAL_AA0943AA	MEXSALSLRES02-100-2	traces-0OoEXID;7GeneMLST;ND;;NA;;	SAL_AA0943AA		Bovine		2002				North America	Mexico							Typhimurium	I				M. Zaidi		NA	NA	NA	NA	2015-08-26	2015-08-26	NaN	19	1	Typhimurium			10	7	12	9	5	9	2
SAL_GA3137AA	NCTR-SF369	SRR1122509;ILLUMINA;Paired;250;SRX436222;251763960;98	SAL_GA3137AA	Livestock	Bovine	Bos taurus	1998				North America	United States	Georgia						Typhimurium	I				University of California at Davis 100K Pathogen Genome Project		PRJNA203445	SRP022914	SAMN02368367	SRS536048	2016-07-01	2015-07-22	NaN	19	1	Typhimurium			10	7	12	9	5	9	2
SAL_CA9320AA	NY-30666	SRR1713619;ILLUMINA;Paired;500;SRX810222;1004065832;238	SAL_CA9320AA	Livestock	Bovine	ground beef food product:foodon_00001282; beef; ground beef	2003				North America	United States	Maryland						Typhimurium var. O5 - (Copenhagen)	I				Food and Drug Administration - Center for Food Safety and Applied Nutrition (US)		PRJNA183850	SRP028607	SAMN02777717	SRS791433	2015-08-27	2014-12-15	NaN	19	1	Typhimurium			10	7	12	9	5	9	2
SAL_DA8178AA	NY-FSL-R6-0978	SRR1238756;ILLUMINA;Paired;500;SRX517523;658280608;184	SAL_DA8178AA	Livestock	Bovine	Bos taurus; feces	2007	11			North America	United States	New York						Typhimurium	I				Food and Drug Administration - Center for Food Safety and Applied Nutrition (US)		PRJNA183850	SRP028607	SAMN02664818	SRS592253	2015-08-27	2014-04-15	NaN	19	1	Typhimurium			10	7	12	9	5	9	2
SAL_DA8192AA	NY-FSL-R6-0979	SRR1238736;ILLUMINA;Paired;500;SRX517505;586424448;216	SAL_DA8192AA	Livestock	Bovine	Bos taurus; feces	2007	11			North America	United States	New York						Typhimurium var. O5 - (Copenhagen)	I				Food and Drug Administration - Center for Food Safety and Applied Nutrition (US)		PRJNA183850	SRP028607	SAMN02664819	SRS592236	2015-08-27	2014-04-15	NaN	19	1	Typhimurium			10	7	12	9	5	9	2
SAL_DA8161AA	NY-FSL-R6-0983	SRR1238775;ILLUMINA;Paired;500;SRX517541;379095112;226	SAL_DA8161AA	Livestock	Bovine	Bos taurus; feces	2007	11			North America	United States	New York						Typhimurium	I				Food and Drug Administration - Center for Food Safety and Applied Nutrition (US)		PRJNA183850	SRP028607	SAMN02664820	SRS592270	2015-08-27	2014-04-15	NaN	19	1	Typhimurium			10	7	12	9	5	9	2
SAL_DA8182AA	NY-FSL-R8-0208	SRR1238752;ILLUMINA;Paired;500;SRX517519;589971036;214	SAL_DA8182AA	Livestock	Bovine	Bos taurus; feces	2007	12			North America	United States	New York						Typhimurium* (Cerro)	I				Food and Drug Administration - Center for Food Safety and Applied Nutrition (US)		PRJNA183850	SRP028607	SAMN02664824	SRS592250	2015-08-27	2014-04-15	NaN	19	1	Typhimurium			10	7	12	9	5	9	2
SAL_DA8157AA	NY-FSL-R8-0228	SRR1238780;ILLUMINA;Paired;500;SRX517546;612177720;228	SAL_DA8157AA	Livestock	Bovine	Bos taurus; feces	2008	1			North America	United States	New York						Typhimurium	I				Food and Drug Administration - Center for Food Safety and Applied Nutrition (US)		PRJNA183850	SRP028607	SAMN02664827	SRS592275	2015-08-27	2014-04-15	NaN	19	1	Typhimurium			10	7	12	9	5	9	2
SAL_DA8168AA	NY-FSL-R8-0229	SRR1238768;ILLUMINA;Paired;500;SRX517534;536992500;230	SAL_DA8168AA	Livestock	Bovine	Bos taurus; feces	2008	1			North America	United States	New York						Typhimurium	I				Food and Drug Administration - Center for Food Safety and Applied Nutrition (US)		PRJNA183850	SRP028607	SAMN02664828	SRS592264	2015-08-27	2014-04-15	NaN	19	1	Typhimurium			10	7	12	9	5	9	2
SAL_DA8176AA	NY-FSL-R8-0231	SRR2080404;ILLUMINA;Paired;500;SRX517525;512076432;232	SAL_DA8176AA	Livestock	Bovine	Bos taurus; feces	2008	1			North America	United States	New York						Typhimurium	I				Food and Drug Administration - Center for Food Safety and Applied Nutrition (US)		PRJNA183850	SRP028607	SAMN02664829	SRS592256	2015-08-27	2015-06-30	NaN	19	1	Typhimurium			10	7	12	9	5	9	2
SAL_DA8156AA	NY-FSL-R8-0233	SRR1238781;ILLUMINA;Paired;500;SRX517547;310478688;234	SAL_DA8156AA	Livestock	Bovine	Bos taurus; feces	2008	1			North America	United States	New York						Typhimurium	I				Food and Drug Administration - Center for Food Safety and Applied Nutrition (US)		PRJNA183850	SRP028607	SAMN02664830	SRS592276	2015-08-27	2014-04-15	NaN	19	1	Typhimurium			10	7	12	9	5	9	2
SAL_DA8195AA	NY-FSL-R8-0271	SRR1238732;ILLUMINA;Paired;500;SRX517502;270683712;222	SAL_DA8195AA	Livestock	Bovine	Bos taurus; feces	2008	1			North America	United States	New York						Typhimurium	I				Food and Drug Administration - Center for Food Safety and Applied Nutrition (US)		PRJNA183850	SRP028607	SAMN02664831	SRS592233	2015-08-27	2014-04-15	NaN	19	1	Typhimurium			10	7	12	9	5	9	2
SAL_DA8498AA	NY-FSL-R8-0273	SRR1213770;ILLUMINA;Paired;500;SRX507986;836632350;225	SAL_DA8498AA	Livestock	Bovine	Bos taurus; feces	2008	1			North America	United States	New York						Typhimurium	I				Food and Drug Administration - Center for Food Safety and Applied Nutrition (US)		PRJNA183850	SRP028607	SAMN02664832	SRS586881	2015-08-27	2014-04-02	NaN	19	1	Typhimurium			10	7	12	9	5	9	2
SAL_DA8147AA	NY-FSL-R8-0865	SRR1238790;ILLUMINA;Paired;500;SRX517556;472694400;225	SAL_DA8147AA	Livestock	Bovine	Bos taurus; feces	2008	3			North America	United States	New York						Typhimurium	I				Food and Drug Administration - Center for Food Safety and Applied Nutrition (US)		PRJNA183850	SRP028607	SAMN02664839	SRS592285	2015-08-27	2014-04-15	NaN	19	1	Typhimurium			10	7	12	9	5	9	2
SAL_BA7318AA	NY-N13141	SRR1973696;ILLUMINA;Paired;500;SRX995037;346961760;240	SAL_BA7318AA	Livestock	Bovine	ground beef food product:foodon_00001282; beef; ground beef	2007				North America	United States	Tennessee						Typhimurium	I				Food and Drug Administration - Center for Food Safety and Applied Nutrition (US)		PRJNA183850	SRP028607	SAMN03275997	SRS909435	2015-08-27	2015-04-14	NaN	19	1	Typhimurium			10	7	12	9	5	9	2
SAL_CA2868AA	NY-N13142	SRR1967103;ILLUMINA;Paired;500;SRX988940;465588000;240	SAL_CA2868AA	Livestock	Bovine	ground beef food product:foodon_00001282; beef; ground beef	2007				North America	United States	Tennessee						Typhimurium	I				Food and Drug Administration - Center for Food Safety and Applied Nutrition (US)		PRJNA183850	SRP028607	SAMN03275998	SRS903705	2015-08-27	2015-04-11	NaN	19	1	Typhimurium			10	7	12	9	5	9	2
SAL_DA9481AA	NY-swgs1097	SRR1177330;ILLUMINA;Paired;500;SRX476517;369528852;231	SAL_DA9481AA	Livestock	Bovine	Cow Stool	2007	10			North America	United States	Minnesota						Typhimurium	I				Food and Drug Administration - Center for Food Safety and Applied Nutrition (US)		PRJNA183850	SRP028607	SAMN02595811	SRS562268	2015-08-27	2014-02-26	NaN	19	1	Typhimurium			10	7	12	9	5	9	2
SAL_DA9479AA	NY-swgs1098	SRR1177333;ILLUMINA;Paired;500;SRX476520;463689024;236	SAL_DA9479AA	Livestock	Bovine	cattle:foodon_03411161, liver:uberon_0002107; beef; cow liver	2007	11			North America	United States	Minnesota						Typhimurium	I				Food and Drug Administration - Center for Food Safety and Applied Nutrition (US)		PRJNA183850	SRP028607	SAMN02595812	SRS562271	2015-08-27	2014-02-26	NaN	19	1	Typhimurium			10	7	12	9	5	9	2
SAL_DA9464AA	NY-swgs1103	SRR1177378;ILLUMINA;Paired;500;SRX476564;311160708;214	SAL_DA9464AA	Livestock	Bovine	cattle:foodon_03411161, liver:uberon_0002107; beef; cow liver	2008	1			North America	United States	Minnesota						Typhimurium	I				Food and Drug Administration - Center for Food Safety and Applied Nutrition (US)		PRJNA183850	SRP028607	SAMN02595817	SRS562284	2015-08-27	2014-02-26	NaN	19	1	Typhimurium			10	7	12	9	5	9	2
SAL_DA7586AA	NY-swgs1112	SRR1266033;ILLUMINA;Paired;500;SRX529449;298700580;237	SAL_DA7586AA	Livestock	Bovine	Cow Stool	2008	3			North America	United States	Minnesota						Typhimurium	I				Food and Drug Administration - Center for Food Safety and Applied Nutrition (US)		PRJNA183850	SRP028607	SAMN02595826	SRS599166	2015-08-27	2014-04-30	NaN	19	1	Typhimurium			10	7	12	9	5	9	2
SAL_DA7583AA	NY-swgs1122	SRR1266036;ILLUMINA;Paired;500;SRX529452;611973308;181	SAL_DA7583AA	Livestock	Bovine	Cow Stool	2008	5			North America	United States	Minnesota						Typhimurium	I				Food and Drug Administration - Center for Food Safety and Applied Nutrition (US)		PRJNA183850	SRP028607	SAMN02595836	SRS599169	2015-08-27	2014-04-30	NaN	19	1	Typhimurium			10	7	12	9	5	9	2
SAL_DA7589AA	NY-swgs1123	SRR1266030;ILLUMINA;Paired;500;SRX529446;543318916;226	SAL_DA7589AA	Livestock	Bovine	Cow Stool	2008	6			North America	United States	Minnesota						Typhimurium	I				Food and Drug Administration - Center for Food Safety and Applied Nutrition (US)		PRJNA183850	SRP028607	SAMN02595837	SRS599163	2015-08-27	2014-04-30	NaN	19	1	Typhimurium			10	7	12	9	5	9	2
SAL_DA7532AA	NY-swgs1126	SRR1266088;ILLUMINA;Paired;500;SRX529503;472332140;235	SAL_DA7532AA	Livestock	Bovine	Cow Stool	2008	9			North America	United States	Minnesota						Typhimurium	I				Food and Drug Administration - Center for Food Safety and Applied Nutrition (US)		PRJNA183850	SRP028607	SAMN02595840	SRS599220	2015-08-27	2014-04-30	NaN	19	1	Typhimurium			10	7	12	9	5	9	2
SAL_DA7530AA	NY-swgs1129	SRR1266090;ILLUMINA;Paired;500;SRX529505;321427350;225	SAL_DA7530AA	Livestock	Bovine	Cow Tissue Composite	2008	11			North America	United States	Minnesota						Typhimurium	I				Food and Drug Administration - Center for Food Safety and Applied Nutrition (US)		PRJNA183850	SRP028607	SAMN02595843	SRS599222	2015-08-27	2014-04-30	NaN	19	1	Typhimurium			10	7	12	9	5	9	2
SAL_DA7535AA	NY-swgs1131	SRR1266085;ILLUMINA;Paired;500;SRX529500;578643480;190	SAL_DA7535AA	Livestock	Bovine	Cow Other	2008	9			North America	United States	Minnesota						Typhimurium	I				Food and Drug Administration - Center for Food Safety and Applied Nutrition (US)		PRJNA183850	SRP028607	SAMN02595845	SRS599217	2015-08-27	2014-04-30	NaN	19	1	Typhimurium			10	7	12	9	5	9	2
SAL_DA7554AA	NY-swgs1135	SRR1266065;ILLUMINA;Paired;500;SRX529481;388698486;237	SAL_DA7554AA	Livestock	Bovine	cattle:foodon_03411161, liver:uberon_0002107; beef; cow liver	2008	12			North America	United States	Minnesota						Typhimurium	I				Food and Drug Administration - Center for Food Safety and Applied Nutrition (US)		PRJNA183850	SRP028607	SAMN02595849	SRS599198	2015-08-27	2014-04-30	NaN	19	1	Typhimurium			10	7	12	9	5	9	2
SAL_DA7552AA	NY-swgs1136	SRR1266067;ILLUMINA;Paired;500;SRX529483;611496886;217	SAL_DA7552AA	Livestock	Bovine	cattle:foodon_03411161, liver:uberon_0002107; beef; cow liver	2008	11			North America	United States	Minnesota						Typhimurium	I				Food and Drug Administration - Center for Food Safety and Applied Nutrition (US)		PRJNA183850	SRP028607	SAMN02595850	SRS599200	2015-08-27	2014-04-30	NaN	19	1	Typhimurium			10	7	12	9	5	9	2
SAL_DA7563AA	NY-swgs1141	SRR1266056;ILLUMINA;Paired;500;SRX529472;825109134;181	SAL_DA7563AA	Livestock	Bovine	Cow Missing	2009	3			North America	United States	Minnesota						Typhimurium	I				Food and Drug Administration - Center for Food Safety and Applied Nutrition (US)		PRJNA183850	SRP028607	SAMN02595855	SRS599189	2015-08-27	2014-04-30	NaN	19	1	Typhimurium			10	7	12	9	5	9	2
SAL_DA7570AA	NY-swgs1165	SRR1266049;ILLUMINA;Paired;500;SRX529465;912719834;221	SAL_DA7570AA	Livestock	Bovine	Cow Stool	2010	9			North America	United States	Minnesota						Typhimurium	I				Food and Drug Administration - Center for Food Safety and Applied Nutrition (US)		PRJNA183850	SRP028607	SAMN02595879	SRS599182	2015-08-27	2014-04-30	NaN	19	1	Typhimurium			10	7	12	9	5	9	2
SAL_DA6616AA	NY-swgs1191	SRR1346305;ILLUMINA;Paired;500;SRX575118;580332496;236	SAL_DA6616AA	Livestock	Bovine	Cow FECES	2012	9			North America	United States	Minnesota						Typhimurium	I				Food and Drug Administration - Center for Food Safety and Applied Nutrition (US)		PRJNA183850	SRP028607	SAMN02595905	SRS629062	2015-08-27	2014-06-06	NaN	19	1	Typhimurium			10	7	12	9	5	9	2
SAL_BA8845AA	NY_BAC0500006140	SRR949398;ILLUMINA;Paired;500;SRX332877;749427756;231	SAL_BA8845AA	Livestock	Bovine	ground beef food product:foodon_00001282; beef; ground beef	2005	8			North America	United States	New York	Wayne					Typhimurium	I				Food and Drug Administration - Center for Food Safety and Applied Nutrition (US)		PRJNA183850	SRP028607	SAMN01902257	SRS468307	2015-08-27	2013-08-08	NaN	19	1	Typhimurium			10	7	12	9	5	9	2
SAL_EA0078AA	NY_IDR1100037054-1-1	SRR1107427;ILLUMINA;Paired;500;SRX426059;368438170;235	SAL_EA0078AA	Livestock	Bovine	ground beef (raw):foodon_03301886; beef; raw ground beef	2011	12			North America	United States	New York	Orange County			41.3149	-74.125	Typhimurium var. O5 - (Copenhagen)	I				Food and Drug Administration - Center for Food Safety and Applied Nutrition (US)		PRJNA183850	SRP028607	SAMN01902399	SRS529625	2015-08-27	2014-01-13	NaN	19	1	Typhimurium			10	7	12	9	5	9	2
SAL_DA9140AA	NY_IDR1200020892-1	SRR1185794;ILLUMINA;Paired;500;SRX483174;461801352;211	SAL_DA9140AA	Livestock	Bovine	ground beef food product:foodon_00001282; beef; ground beef	2012	7			North America	United States	New York	Albany County					Typhimurium	I				Food Safety and Inspection Service (US)		PRJNA183850	SRP028607	SAMN01902410	SRS567668	2015-08-27	2014-03-08	NaN	19	1	Typhimurium			10	7	12	9	5	9	2
SAL_IA6392AA	NYVetLIRN-17	SRR5262317;ILLUMINA;Paired;500;SRX2566745;403866540;242	SAL_IA6392AA	Livestock	Bovine	Bos taurus feces	2016	12			North America	United States	Massachusetts						Typhimurium (Predicted)					FDA Center for Food Safety and Applied Nutrition		PRJNA325243	SRP095363	SAMN06307826	SRS1983121	2017-02-16	2017-02-16	NaN	19	1	Typhimurium			10	7	12	9	5	9	2
SAL_GA9771AA	NYVetLIRN-7	SRR4292611;ILLUMINA;Paired;500;SRX2188094;2147483647;243	SAL_GA9771AA	Livestock	Bovine	bos taurus feces	2016	4			North America	United States	Texas						Typhimurium					FDA Center for Food Safety and Applied Nutrition		PRJNA324570	SRP090352	SAMN05710974	SRS1710904	2016-09-24	2015-01-01	NaN	19	1	Typhimurium			10	7	12	9	5	9	2
SAL_UA4688AA	OH-15-19898-A	SRR8300747;ILLUMINA;Paired;500;SRX5115249;;	SAL_UA4688AA	Livestock	Bovine	Bos taurus, Feces	2015				North America	United States	Ohio						Typhimurium	I				FDA Center for Food Safety and Applied Nutrition		PRJNA338674	SRP083283	SAMN10581946	SRS4123990	2018-12-12	2018-12-11	NaN	19	1	Typhimurium			10	7	12	9	5	9	2
SAL_HA8713AA	OH-16-21264	SRR5139225;ILLUMINA;Paired;500;SRX2457988;391615940;230	SAL_HA8713AA	Livestock	Bovine	Cattle feces	2016				North America	United States	Ohio						Typhimurium (Predicted)					Food and Drug Administration - Center for Food Safety and Applied Nutrition (US)		PRJNA338674	SRP083283	SAMN06189264	SRS1891023	2017-01-03	2015-01-01	NaN	19	1	Typhimurium			10	7	12	9	5	9	2
SAL_IA4945AA	OH-16-24557	SRR5229154;ILLUMINA;Paired;500;SRX2537815;722489348;217	SAL_IA4945AA	Livestock	Bovine	Bovine Isolate	2016				North America	United States	Ohio						Typhimurium (Predicted)					FDA Center for Food Safety and Applied Nutrition		PRJNA338674	SRP083283	SAMN06255963	SRS1957620	2017-02-05	2015-01-01	NaN	19	1	Typhimurium			10	7	12	9	5	9	2
SAL_IA4949AA	OH-16-24912	SRR5229150;ILLUMINA;Paired;500;SRX2537811;646578242;223	SAL_IA4949AA	Livestock	Bovine	bovine feces	2016				North America	United States	Ohio						Typhimurium (Predicted)					FDA Center for Food Safety and Applied Nutrition		PRJNA338674	SRP083283	SAMN06255959	SRS1957616	2017-02-05	2015-01-01	NaN	19	1	Typhimurium			10	7	12	9	5	9	2
SAL_UA7867AA	OH-16-4421	SRR8427151;ILLUMINA;Paired;500;SRX5235008;;	SAL_UA7867AA	Livestock	Bovine	Bos taurus, Pooled tissue	2016				North America	United States	Ohio						Typhimurium	I				FDA Center for Food Safety and Applied Nutrition		PRJNA338674	SRP083283	SAMN10720045	SRS4238841	2019-01-15	2019-01-10	NaN	19	1	Typhimurium			10	7	12	9	5	9	2
SAL_NA4361AA	OH-17-24599	SRR6446350;ILLUMINA;Paired;500;SRX3537398;320253728;232	SAL_NA4361AA	Livestock	Bovine	Bos taurus, Feces	2017				North America	United States	Ohio						Typhimurium	I				FDA Center for Food Safety and Applied Nutrition		PRJNA338674	SRP083283	SAMN08217891	SRS2812613	2018-01-06	2018-01-05	NaN	19	1	Typhimurium			10	7	12	9	5	9	2
SAL_PA1556AA	OH-17-27008	SRR6996264;ILLUMINA;Paired;500;SRX3930948;;	SAL_PA1556AA	Livestock	Bovine	Bos taurus Feces	2017				North America	United States	Ohio						Typhimurium	I				FDA Center for Food Safety and Applied Nutrition		PRJNA338674	SRP083283	SAMN08744597	SRS3164276	2018-04-13	2018-04-12	NaN	19	1	Typhimurium			10	7	12	9	5	9	2
SAL_MA7395AA	OH-17-5924	SRR6309490;ILLUMINA;Paired;500;SRX3409873;602326794;227	SAL_MA7395AA	Livestock	Bovine	Bos taurus, Pooled tissue	2017				North America	United States	Ohio						Typhimurium	I				FDA Center for Food Safety and Applied Nutrition		PRJNA338674	SRP083283	SAMN08024382	SRS2702527	2017-11-21	2017-11-20	NaN	19	1	Typhimurium			10	7	12	9	5	9	2
SAL_MA7841AA	OH-17-8533	SRR6321908;ILLUMINA;Paired;500;SRX3421731;556397476;233	SAL_MA7841AA	Livestock	Bovine	Bos taurus, Feces	2017				North America	United States	Ohio						Typhimurium	I				FDA Center for Food Safety and Applied Nutrition		PRJNA338674	SRP083283	SAMN08024357	SRS2713493	2017-11-24	2017-11-24	NaN	19	1	Typhimurium			10	7	12	9	5	9	2
SAL_BA9290AA	OSF002735	SRR1177352;ILLUMINA;Paired;500;SRX476539;298262668;167,SRR945073;ILLUMINA;Paired;500;SRX329292;292101868;163	SAL_BA9290AA	Livestock	Bovine	Bos taurus; Bovine (swab)	2007				North America	United States	Colorado						Typhimurium (Predicted)	I				US Food and Drug Administration		PRJNA186035	SRP018785	SAMN01920913	SRS465367	2015-08-27	2013-07-31	NaN	19	1	Typhimurium			10	7	12	9	5	9	2
SAL_BA8651AA	OSF002809	SRR949861;ILLUMINA;Paired;500;SRX333139;347377216;146	SAL_BA8651AA	Livestock	Bovine	Bos taurus; Bovine (necropsy)	2006				North America	United States	Washington						Typhimurium	I				Food and Drug Administration - Center for Food Safety and Applied Nutrition (US)		PRJNA186035	SRP018785	SAMN01920889	SRS468530	2015-08-27	2013-08-09	NaN	19	1	Typhimurium			10	7	12	9	5	9	2
SAL_BA4702AA	OSF005663	SRR961984;ILLUMINA;Paired;500;SRX343053;504141364;226	SAL_BA4702AA	Livestock	Bovine	ground beef food product:foodon_00001282; beef; ground beef	2009	12			North America	United States	Washington						Typhimurium (Predicted)					FDA/CFSAN		PRJNA186035	SRP018785	SAMN02265290	SRS475636	2015-08-27	2013-09-03	NaN	19	1	Typhimurium			10	7	12	9	5	9	2
SAL_BA8584AA	OSF005675	SRR950685;ILLUMINA;Paired;500;SRX333958;358547560;140	SAL_BA8584AA	Livestock	Bovine	Bovine (lymph node)	2007	1			North America	United States	Oregon						Typhimurium					Food and Drug Administration - Center for Food Safety and Applied Nutrition (US)		PRJNA186035	SRP018785	SAMN02265302	SRS469274	2015-08-27	2013-08-12	NaN	19	1	Typhimurium			10	7	12	9	5	9	2
SAL_BA8637AA	OSF005683	SRR949872;ILLUMINA;Paired;500;SRX333150;407464890;147	SAL_BA8637AA	Livestock	Bovine	Bovine (carcass)	2007	10			North America	United States	South Dakota						Typhimurium (Predicted)					FDA/CFSAN		PRJNA186035	SRP018785	SAMN02265310	SRS468541	2015-08-27	2013-08-09	NaN	19	1	Typhimurium			10	7	12	9	5	9	2
SAL_BA8574AA	OSF005697	SRR950691;ILLUMINA;Paired;500;SRX333965;559921752;138	SAL_BA8574AA	Livestock	Bovine	Bovine (carcass)	2007	10			North America	United States	South Dakota						Typhimurium (Predicted)					Food and Drug Administration - Center for Food Safety and Applied Nutrition (US)		PRJNA186035	SRP018785	SAMN02265324	SRS469281	2015-08-27	2013-08-13	NaN	19	1	Typhimurium			10	7	12	9	5	9	2
SAL_BA8932AA	OSF005710	SRR949353;ILLUMINA;Paired;500;SRX332832;478923594;129	SAL_BA8932AA	Livestock	Bovine	Bovine (carcass)	2007	10			North America	United States	South Dakota						Typhimurium (Predicted)					FDA/CFSAN		PRJNA186035	SRP018785	SAMN02265337	SRS468265	2015-08-27	2013-08-08	NaN	19	1	Typhimurium			10	7	12	9	5	9	2
SAL_DA7193AA	OSF012413	SRR1292257;ILLUMINA;Paired;500;SRX547055;722290078;151	SAL_DA7193AA	Livestock	Bovine	Bovine, feces	2006	11			North America	United States	Washington						Typhimurium	I				Food and Drug Administration - Center for Food Safety and Applied Nutrition (US)		PRJNA186035	SRP018785	SAMN02721420	SRS601220	2015-08-27	2014-05-19	NaN	19	1	Typhimurium			10	7	12	9	5	9	2
SAL_DA7206AA	OSF012458	SRR1292243;ILLUMINA;Paired;500;SRX547041;422700750;225	SAL_DA7206AA	Livestock	Bovine	Bovine, feces	2007	1			North America	United States	Washington						Typhimurium	I				Food and Drug Administration - Center for Food Safety and Applied Nutrition (US)		PRJNA186035	SRP018785	SAMN02721465	SRS614055	2015-08-27	2014-05-19	NaN	19	1	Typhimurium			10	7	12	9	5	9	2
SAL_DA7173AA	OSF012623	SRR1292277;ILLUMINA;Paired;500;SRX547075;421199242;229	SAL_DA7173AA	Livestock	Bovine	Bovine (necropsy)	2007	1			North America	United States	Washington						Typhimurium	I				Food and Drug Administration - Center for Food Safety and Applied Nutrition (US)		PRJNA186035	SRP018785	SAMN02742056	SRS614088	2015-08-27	2014-05-19	NaN	19	1	Typhimurium			10	7	12	9	5	9	2
SAL_DA7184AA	OSF012628	SRR1292266;ILLUMINA;Paired;500;SRX547064;237618576;232	SAL_DA7184AA	Livestock	Bovine	Bovine (colostrum)	2006	11			North America	United States	Oregon						Typhimurium	I				FDA/CFSAN		PRJNA186035	SRP018785	SAMN02742061	SRS614077	2015-08-27	2014-05-19	NaN	19	1	Typhimurium			10	7	12	9	5	9	2
SAL_DA7198AA	OSF012635	SRR1292252;ILLUMINA;Paired;500;SRX547050;481789760;193	SAL_DA7198AA	Livestock	Bovine	bovine feces	2006	11			North America	United States	Washington						Typhimurium	I				Food and Drug Administration - Center for Food Safety and Applied Nutrition (US)		PRJNA186035	SRP018785	SAMN02742068	SRS614064	2015-08-27	2014-05-19	NaN	19	1	Typhimurium			10	7	12	9	5	9	2
SAL_DA7195AA	OSF012650	SRR1292255;ILLUMINA;Paired;500;SRX547053;198375372;229	SAL_DA7195AA	Livestock	Bovine	bovine feces	2006	11			North America	United States	Washington						Typhimurium	I				Food and Drug Administration - Center for Food Safety and Applied Nutrition (US)		PRJNA186035	SRP018785	SAMN02742083	SRS614067	2015-08-27	2014-05-19	NaN	19	1	Typhimurium			10	7	12	9	5	9	2
SAL_DA7212AA	OSF012651	SRR1292237;ILLUMINA;Paired;500;SRX547035;304330400;220	SAL_DA7212AA	Livestock	Bovine	bovine feces	2006	11			North America	United States	Washington						Typhimurium	I				Food and Drug Administration - Center for Food Safety and Applied Nutrition (US)		PRJNA186035	SRP018785	SAMN02742084	SRS614049	2015-08-27	2014-05-19	NaN	19	1	Typhimurium			10	7	12	9	5	9	2
SAL_DA7166AA	OSF012652	SRR1292307;ILLUMINA;Paired;500;SRX547102;303749032;214	SAL_DA7166AA	Livestock	Bovine	bovine feces	2006	11			North America	United States	Washington						Typhimurium	I				FDA/CFSAN		PRJNA186035	SRP018785	SAMN02742085	SRS614115	2015-08-27	2014-05-19	NaN	19	1	Typhimurium			10	7	12	9	5	9	2
SAL_DA7148AA	OSF012653	SRR1292329;ILLUMINA;Paired;500;SRX547123;217736536;226	SAL_DA7148AA	Livestock	Bovine	bovine feces	2006	11			North America	United States	Washington						Typhimurium	I				Food and Drug Administration - Center for Food Safety and Applied Nutrition (US)		PRJNA186035	SRP018785	SAMN02742086	SRS614136	2015-08-27	2014-05-19	NaN	19	1	Typhimurium			10	7	12	9	5	9	2
SAL_DA5158AA	OSF012663	SRR1539600;ILLUMINA;Paired;500;SRX672496;173367700;187	SAL_DA5158AA	Livestock	Bovine	bovine feces	2006	11			North America	United States	Washington						Typhimurium	I				Food and Drug Administration - Center for Food Safety and Applied Nutrition (US)		PRJNA186035	SRP018785	SAMN02742096	SRS676985	2015-08-27	2014-08-08	NaN	19	1	Typhimurium			10	7	12	9	5	9	2
SAL_DA7157AA	OSF012665	SRR1292318;ILLUMINA;Paired;500;SRX547112;307888580;230	SAL_DA7157AA	Livestock	Bovine	bovine feces	2006	11			North America	United States	Washington						Typhimurium	I				FDA/CFSAN		PRJNA186035	SRP018785	SAMN02742098	SRS614125	2015-08-27	2014-05-19	NaN	19	1	Typhimurium			10	7	12	9	5	9	2
SAL_DA7012AA	OSF012669	SRR1300575;ILLUMINA;Paired;500;SRX554382;388854736;232	SAL_DA7012AA	Livestock	Bovine	bovine feces	2007	1			North America	United States	Washington						Typhimurium	I				Food and Drug Administration - Center for Food Safety and Applied Nutrition (US)		PRJNA186035	SRP018785	SAMN02742102	SRS621657	2015-08-27	2014-06-01	NaN	19	1	Typhimurium			10	7	12	9	5	9	2
SAL_DA6944AA	OSF012671	SRR1300662;ILLUMINA;Paired;500;SRX554455;476865328;232	SAL_DA6944AA	Livestock	Bovine	bovine	2007	1			North America	United States	Washington						Typhimurium	I				Food and Drug Administration - Center for Food Safety and Applied Nutrition (US)		PRJNA186035	SRP018785	SAMN02742104	SRS621730	2015-08-27	2014-06-01	NaN	19	1	Typhimurium			10	7	12	9	5	9	2
SAL_DA6899AA	OSF012681	SRR1300711;ILLUMINA;Paired;500;SRX554500;213071024;212	SAL_DA6899AA	Livestock	Bovine	bovine feces	2007	1			North America	United States	Idaho						Typhimurium	I				FDA/CFSAN		PRJNA186035	SRP018785	SAMN02742114	SRS621774	2015-08-27	2014-06-01	NaN	19	1	Typhimurium			10	7	12	9	5	9	2
SAL_DA6885AA	OSF012682	SRR1300725;ILLUMINA;Paired;500;SRX554514;211043804;214	SAL_DA6885AA	Livestock	Bovine	Bovine (culture medium)	2007	1			North America	United States	Washington						Typhimurium	I				FDA/CFSAN		PRJNA186035	SRP018785	SAMN02742115	SRS621788	2015-08-27	2014-06-01	NaN	19	1	Typhimurium			10	7	12	9	5	9	2
SAL_DA6837AA	OSF012685	SRR1302799;ILLUMINA;Paired;500;SRX555493;170260266;201	SAL_DA6837AA	Livestock	Bovine	Bovine (necropsy)	2007	1			North America	United States	Montana						Typhimurium	I				Food and Drug Administration - Center for Food Safety and Applied Nutrition (US)		PRJNA186035	SRP018785	SAMN02742118	SRS622596	2015-08-27	2014-06-02	NaN	19	1	Typhimurium			10	7	12	9	5	9	2
SAL_DA6831AA	OSF012689	SRR1302805;ILLUMINA;Paired;500;SRX555499;455840896;224	SAL_DA6831AA	Livestock	Bovine	bovine feces	2007	1			North America	United States	Washington						Typhimurium	I				Food and Drug Administration - Center for Food Safety and Applied Nutrition (US)		PRJNA186035	SRP018785	SAMN02742122	SRS622604	2015-08-27	2014-06-02	NaN	19	1	Typhimurium			10	7	12	9	5	9	2
SAL_DA6803AA	OSF012693	SRR1302863;ILLUMINA;Paired;500;SRX555561;229482140;185	SAL_DA6803AA	Livestock	Bovine	Bovine (necropsy)	2007	1			North America	United States	Idaho						Typhimurium	I				Food and Drug Administration - Center for Food Safety and Applied Nutrition (US)		PRJNA186035	SRP018785	SAMN02742126	SRS622657	2015-08-27	2014-06-02	NaN	19	1	Typhimurium			10	7	12	9	5	9	2
SAL_DA6811AA	OSF013235	SRR1302848;ILLUMINA;Paired;500;SRX555546;367741480;230	SAL_DA6811AA	Livestock	Bovine	bovine feces	2006	11			North America	United States	Washington						Typhimurium	I				Food and Drug Administration - Center for Food Safety and Applied Nutrition (US)		PRJNA186035	SRP018785	SAMN02782317	SRS622645	2015-08-27	2014-06-02	NaN	19	1	Typhimurium			10	7	12	9	5	9	2
SAL_DA6832AA	OSF013238	SRR1302804;ILLUMINA;Paired;500;SRX555498;363013860;227	SAL_DA6832AA	Livestock	Bovine	bovine	2006	11			North America	United States	Washington						Typhimurium	I				Food and Drug Administration - Center for Food Safety and Applied Nutrition (US)		PRJNA186035	SRP018785	SAMN02782320	SRS622601	2015-08-27	2014-06-02	NaN	19	1	Typhimurium			10	7	12	9	5	9	2
SAL_DA5191AA	OSF013239	SRR1539551;ILLUMINA;Paired;500;SRX672459;147893688;214	SAL_DA5191AA	Livestock	Bovine	bovine feces	2006	11			North America	United States	Washington						Typhimurium	I				Food and Drug Administration - Center for Food Safety and Applied Nutrition (US)		PRJNA186035	SRP018785	SAMN02782321	SRS676951	2015-08-27	2014-08-08	NaN	19	1	Typhimurium			10	7	12	9	5	9	2
SAL_DA6977AA	OSF013251	SRR1300625;ILLUMINA;Paired;500;SRX554422;200447884;238	SAL_DA6977AA	Livestock	Bovine	Bovine (necropsy-intestine)	2006	11			North America	United States	Washington						Typhimurium	I				Food and Drug Administration - Center for Food Safety and Applied Nutrition (US)		PRJNA186035	SRP018785	SAMN02782333	SRS621696	2015-08-27	2014-06-01	NaN	19	1	Typhimurium			10	7	12	9	5	9	2
SAL_DA6966AA	OSF013253	SRR1300636;ILLUMINA;Paired;500;SRX554433;917560352;158	SAL_DA6966AA	Livestock	Bovine	bovine feces	2006	11			North America	United States	Washington						Typhimurium	I				FDA/CFSAN		PRJNA186035	SRP018785	SAMN02782335	SRS621707	2015-08-27	2014-06-01	NaN	19	1	Typhimurium			10	7	12	9	5	9	2
SAL_DA6972AA	OSF013254	SRR1300630;ILLUMINA;Paired;500;SRX554427;609732652;229	SAL_DA6972AA	Livestock	Bovine	bovine feces	2006	11			North America	United States	Washington						Typhimurium	I				FDA/CFSAN		PRJNA186035	SRP018785	SAMN02782336	SRS621700	2015-08-27	2014-06-01	NaN	19	1	Typhimurium			10	7	12	9	5	9	2
SAL_DA6726AA	OSF013261	SRR1334373;ILLUMINA;Paired;500;SRX569703;441559698;233	SAL_DA6726AA	Livestock	Bovine	bovine feces	2007	1			North America	United States	Washington						Typhimurium	I				FDA/CFSAN		PRJNA186035	SRP018785	SAMN02782343	SRS627326	2015-08-27	2014-06-04	NaN	19	1	Typhimurium			10	7	12	9	5	9	2
SAL_DA6721AA	OSF013263	SRR1334381;ILLUMINA;Paired;500;SRX569708;425662272;224	SAL_DA6721AA	Livestock	Bovine	bovine feces	2006	11			North America	United States	Washington						Typhimurium	I				Food and Drug Administration - Center for Food Safety and Applied Nutrition (US)		PRJNA186035	SRP018785	SAMN02782345	SRS627331	2015-08-27	2014-06-04	NaN	19	1	Typhimurium			10	7	12	9	5	9	2
SAL_DA6683AA	OSF013264	SRR1334786;ILLUMINA;Paired;500;SRX569896;415423296;228	SAL_DA6683AA	Livestock	Bovine	bovine feces	2006	11			North America	United States	Washington						Typhimurium	I				Food and Drug Administration - Center for Food Safety and Applied Nutrition (US)		PRJNA186035	SRP018785	SAMN02782346	SRS627384	2015-08-27	2014-06-04	NaN	19	1	Typhimurium			10	7	12	9	5	9	2
SAL_DA6762AA	OSF013265	SRR1333888;ILLUMINA;Paired;500;SRX569443;686790496;226	SAL_DA6762AA	Livestock	Bovine	bovine feces	2006	11			North America	United States	Washington						Typhimurium	I				Food and Drug Administration - Center for Food Safety and Applied Nutrition (US)		PRJNA186035	SRP018785	SAMN02782347	SRS627264	2015-08-27	2014-06-04	NaN	19	1	Typhimurium			10	7	12	9	5	9	2
SAL_DA6693AA	OSF013266	SRR1334666;ILLUMINA;Paired;500;SRX569837;340805994;223	SAL_DA6693AA	Livestock	Bovine	bovine feces	2007	1			North America	United States	Idaho						Typhimurium	I				FDA/CFSAN		PRJNA186035	SRP018785	SAMN02782348	SRS627370	2015-08-27	2014-06-04	NaN	19	1	Typhimurium			10	7	12	9	5	9	2
SAL_DA6752AA	OSF013267	SRR1334130;ILLUMINA;Paired;500;SRX569565;278179136;232	SAL_DA6752AA	Livestock	Bovine	bovine feces	2007	1			North America	United States	Washington						Typhimurium	I				Food and Drug Administration - Center for Food Safety and Applied Nutrition (US)		PRJNA186035	SRP018785	SAMN02782349	SRS627289	2015-08-27	2014-06-04	NaN	19	1	Typhimurium			10	7	12	9	5	9	2
SAL_DA6768AA	OSF013271	SRR1333882;ILLUMINA;Paired;500;SRX569437;655679178;189	SAL_DA6768AA	Livestock	Bovine	bovine feces	2007	1			North America	United States	Washington						Typhimurium	I				FDA/CFSAN		PRJNA186035	SRP018785	SAMN02782353	SRS627258	2015-08-27	2014-06-04	NaN	19	1	Typhimurium			10	7	12	9	5	9	2
SAL_DA6767AA	OSF013274	SRR1333883;ILLUMINA;Paired;500;SRX569438;481636016;212	SAL_DA6767AA	Livestock	Bovine	bovine feces	2007	1			North America	United States	Washington						Typhimurium	I				FDA/CFSAN		PRJNA186035	SRP018785	SAMN02782356	SRS627259	2015-08-27	2014-06-04	NaN	19	1	Typhimurium			10	7	12	9	5	9	2
SAL_DA6776AA	OSF013276	SRR1333874;ILLUMINA;Paired;500;SRX569429;215375344;232	SAL_DA6776AA	Livestock	Bovine	bovine feces	2007	1			North America	United States	Washington						Typhimurium	I				FDA/CFSAN		PRJNA186035	SRP018785	SAMN02782358	SRS627250	2015-08-27	2014-06-04	NaN	19	1	Typhimurium			10	7	12	9	5	9	2
SAL_DA6763AA	OSF013277	SRR1333887;ILLUMINA;Paired;500;SRX569442;330251610;235	SAL_DA6763AA	Livestock	Bovine	bovine feces	2007	1			North America	United States	Washington						Typhimurium	I				Food and Drug Administration - Center for Food Safety and Applied Nutrition (US)		PRJNA186035	SRP018785	SAMN02782359	SRS627263	2015-08-27	2014-06-04	NaN	19	1	Typhimurium			10	7	12	9	5	9	2
SAL_DA6713AA	OSF013278	SRR1334487;ILLUMINA;Paired;500;SRX569730;725562600;222	SAL_DA6713AA	Livestock	Bovine	bovine feces	2007	1			North America	United States	Washington						Typhimurium	I				Food and Drug Administration - Center for Food Safety and Applied Nutrition (US)		PRJNA186035	SRP018785	SAMN02782360	SRS627341	2015-08-27	2014-06-04	NaN	19	1	Typhimurium			10	7	12	9	5	9	2
SAL_DA6682AA	OSF013280	SRR1334788;ILLUMINA;Paired;500;SRX569897;641035694;221	SAL_DA6682AA	Livestock	Bovine	bovine feces	2007	1			North America	United States	Washington						Typhimurium	I				Food and Drug Administration - Center for Food Safety and Applied Nutrition (US)		PRJNA186035	SRP018785	SAMN02782362	SRS627385	2015-08-27	2014-06-04	NaN	19	1	Typhimurium			10	7	12	9	5	9	2
SAL_DA6702AA	OSF013281	SRR1334633;ILLUMINA;Paired;500;SRX569809;263172028;226	SAL_DA6702AA	Livestock	Bovine	Bovine (necropsy-mesenteric lymph node)	2007	1			North America	United States	Washington						Typhimurium	I				FDA/CFSAN		PRJNA186035	SRP018785	SAMN02782363	SRS627359	2015-08-27	2014-06-04	NaN	19	1	Typhimurium			10	7	12	9	5	9	2
SAL_DA6706AA	OSF013283	SRR1334562;ILLUMINA;Paired;500;SRX569771;369039944;238	SAL_DA6706AA	Livestock	Bovine	bovine feces	2007	1			North America	United States	Washington						Typhimurium	I				Food and Drug Administration - Center for Food Safety and Applied Nutrition (US)		PRJNA186035	SRP018785	SAMN02782365	SRS627352	2015-08-27	2014-06-04	NaN	19	1	Typhimurium			10	7	12	9	5	9	2
SAL_DA6732AA	OSF013284	SRR1334289;ILLUMINA;Paired;500;SRX569646;486149400;220	SAL_DA6732AA	Livestock	Bovine	bovine feces	2007	1			North America	United States	Washington						Typhimurium	I				FDA/CFSAN		PRJNA186035	SRP018785	SAMN02782366	SRS627316	2015-08-27	2014-06-04	NaN	19	1	Typhimurium			10	7	12	9	5	9	2
SAL_DA6701AA	OSF013286	SRR1334634;ILLUMINA;Paired;500;SRX569810;322678980;234	SAL_DA6701AA	Livestock	Bovine	bovine feces	2007	1			North America	United States	Washington						Typhimurium	I				Food and Drug Administration - Center for Food Safety and Applied Nutrition (US)		PRJNA186035	SRP018785	SAMN02782368	SRS627360	2015-08-27	2014-06-04	NaN	19	1	Typhimurium			10	7	12	9	5	9	2
SAL_DA6766AA	OSF013287	SRR1333884;ILLUMINA;Paired;500;SRX569439;190180836;229	SAL_DA6766AA	Livestock	Bovine	bovine	2007	1			North America	United States	Washington						Typhimurium	I				Food and Drug Administration - Center for Food Safety and Applied Nutrition (US)		PRJNA186035	SRP018785	SAMN02782369	SRS627260	2015-08-27	2014-06-04	NaN	19	1	Typhimurium			10	7	12	9	5	9	2
SAL_DA6712AA	OSF013288	SRR1334488;ILLUMINA;Paired;500;SRX569731;558982980;214	SAL_DA6712AA	Livestock	Bovine	bovine feces	2007	1			North America	United States	Washington						Typhimurium	I				Food and Drug Administration - Center for Food Safety and Applied Nutrition (US)		PRJNA186035	SRP018785	SAMN02782370	SRS627342	2015-08-27	2014-06-04	NaN	19	1	Typhimurium			10	7	12	9	5	9	2
SAL_DA6742AA	OSF013289	SRR1334176;ILLUMINA;Paired;500;SRX569580;325430862;237	SAL_DA6742AA	Livestock	Bovine	bovine feces	2007	1			North America	United States	Washington						Typhimurium	I				Food and Drug Administration - Center for Food Safety and Applied Nutrition (US)		PRJNA186035	SRP018785	SAMN02782371	SRS627299	2015-08-27	2014-06-04	NaN	19	1	Typhimurium			10	7	12	9	5	9	2
SAL_DA6731AA	OSF013290	SRR1334290;ILLUMINA;Paired;500;SRX569651;297434576;236	SAL_DA6731AA	Livestock	Bovine	bovine feces	2007	1			North America	United States	Washington						Typhimurium	I				Food and Drug Administration - Center for Food Safety and Applied Nutrition (US)		PRJNA186035	SRP018785	SAMN02782372	SRS627317	2015-08-27	2014-06-04	NaN	19	1	Typhimurium			10	7	12	9	5	9	2
SAL_DA6705AA	OSF013291	SRR1334563;ILLUMINA;Paired;500;SRX569772;346034032;232	SAL_DA6705AA	Livestock	Bovine	bovine feces	2007	1			North America	United States	Washington						Typhimurium	I				FDA/CFSAN		PRJNA186035	SRP018785	SAMN02782373	SRS627353	2015-08-27	2014-06-04	NaN	19	1	Typhimurium			10	7	12	9	5	9	2
SAL_DA6749AA	OSF013294	SRR1334133;ILLUMINA;Paired;500;SRX569573;626427384;227	SAL_DA6749AA	Livestock	Bovine	bovine feces	2007	1			North America	United States	Washington						Typhimurium	I				Food and Drug Administration - Center for Food Safety and Applied Nutrition (US)		PRJNA186035	SRP018785	SAMN02782376	SRS627292	2015-08-27	2014-06-04	NaN	19	1	Typhimurium			10	7	12	9	5	9	2
SAL_DA6632AA	OSF013295	SRR1346287;ILLUMINA;Paired;500;SRX575100;138212582;227	SAL_DA6632AA	Livestock	Bovine	bovine feces	2007	1			North America	United States	Washington						Typhimurium	I				Food and Drug Administration - Center for Food Safety and Applied Nutrition (US)		PRJNA186035	SRP018785	SAMN02782377	SRS629044	2015-08-27	2014-06-06	NaN	19	1	Typhimurium			10	7	12	9	5	9	2
SAL_DA6645AA	OSF013296	SRR1346274;ILLUMINA;Paired;500;SRX575087;480619440;228	SAL_DA6645AA	Livestock	Bovine	bovine feces	2007	1			North America	United States	Washington						Typhimurium	I				Food and Drug Administration - Center for Food Safety and Applied Nutrition (US)		PRJNA186035	SRP018785	SAMN02782378	SRS629031	2015-08-27	2014-06-06	NaN	19	1	Typhimurium			10	7	12	9	5	9	2
SAL_DA6619AA	OSF013298	SRR1346302;ILLUMINA;Paired;500;SRX575115;774604148;202	SAL_DA6619AA	Livestock	Bovine	Bovine (necropsy-ileum-spleen)	2007	1			North America	United States	Washington						Typhimurium	I				Food and Drug Administration - Center for Food Safety and Applied Nutrition (US)		PRJNA186035	SRP018785	SAMN02782380	SRS629059	2015-08-27	2014-06-06	NaN	19	1	Typhimurium			10	7	12	9	5	9	2
SAL_DA5098AA	OSF013299	SRR1544166;ILLUMINA;Paired;500;SRX675627;100619852;229	SAL_DA5098AA	Livestock	Bovine	Bovine (culture medium)	2007	1			North America	United States	Washington						Typhimurium	I				Food and Drug Administration - Center for Food Safety and Applied Nutrition (US)		PRJNA186035	SRP018785	SAMN02782381	SRS679293	2015-08-27	2014-08-11	NaN	19	1	Typhimurium			10	7	12	9	5	9	2
SAL_DA6605AA	OSF013300	SRR1346316;ILLUMINA;Paired;500;SRX575130;288722280;220	SAL_DA6605AA	Livestock	Bovine	bovine feces	2007	1			North America	United States	Washington						Typhimurium	I				Food and Drug Administration - Center for Food Safety and Applied Nutrition (US)		PRJNA186035	SRP018785	SAMN02782382	SRS629074	2015-08-27	2014-06-06	NaN	19	1	Typhimurium			10	7	12	9	5	9	2
SAL_DA6631AA	OSF013302	SRR1346288;ILLUMINA;Paired;500;SRX575101;338657532;211	SAL_DA6631AA	Livestock	Bovine	bovine feces	2007	1			North America	United States	Montana						Typhimurium	I				Food and Drug Administration - Center for Food Safety and Applied Nutrition (US)		PRJNA186035	SRP018785	SAMN02782384	SRS629045	2015-08-27	2014-06-06	NaN	19	1	Typhimurium			10	7	12	9	5	9	2
SAL_DA6601AA	OSF013304	SRR1346320;ILLUMINA;Paired;500;SRX575134;446191486;221	SAL_DA6601AA	Livestock	Bovine	Bovine (necropsy-tissue pool)	2007	1			North America	United States	Montana						Typhimurium	I				Food and Drug Administration - Center for Food Safety and Applied Nutrition (US)		PRJNA186035	SRP018785	SAMN02782386	SRS629078	2015-08-27	2014-06-06	NaN	19	1	Typhimurium			10	7	12	9	5	9	2
SAL_DA6647AA	OSF013306	SRR1346272;ILLUMINA;Paired;500;SRX575085;332462340;210	SAL_DA6647AA	Livestock	Bovine	bovine feces	2007	1			North America	United States	Washington						Typhimurium	I				Food and Drug Administration - Center for Food Safety and Applied Nutrition (US)		PRJNA186035	SRP018785	SAMN02782388	SRS629029	2015-08-27	2014-06-06	NaN	19	1	Typhimurium			10	7	12	9	5	9	2
SAL_DA6611AA	OSF013307	SRR1346310;ILLUMINA;Paired;500;SRX575123;308297662;229	SAL_DA6611AA	Livestock	Bovine	Bovine (culture medium)	2007	1			North America	United States	Washington						Typhimurium	I				Food and Drug Administration - Center for Food Safety and Applied Nutrition (US)		PRJNA186035	SRP018785	SAMN02782389	SRS629067	2015-08-27	2014-06-06	NaN	19	1	Typhimurium			10	7	12	9	5	9	2
SAL_DA6653AA	OSF013308	SRR1346265;ILLUMINA;Paired;500;SRX575078;305211506;191	SAL_DA6653AA	Livestock	Bovine	Bovine (necropsy)	2007	1			North America	United States	Montana						Typhimurium	I				FDA/CFSAN		PRJNA186035	SRP018785	SAMN02782390	SRS629022	2015-08-27	2014-06-06	NaN	19	1	Typhimurium			10	7	12	9	5	9	2
SAL_DA6599AA	OSF013310	SRR1346322;ILLUMINA;Paired;500;SRX575136;96390624;222	SAL_DA6599AA	Livestock	Bovine	bovine feces	2007	1			North America	United States	Montana						Typhimurium	I				Food and Drug Administration - Center for Food Safety and Applied Nutrition (US)		PRJNA186035	SRP018785	SAMN02782392	SRS629081	2015-08-27	2014-06-06	NaN	19	1	Typhimurium			10	7	12	9	5	9	2
SAL_DA6663AA	OSF013311	SRR1346255;ILLUMINA;Paired;500;SRX575068;499118400;230	SAL_DA6663AA	Livestock	Bovine	Bovine (intestine)	2007	1			North America	United States	Washington						Typhimurium	I				Food and Drug Administration - Center for Food Safety and Applied Nutrition (US)		PRJNA186035	SRP018785	SAMN02782393	SRS629012	2015-08-27	2014-06-06	NaN	19	1	Typhimurium			10	7	12	9	5	9	2
SAL_DA6562AA	OSF013313	SRR1363305;ILLUMINA;Paired;500;SRX581729;469165620;231	SAL_DA6562AA	Livestock	Bovine	Bovine (intestine)	2007	1			North America	United States	Washington						Typhimurium	I				Food and Drug Administration - Center for Food Safety and Applied Nutrition (US)		PRJNA186035	SRP018785	SAMN02782395	SRS630403	2015-08-27	2014-06-09	NaN	19	1	Typhimurium			10	7	12	9	5	9	2
SAL_DA6514AA	OSF013314	SRR1363353;ILLUMINA;Paired;500;SRX581777;281953742;217	SAL_DA6514AA	Livestock	Bovine	Bovine (necropsy)	2007	1			North America	United States	Washington						Typhimurium	I				Food and Drug Administration - Center for Food Safety and Applied Nutrition (US)		PRJNA186035	SRP018785	SAMN02782396	SRS630451	2015-08-27	2014-06-09	NaN	19	1	Typhimurium			10	7	12	9	5	9	2
SAL_DA6535AA	OSF013315	SRR1363332;ILLUMINA;Paired;500;SRX581756;237257980;205	SAL_DA6535AA	Livestock	Bovine	bovine feces	2007	1			North America	United States	Washington						Typhimurium	I				FOOD AND DRUG ADMINISTRATION, CENTER FOR FOOD SAFETY AND APPLIED NUTRITION		PRJNA186035	SRP018785	SAMN02782397	SRS630430	2015-08-27	2014-06-09	NaN	19	1	Typhimurium			10	7	12	9	5	9	2
SAL_DA6587AA	OSF013316	SRR1363280;ILLUMINA;Paired;500;SRX581704;424952660;215	SAL_DA6587AA	Livestock	Bovine	bovine feces	2007	1			North America	United States	Washington						Typhimurium	I				Food and Drug Administration - Center for Food Safety and Applied Nutrition (US)		PRJNA186035	SRP018785	SAMN02782398	SRS630378	2015-08-27	2014-06-09	NaN	19	1	Typhimurium			10	7	12	9	5	9	2
SAL_DA6524AA	OSF013319	SRR1363343;ILLUMINA;Paired;500;SRX581767;364524624;219	SAL_DA6524AA	Livestock	Bovine	Bovine (necropsy)	2007	1			North America	United States	Alaska						Typhimurium	I				FDA/CFSAN		PRJNA186035	SRP018785	SAMN02782401	SRS630441	2015-08-27	2014-06-09	NaN	19	1	Typhimurium			10	7	12	9	5	9	2
SAL_DA6579AA	OSF013321	SRR1363288;ILLUMINA;Paired;500;SRX581712;371054400;230	SAL_DA6579AA	Livestock	Bovine	Bovine (necropsy)	2007	1			North America	United States	Washington						Typhimurium	I				Food and Drug Administration - Center for Food Safety and Applied Nutrition (US)		PRJNA186035	SRP018785	SAMN02782403	SRS630386	2015-08-27	2014-06-09	NaN	19	1	Typhimurium			10	7	12	9	5	9	2
SAL_DA6548AA	OSF013324	SRR1363319;ILLUMINA;Paired;500;SRX581743;180381760;208	SAL_DA6548AA	Livestock	Bovine	bovine feces	2007	1			North America	United States	Washington						Typhimurium	I				Food and Drug Administration - Center for Food Safety and Applied Nutrition (US)		PRJNA186035	SRP018785	SAMN02782406	SRS630417	2015-08-27	2014-06-09	NaN	19	1	Typhimurium			10	7	12	9	5	9	2
SAL_DA6546AA	OSF013326	SRR1363321;ILLUMINA;Paired;500;SRX581745;567694916;181	SAL_DA6546AA	Livestock	Bovine	bovine feces	2007	1			North America	United States	Washington						Typhimurium	I				Food and Drug Administration - Center for Food Safety and Applied Nutrition (US)		PRJNA186035	SRP018785	SAMN02782408	SRS630419	2015-08-27	2014-06-09	NaN	19	1	Typhimurium			10	7	12	9	5	9	2
SAL_DA6545AA	OSF013327	SRR1363322;ILLUMINA;Paired;500;SRX581746;405588188;226	SAL_DA6545AA	Livestock	Bovine	bovine feces	2007	1			North America	United States	Washington						Typhimurium	I				Food and Drug Administration - Center for Food Safety and Applied Nutrition (US)		PRJNA186035	SRP018785	SAMN02782409	SRS630420	2015-08-27	2014-06-09	NaN	19	1	Typhimurium			10	7	12	9	5	9	2
SAL_DA6540AA	OSF013330	SRR1363327;ILLUMINA;Paired;500;SRX581751;271461628;211	SAL_DA6540AA	Livestock	Bovine	bovine feces	2007	1			North America	United States	Washington						Typhimurium	I				Food and Drug Administration - Center for Food Safety and Applied Nutrition (US)		PRJNA186035	SRP018785	SAMN02782412	SRS630425	2015-08-27	2014-06-09	NaN	19	1	Typhimurium			10	7	12	9	5	9	2
SAL_DA6504AA	OSF013333	SRR1379614;ILLUMINA;Paired;500;SRX590680;657369504;198	SAL_DA6504AA	Livestock	Bovine	bovine feces	2007	1			North America	United States	Washington						Typhimurium	I				Food and Drug Administration - Center for Food Safety and Applied Nutrition (US)		PRJNA186035	SRP018785	SAMN02782415	SRS634582	2015-08-27	2014-06-11	NaN	19	1	Typhimurium			10	7	12	9	5	9	2
SAL_DA6497AA	OSF013334	SRR1379621;ILLUMINA;Paired;500;SRX590687;254475930;205	SAL_DA6497AA	Livestock	Bovine	bovine feces	2007	1			North America	United States	Alaska						Typhimurium	I				Food and Drug Administration - Center for Food Safety and Applied Nutrition (US)		PRJNA186035	SRP018785	SAMN02782416	SRS634589	2015-08-27	2014-06-11	NaN	19	1	Typhimurium			10	7	12	9	5	9	2
SAL_DA6496AA	OSF013335	SRR1379622;ILLUMINA;Paired;500;SRX590688;357428364;174	SAL_DA6496AA	Livestock	Bovine	Bovine (intestine)	2007	1			North America	United States	Washington						Typhimurium	I				Food and Drug Administration - Center for Food Safety and Applied Nutrition (US)		PRJNA186035	SRP018785	SAMN02782417	SRS634590	2015-08-27	2014-06-11	NaN	19	1	Typhimurium			10	7	12	9	5	9	2
SAL_DA6498AA	OSF013344	SRR1379620;ILLUMINA;Paired;500;SRX590686;482296204;226	SAL_DA6498AA	Livestock	Bovine	bovine feces	2007	1			North America	United States	Washington						Typhimurium	I				Food and Drug Administration - Center for Food Safety and Applied Nutrition (US)		PRJNA186035	SRP018785	SAMN02782426	SRS634588	2015-08-27	2014-06-11	NaN	19	1	Typhimurium			10	7	12	9	5	9	2
SAL_DA6506AA	OSF013345	SRR1379612;ILLUMINA;Paired;500;SRX590678;770679390;195	SAL_DA6506AA	Livestock	Bovine	bovine feces	2007	1			North America	United States	Washington						Typhimurium	I				Food and Drug Administration - Center for Food Safety and Applied Nutrition (US)		PRJNA186035	SRP018785	SAMN02782427	SRS634580	2015-08-27	2014-06-11	NaN	19	1	Typhimurium			10	7	12	9	5	9	2
SAL_DA6505AA	OSF013346	SRR1379613;ILLUMINA;Paired;500;SRX590679;713445088;194	SAL_DA6505AA	Livestock	Bovine	bovine feces	2007	1			North America	United States	Washington						Typhimurium	I				Food and Drug Administration - Center for Food Safety and Applied Nutrition (US)		PRJNA186035	SRP018785	SAMN02782428	SRS634581	2015-08-27	2014-06-11	NaN	19	1	Typhimurium			10	7	12	9	5	9	2
SAL_DA6502AA	OSF013347	SRR1379616;ILLUMINA;Paired;500;SRX590682;666046740;213	SAL_DA6502AA	Livestock	Bovine	Bovine (lymph)	2007	1			North America	United States	Washington						Typhimurium	I				Food and Drug Administration - Center for Food Safety and Applied Nutrition (US)		PRJNA186035	SRP018785	SAMN02782429	SRS634584	2015-08-27	2014-06-11	NaN	19	1	Typhimurium			10	7	12	9	5	9	2
SAL_DA5148AA	OSF013350	SRR1539610;ILLUMINA;Paired;500;SRX672507;134015520;215	SAL_DA5148AA	Livestock	Bovine	Bovine (thorax)	2007	1			North America	United States	Washington						Typhimurium	I				FDA/CFSAN		PRJNA186035	SRP018785	SAMN02782432	SRS676995	2015-08-27	2014-08-08	NaN	19	1	Typhimurium			10	7	12	9	5	9	2
SAL_DA6390AA	OSF013353	SRR1395324;ILLUMINA;Paired;500;SRX598032;211719952;232	SAL_DA6390AA	Livestock	Bovine	Bovine (lymph)	2007	1			North America	United States	Washington						Typhimurium	I				Food and Drug Administration - Center for Food Safety and Applied Nutrition (US)		PRJNA186035	SRP018785	SAMN02782435	SRS637589	2015-08-27	2014-06-13	NaN	19	1	Typhimurium			10	7	12	9	5	9	2
SAL_DA5182AA	OSF013358	SRR1539576;ILLUMINA;Paired;500;SRX672472;144324330;227	SAL_DA5182AA	Livestock	Bovine	bovine	2007	1			North America	United States	Washington						Typhimurium	I				Food and Drug Administration - Center for Food Safety and Applied Nutrition (US)		PRJNA186035	SRP018785	SAMN02782440	SRS676964	2015-08-27	2014-08-08	NaN	19	1	Typhimurium			10	7	12	9	5	9	2
SAL_DA6395AA	OSF013359	SRR1395314;ILLUMINA;Paired;500;SRX598024;288993770;199	SAL_DA6395AA	Livestock	Bovine	bovine feces	2007	1			North America	United States	Washington						Typhimurium	I				FDA/CFSAN		PRJNA186035	SRP018785	SAMN02782441	SRS637582	2015-08-27	2014-06-13	NaN	19	1	Typhimurium			10	7	12	9	5	9	2
SAL_DA5097AA	OSF013364	SRR1544167;ILLUMINA;Paired;500;SRX675628;95959130;223	SAL_DA5097AA	Livestock	Bovine	bovine feces	2007	1			North America	United States	Washington						Typhimurium	I				Food and Drug Administration - Center for Food Safety and Applied Nutrition (US)		PRJNA186035	SRP018785	SAMN02782446	SRS679294	2015-08-27	2014-08-11	NaN	19	1	Typhimurium			10	7	12	9	5	9	2
SAL_DA6337AA	OSF013370	SRR1411179;ILLUMINA;Paired;500;SRX604242;443257336;233	SAL_DA6337AA	Livestock	Bovine	bovine feces	2007	1			North America	United States	Washington						Typhimurium	I				Food and Drug Administration - Center for Food Safety and Applied Nutrition (US)		PRJNA186035	SRP018785	SAMN02782452	SRS638985	2015-08-27	2014-06-16	NaN	19	1	Typhimurium			10	7	12	9	5	9	2
SAL_DA6364AA	OSF013373	SRR1411133;ILLUMINA;Paired;500;SRX603866;407634150;231	SAL_DA6364AA	Livestock	Bovine	bovine feces	2007	1			North America	United States	Washington						Typhimurium	I				Food and Drug Administration - Center for Food Safety and Applied Nutrition (US)		PRJNA186035	SRP018785	SAMN02782455	SRS638609	2015-08-27	2014-06-16	NaN	19	1	Typhimurium			10	7	12	9	5	9	2
SAL_DA6359AA	OSF013377	SRR1411145;ILLUMINA;Paired;500;SRX604210;404974360;190	SAL_DA6359AA	Livestock	Bovine	Bovine (necropsy)	2007	1			North America	United States	Washington						Typhimurium	I				Food and Drug Administration - Center for Food Safety and Applied Nutrition (US)		PRJNA186035	SRP018785	SAMN02782459	SRS638953	2015-08-27	2014-06-16	NaN	19	1	Typhimurium			10	7	12	9	5	9	2
SAL_DA6358AA	OSF013380	SRR1411146;ILLUMINA;Paired;500;SRX604211;455719792;184	SAL_DA6358AA	Livestock	Bovine	bovine feces	2007	1			North America	United States	Washington						Typhimurium	I				Food and Drug Administration - Center for Food Safety and Applied Nutrition (US)		PRJNA186035	SRP018785	SAMN02782462	SRS638954	2015-08-27	2014-06-16	NaN	19	1	Typhimurium			10	7	12	9	5	9	2
SAL_DA5949AA	OSF018447	SRR1501673;ILLUMINA;Paired;500;SRX641660;659055124;211	SAL_DA5949AA	Livestock	Bovine	bovine feces	2007	1			North America	United States	Washington						Typhimurium	I				Food and Drug Administration - Center for Food Safety and Applied Nutrition (US)		PRJNA186035	SRP018785	SAMN02849715	SRS650605	2015-08-27	2014-06-30	NaN	19	1	Typhimurium			10	7	12	9	5	9	2
SAL_DA6015AA	OSF018448	SRR1501489;ILLUMINA;Paired;500;SRX641530;255343950;235	SAL_DA6015AA	Livestock	Bovine	Bovine (multiple tissues-heart kidney,liver,spleen)	2007	1			North America	United States	Washington						Typhimurium	I				FDA/CFSAN		PRJNA186035	SRP018785	SAMN02849716	SRS650476	2015-08-27	2014-06-30	NaN	19	1	Typhimurium			10	7	12	9	5	9	2
SAL_DA5973AA	OSF018449	SRR1501649;ILLUMINA;Paired;500;SRX641636;649892374;193	SAL_DA5973AA	Livestock	Bovine	bovine feces	2007	1			North America	United States	Washington						Typhimurium	I				Food and Drug Administration - Center for Food Safety and Applied Nutrition (US)		PRJNA186035	SRP018785	SAMN02849717	SRS650581	2015-08-27	2014-06-30	NaN	19	1	Typhimurium			10	7	12	9	5	9	2
SAL_DA5988AA	OSF018450	SRR1501634;ILLUMINA;Paired;500;SRX641621;558833816;226	SAL_DA5988AA	Livestock	Bovine	bovine feces	2007	1			North America	United States	Washington						Typhimurium	I				Food and Drug Administration - Center for Food Safety and Applied Nutrition (US)		PRJNA186035	SRP018785	SAMN02849718	SRS650566	2015-08-27	2014-06-30	NaN	19	1	Typhimurium			10	7	12	9	5	9	2
SAL_DA6004AA	OSF018452	SRR1501618;ILLUMINA;Paired;500;SRX641605;281899640;236	SAL_DA6004AA	Livestock	Bovine	bovine feces	2007	1			North America	United States	Washington						Typhimurium	I				Food and Drug Administration - Center for Food Safety and Applied Nutrition (US)		PRJNA186035	SRP018785	SAMN02849720	SRS650550	2015-08-27	2014-06-30	NaN	19	1	Typhimurium			10	7	12	9	5	9	2
SAL_DA6027AA	OSF018453	SRR1501477;ILLUMINA;Paired;500;SRX641518;463124856;222	SAL_DA6027AA	Livestock	Bovine	Bovine (fecal swab)	2007	1			North America	United States	Washington						Typhimurium	I				Food and Drug Administration - Center for Food Safety and Applied Nutrition (US)		PRJNA186035	SRP018785	SAMN02849721	SRS650464	2015-08-27	2014-06-30	NaN	19	1	Typhimurium			10	7	12	9	5	9	2
SAL_DA5055AA	OSF018455	SRR1544223;ILLUMINA;Paired;500;SRX675684;101339040;240	SAL_DA5055AA	Livestock	Bovine	bovine feces	2007	1			North America	United States	Washington						Typhimurium	I				Food and Drug Administration - Center for Food Safety and Applied Nutrition (US)		PRJNA186035	SRP018785	SAMN02849723	SRS679337	2015-08-27	2014-08-11	NaN	19	1	Typhimurium			10	7	12	9	5	9	2
SAL_DA6014AA	OSF018457	SRR1501490;ILLUMINA;Paired;500;SRX641531;431120670;227	SAL_DA6014AA	Livestock	Bovine	bovine feces	2007	1			North America	United States	Washington						Typhimurium	I				Food and Drug Administration - Center for Food Safety and Applied Nutrition (US)		PRJNA186035	SRP018785	SAMN02849725	SRS650477	2015-08-27	2014-06-30	NaN	19	1	Typhimurium			10	7	12	9	5	9	2
SAL_DA6026AA	OSF018458	SRR1501478;ILLUMINA;Paired;500;SRX641519;339825564;234	SAL_DA6026AA	Livestock	Bovine	bovine feces	2007	1			North America	United States	Washington						Typhimurium	I				Food and Drug Administration - Center for Food Safety and Applied Nutrition (US)		PRJNA186035	SRP018785	SAMN02849726	SRS650465	2015-08-27	2014-06-30	NaN	19	1	Typhimurium			10	7	12	9	5	9	2
SAL_DA5925AA	OSF018459	SRR1501699;ILLUMINA;Paired;500;SRX641686;561417696;196	SAL_DA5925AA	Livestock	Bovine	bovine feces	2007	1			North America	United States	Washington						Typhimurium	I				Food and Drug Administration - Center for Food Safety and Applied Nutrition (US)		PRJNA186035	SRP018785	SAMN02849727	SRS650629	2015-08-27	2014-06-30	NaN	19	1	Typhimurium			10	7	12	9	5	9	2
SAL_DA5936AA	OSF018463	SRR1501686;ILLUMINA;Paired;500;SRX641673;149449440;240	SAL_DA5936AA	Livestock	Bovine	bovine feces	2007	1			North America	United States	Washington						Typhimurium	I				Food and Drug Administration - Center for Food Safety and Applied Nutrition (US)		PRJNA186035	SRP018785	SAMN02849731	SRS650618	2015-08-27	2014-06-30	NaN	19	1	Typhimurium			10	7	12	9	5	9	2
SAL_DA6010AA	OSF018464	SRR1501495;ILLUMINA;Paired;500;SRX641535;384236724;237	SAL_DA6010AA	Livestock	Bovine	bovine feces	2007	1			North America	United States	Washington						Typhimurium	I				Food and Drug Administration - Center for Food Safety and Applied Nutrition (US)		PRJNA186035	SRP018785	SAMN02849732	SRS650481	2015-08-27	2014-06-30	NaN	19	1	Typhimurium			10	7	12	9	5	9	2
SAL_DA6013AA	OSF018466	SRR1501491;ILLUMINA;Paired;500;SRX641532;493187652;222	SAL_DA6013AA	Livestock	Bovine	bovine feces	2007	1			North America	United States	Washington						Typhimurium	I				Food and Drug Administration - Center for Food Safety and Applied Nutrition (US)		PRJNA186035	SRP018785	SAMN02849734	SRS650478	2015-08-27	2014-06-30	NaN	19	1	Typhimurium			10	7	12	9	5	9	2
SAL_DA5986AA	OSF018467	SRR1501636;ILLUMINA;Paired;500;SRX641623;211569552;222	SAL_DA5986AA	Livestock	Bovine	bovine feces	2007	1			North America	United States	Washington						Typhimurium	I				Food and Drug Administration - Center for Food Safety and Applied Nutrition (US)		PRJNA186035	SRP018785	SAMN02849735	SRS650568	2015-08-27	2014-06-30	NaN	19	1	Typhimurium			10	7	12	9	5	9	2
SAL_DA5928AA	OSF018468	SRR1501696;ILLUMINA;Paired;500;SRX641683;852933840;230	SAL_DA5928AA	Livestock	Bovine	Bovine (necropsy-intestine)	2007	1			North America	United States	Washington						Typhimurium	I				FDA/CFSAN		PRJNA186035	SRP018785	SAMN02849736	SRS650626	2015-08-27	2014-06-30	NaN	19	1	Typhimurium			10	7	12	9	5	9	2
SAL_DA5960AA	OSF018469	SRR1501662;ILLUMINA;Paired;500;SRX641649;536620320;180	SAL_DA5960AA	Livestock	Bovine	bovine feces	2007	1			North America	United States	Washington						Typhimurium	I				Food and Drug Administration - Center for Food Safety and Applied Nutrition (US)		PRJNA186035	SRP018785	SAMN02849737	SRS650594	2015-08-27	2014-06-30	NaN	19	1	Typhimurium			10	7	12	9	5	9	2
SAL_DA5931AA	OSF018475	SRR1501693;ILLUMINA;Paired;500;SRX641680;447758400;240	SAL_DA5931AA	Livestock	Bovine	Bovine (necropsy)	2007	1			North America	United States	Oregon						Typhimurium	I				Food and Drug Administration - Center for Food Safety and Applied Nutrition (US)		PRJNA186035	SRP018785	SAMN02849743	SRS650623	2015-08-27	2014-06-30	NaN	19	1	Typhimurium			10	7	12	9	5	9	2
SAL_DA5957AA	OSF018476	SRR1501665;ILLUMINA;Paired;500;SRX641652;210451430;235	SAL_DA5957AA	Livestock	Bovine	Bovine (necropsy)	2007	1			North America	United States	Washington						Typhimurium	I				Food and Drug Administration - Center for Food Safety and Applied Nutrition (US)		PRJNA186035	SRP018785	SAMN02849744	SRS650597	2015-08-27	2014-06-30	NaN	19	1	Typhimurium			10	7	12	9	5	9	2
SAL_DA5938AA	OSF018484	SRR1501684;ILLUMINA;Paired;500;SRX641671;619346496;228	SAL_DA5938AA	Livestock	Bovine	bovine feces	2007	1			North America	United States	Idaho						Typhimurium	I				Food and Drug Administration - Center for Food Safety and Applied Nutrition (US)		PRJNA186035	SRP018785	SAMN02849752	SRS650616	2015-08-27	2014-06-30	NaN	19	1	Typhimurium			10	7	12	9	5	9	2
SAL_DA5930AA	OSF018488	SRR1501694;ILLUMINA;Paired;500;SRX641681;222497496;237	SAL_DA5930AA	Livestock	Bovine	bovine	2007	1			North America	United States	Washington						Typhimurium	I				FDA/CFSAN		PRJNA186035	SRP018785	SAMN02849756	SRS650624	2015-08-27	2014-06-30	NaN	19	1	Typhimurium			10	7	12	9	5	9	2
SAL_DA5985AA	OSF018497	SRR1501637;ILLUMINA;Paired;500;SRX641624;591574846;223	SAL_DA5985AA	Livestock	Bovine	bovine	2007	1			North America	United States	Washington						Typhimurium	I				Food and Drug Administration - Center for Food Safety and Applied Nutrition (US)		PRJNA186035	SRP018785	SAMN02849765	SRS650569	2015-08-27	2014-06-30	NaN	19	1	Typhimurium			10	7	12	9	5	9	2
SAL_DA6025AA	OSF018499	SRR1501479;ILLUMINA;Paired;500;SRX641520;419151152;232	SAL_DA6025AA	Livestock	Bovine	bovine	2007	1			North America	United States	Washington						Typhimurium	I				Food and Drug Administration - Center for Food Safety and Applied Nutrition (US)		PRJNA186035	SRP018785	SAMN02849767	SRS650466	2015-08-27	2014-06-30	NaN	19	1	Typhimurium			10	7	12	9	5	9	2
SAL_DA6033AA	OSF018500	SRR1501471;ILLUMINA;Paired;500;SRX641512;812298084;218	SAL_DA6033AA	Livestock	Bovine	bovine	2007	1			North America	United States	Idaho						Typhimurium	I				Food and Drug Administration - Center for Food Safety and Applied Nutrition (US)		PRJNA186035	SRP018785	SAMN02849768	SRS650458	2015-08-27	2014-06-30	NaN	19	1	Typhimurium			10	7	12	9	5	9	2
SAL_DA5921AA	OSF018502	SRR1501703;ILLUMINA;Paired;500;SRX641690;704491344;216	SAL_DA5921AA	Livestock	Bovine	bovine	2007	1			North America	United States	Idaho						Typhimurium	I				Food and Drug Administration - Center for Food Safety and Applied Nutrition (US)		PRJNA186035	SRP018785	SAMN02849770	SRS650633	2015-08-27	2014-06-30	NaN	19	1	Typhimurium			10	7	12	9	5	9	2
SAL_DA5194AA	OSF018517	SRR1539548;ILLUMINA;Paired;500;SRX672456;188255288;226	SAL_DA5194AA	Livestock	Bovine	Bovine (intestine)	2007	1			North America	United States	Washington						Typhimurium	I				FDA/CFSAN		PRJNA186035	SRP018785	SAMN02849785	SRS676947	2015-08-27	2014-08-08	NaN	19	1	Typhimurium			10	7	12	9	5	9	2
SAL_DA5993AA	OSF018527	SRR1501629;ILLUMINA;Paired;500;SRX641616;371782656;204	SAL_DA5993AA	Livestock	Bovine	bovine feces	2007	1			North America	United States	Washington						Typhimurium	I				Food and Drug Administration - Center for Food Safety and Applied Nutrition (US)		PRJNA186035	SRP018785	SAMN02849795	SRS650561	2015-08-27	2014-06-30	NaN	19	1	Typhimurium			10	7	12	9	5	9	2
SAL_DA6031AA	OSF018541	SRR1501473;ILLUMINA;Paired;500;SRX641514;217773676;214	SAL_DA6031AA	Livestock	Bovine	bovine feces	2007	1			North America	United States	Washington						Typhimurium	I				FDA/CFSAN		PRJNA186035	SRP018785	SAMN02849809	SRS650460	2015-08-27	2014-06-30	NaN	19	1	Typhimurium			10	7	12	9	5	9	2
SAL_DA5757AA	OSF018591	SRR1511541;ILLUMINA;Paired;500;SRX649239;242237196;207	SAL_DA5757AA	Livestock	Bovine	bovine feces	2007	1			North America	United States	Washington						Typhimurium	I				Food and Drug Administration - Center for Food Safety and Applied Nutrition (US)		PRJNA186035	SRP018785	SAMN02849859	SRS657329	2015-08-27	2014-07-10	NaN	19	1	Typhimurium			10	7	12	9	5	9	2
SAL_DA5793AA	OSF018600	SRR1511505;ILLUMINA;Paired;500;SRX649203;634851384;212	SAL_DA5793AA	Livestock	Bovine	bovine feces	2007	1			North America	United States	Washington						Typhimurium	I				Food and Drug Administration - Center for Food Safety and Applied Nutrition (US)		PRJNA186035	SRP018785	SAMN02849868	SRS657292	2015-08-27	2014-07-10	NaN	19	1	Typhimurium			10	7	12	9	5	9	2
SAL_DA5741AA	OSF018601	SRR1511557;ILLUMINA;Paired;500;SRX649255;286155740;235	SAL_DA5741AA	Livestock	Bovine	bovine feces	2007	1			North America	United States	Oregon						Typhimurium	I				FDA/CFSAN		PRJNA186035	SRP018785	SAMN02849869	SRS657345	2015-08-27	2014-07-10	NaN	19	1	Typhimurium			10	7	12	9	5	9	2
SAL_DA5772AA	OSF018602	SRR1511526;ILLUMINA;Paired;500;SRX649224;220200620;230	SAL_DA5772AA	Livestock	Bovine	bovine feces	2007	1			North America	United States	Washington						Typhimurium	I				Food and Drug Administration - Center for Food Safety and Applied Nutrition (US)		PRJNA186035	SRP018785	SAMN02849870	SRS657314	2015-08-27	2014-07-10	NaN	19	1	Typhimurium			10	7	12	9	5	9	2
SAL_DA5792AA	OSF018607	SRR1511506;ILLUMINA;Paired;500;SRX649204;228111638;239	SAL_DA5792AA	Livestock	Bovine	bovine	2007	1			North America	United States	Washington						Typhimurium	I				Food and Drug Administration - Center for Food Safety and Applied Nutrition (US)		PRJNA186035	SRP018785	SAMN02849875	SRS657294	2015-08-27	2014-07-10	NaN	19	1	Typhimurium			10	7	12	9	5	9	2
SAL_DA5728AA	OSF018613	SRR1511570;ILLUMINA;Paired;500;SRX649268;389178648;237	SAL_DA5728AA	Livestock	Bovine	Bovine (calf shed)	2007	1			North America	United States	Washington						Typhimurium	I				Food and Drug Administration - Center for Food Safety and Applied Nutrition (US)		PRJNA186035	SRP018785	SAMN02849881	SRS657358	2015-08-27	2014-07-10	NaN	19	1	Typhimurium			10	7	12	9	5	9	2
SAL_DA5809AA	OSF018623	SRR1511488;ILLUMINA;Paired;500;SRX649186;516816300;231	SAL_DA5809AA	Livestock	Bovine	Bovine (intestine)	2007	1			North America	United States	Idaho						Typhimurium	I				Food and Drug Administration - Center for Food Safety and Applied Nutrition (US)		PRJNA186035	SRP018785	SAMN02849891	SRS656404	2015-08-27	2014-07-10	NaN	19	1	Typhimurium			10	7	12	9	5	9	2
SAL_DA5795AA	OSF018630	SRR1511502;ILLUMINA;Paired;500;SRX649200;468413880;233	SAL_DA5795AA	Livestock	Bovine	bovine feces	2007	1			North America	United States	Washington						Typhimurium	I				Food and Drug Administration - Center for Food Safety and Applied Nutrition (US)		PRJNA186035	SRP018785	SAMN02849898	SRS657290	2015-08-27	2014-07-10	NaN	19	1	Typhimurium			10	7	12	9	5	9	2
SAL_DA5789AA	OSF018631	SRR1511509;ILLUMINA;Paired;500;SRX649207;169534596;231	SAL_DA5789AA	Livestock	Bovine	bovine feces	2007	1			North America	United States	Washington						Typhimurium	I				Food and Drug Administration - Center for Food Safety and Applied Nutrition (US)		PRJNA186035	SRP018785	SAMN02849899	SRS657297	2015-08-27	2014-07-10	NaN	19	1	Typhimurium			10	7	12	9	5	9	2
SAL_DA5719AA	OSF018633	SRR1511579;ILLUMINA;Paired;500;SRX649277;259171374;231	SAL_DA5719AA	Livestock	Bovine	Bovine (colon)	2007	1			North America	United States	Washington						Typhimurium	I				Food and Drug Administration - Center for Food Safety and Applied Nutrition (US)		PRJNA186035	SRP018785	SAMN02849901	SRS657367	2015-08-27	2014-07-10	NaN	19	1	Typhimurium			10	7	12	9	5	9	2
SAL_DA5747AA	OSF018642	SRR1511551;ILLUMINA;Paired;500;SRX649249;320288892;231	SAL_DA5747AA	Livestock	Bovine	bovine feces	2007	1			North America	United States	Washington						Typhimurium	I				Food and Drug Administration - Center for Food Safety and Applied Nutrition (US)		PRJNA186035	SRP018785	SAMN02849910	SRS657338	2015-08-27	2014-07-10	NaN	19	1	Typhimurium			10	7	12	9	5	9	2
SAL_DA5791AA	OSF018647	SRR1511507;ILLUMINA;Paired;500;SRX649205;377567892;234	SAL_DA5791AA	Livestock	Bovine	bovine feces	2007	1			North America	United States	Washington						Typhimurium	I				Food and Drug Administration - Center for Food Safety and Applied Nutrition (US)		PRJNA186035	SRP018785	SAMN02849915	SRS657295	2015-08-27	2014-07-10	NaN	19	1	Typhimurium			10	7	12	9	5	9	2
SAL_DA5636AA	OSF018649	SRR1514765;ILLUMINA;Paired;500;SRX652333;542646240;215	SAL_DA5636AA	Livestock	Bovine	bovine feces	2007	1			North America	United States	Washington						Typhimurium	I				FDA/CFSAN		PRJNA186035	SRP018785	SAMN02849917	SRS660009	2015-08-27	2014-07-14	NaN	19	1	Typhimurium			10	7	12	9	5	9	2
SAL_DA5653AA	OSF018656	SRR1514745;ILLUMINA;Paired;500;SRX652312;605766516;222	SAL_DA5653AA	Livestock	Bovine	bovine feces	2007	1			North America	United States	Washington						Typhimurium	I				Food and Drug Administration - Center for Food Safety and Applied Nutrition (US)		PRJNA186035	SRP018785	SAMN02849924	SRS659987	2015-08-27	2014-07-14	NaN	19	1	Typhimurium			10	7	12	9	5	9	2
SAL_DA5635AA	OSF018657	SRR1514766;ILLUMINA;Paired;500;SRX652334;314012160;198	SAL_DA5635AA	Livestock	Bovine	bovine feces	2007	1			North America	United States	Washington						Typhimurium	I				FDA/CFSAN		PRJNA186035	SRP018785	SAMN02849925	SRS660008	2015-08-27	2014-07-14	NaN	19	1	Typhimurium			10	7	12	9	5	9	2
SAL_DA5689AA	OSF018658	SRR1514706;ILLUMINA;Paired;500;SRX652273;468098670;195	SAL_DA5689AA	Livestock	Bovine	bovine feces	2007	1			North America	United States	Washington						Typhimurium	I				FDA/CFSAN		PRJNA186035	SRP018785	SAMN02849926	SRS659948	2015-08-27	2014-07-14	NaN	19	1	Typhimurium			10	7	12	9	5	9	2
SAL_DA5644AA	OSF018660	SRR1514756;ILLUMINA;Paired;500;SRX652324;429901680;227	SAL_DA5644AA	Livestock	Bovine	bovine feces	2007	1			North America	United States	Washington						Typhimurium	I				Food and Drug Administration - Center for Food Safety and Applied Nutrition (US)		PRJNA186035	SRP018785	SAMN02849928	SRS659999	2015-08-27	2014-07-14	NaN	19	1	Typhimurium			10	7	12	9	5	9	2
SAL_DA5688AA	OSF018663	SRR1514707;ILLUMINA;Paired;500;SRX652274;235134852;222	SAL_DA5688AA	Livestock	Bovine	bovine feces	2007	1			North America	United States	Washington						Typhimurium	I				Food and Drug Administration - Center for Food Safety and Applied Nutrition (US)		PRJNA186035	SRP018785	SAMN02849931	SRS659949	2015-08-27	2014-07-14	NaN	19	1	Typhimurium			10	7	12	9	5	9	2
SAL_DA5638AA	OSF018664	SRR1514762;ILLUMINA;Paired;500;SRX652330;541106874;201	SAL_DA5638AA	Livestock	Bovine	bovine feces	2007	1			North America	United States	Washington						Typhimurium	I				Food and Drug Administration - Center for Food Safety and Applied Nutrition (US)		PRJNA186035	SRP018785	SAMN02849932	SRS660005	2015-08-27	2014-07-14	NaN	19	1	Typhimurium			10	7	12	9	5	9	2
SAL_DA5593AA	OSF018670	SRR1515018;ILLUMINA;Paired;500;SRX652657;160951104;204	SAL_DA5593AA	Livestock	Bovine	bovine feces	2007	1			North America	United States	Washington						Typhimurium	I				FDA/CFSAN		PRJNA186035	SRP018785	SAMN02849938	SRS660240	2015-08-27	2014-07-15	NaN	19	1	Typhimurium			10	7	12	9	5	9	2
SAL_DA5592AA	OSF018671	SRR1515019;ILLUMINA;Paired;500;SRX652658;258400852;229	SAL_DA5592AA	Livestock	Bovine	bovine feces	2007	1			North America	United States	Washington						Typhimurium	I				FDA/CFSAN		PRJNA186035	SRP018785	SAMN02849939	SRS660241	2015-08-27	2014-07-15	NaN	19	1	Typhimurium			10	7	12	9	5	9	2
SAL_DA5590AA	OSF018673	SRR1515021;ILLUMINA;Paired;500;SRX652660;400446450;225	SAL_DA5590AA	Livestock	Bovine	bovine feces	2007	1			North America	United States	Idaho						Typhimurium	I				FDA/CFSAN		PRJNA186035	SRP018785	SAMN02849941	SRS660242	2015-08-27	2014-07-15	NaN	19	1	Typhimurium			10	7	12	9	5	9	2
SAL_DA5572AA	OSF018687	SRR1515954;ILLUMINA;Paired;500;SRX653546;362187126;227	SAL_DA5572AA	Livestock	Bovine	bovine feces	2007	2			North America	United States	Washington						Typhimurium	I				Food and Drug Administration - Center for Food Safety and Applied Nutrition (US)		PRJNA186035	SRP018785	SAMN02849955	SRS661122	2015-08-27	2014-07-16	NaN	19	1	Typhimurium			10	7	12	9	5	9	2
SAL_DA5578AA	OSF018689	SRR1515948;ILLUMINA;Paired;500;SRX653540;245562212;238	SAL_DA5578AA	Livestock	Bovine	bovine feces	2007	2			North America	United States	Washington						Typhimurium	I				Food and Drug Administration - Center for Food Safety and Applied Nutrition (US)		PRJNA186035	SRP018785	SAMN02849957	SRS661115	2015-08-27	2014-07-16	NaN	19	1	Typhimurium			10	7	12	9	5	9	2
SAL_DA5568AA	OSF018694	SRR1515958;ILLUMINA;Paired;500;SRX653550;303611002;193	SAL_DA5568AA	Livestock	Bovine	Bovine (lymph node)	2007	2			North America	United States	Washington						Typhimurium	I				Food and Drug Administration - Center for Food Safety and Applied Nutrition (US)		PRJNA186035	SRP018785	SAMN02849962	SRS661125	2015-08-27	2014-07-16	NaN	19	1	Typhimurium			10	7	12	9	5	9	2
SAL_DA5567AA	OSF018697	SRR1515959;ILLUMINA;Paired;500;SRX653551;442298334;213	SAL_DA5567AA	Livestock	Bovine	bovine feces	2007	2			North America	United States	Washington						Typhimurium	I				Food and Drug Administration - Center for Food Safety and Applied Nutrition (US)		PRJNA186035	SRP018785	SAMN02849965	SRS661127	2015-08-27	2014-07-16	NaN	19	1	Typhimurium			10	7	12	9	5	9	2
SAL_DA5537AA	OSF018705	SRR1519884;ILLUMINA;Paired;500;SRX657097;328193536;209	SAL_DA5537AA	Livestock	Bovine	bovine feces	2007	2			North America	United States	Washington						Typhimurium	I				FDA/CFSAN		PRJNA186035	SRP018785	SAMN02849973	SRS662276	2015-08-27	2014-07-18	NaN	19	1	Typhimurium			10	7	12	9	5	9	2
SAL_DA5545AA	OSF018707	SRR1519459;ILLUMINA;Paired;500;SRX656683;339849992;212	SAL_DA5545AA	Livestock	Bovine	bovine feces	2007	2			North America	United States	Washington						Typhimurium	I				Food and Drug Administration - Center for Food Safety and Applied Nutrition (US)		PRJNA186035	SRP018785	SAMN02849975	SRS662246	2015-08-27	2014-07-18	NaN	19	1	Typhimurium			10	7	12	9	5	9	2
SAL_DA5552AA	OSF018711	SRR1519452;ILLUMINA;Paired;500;SRX656676;266107140;195	SAL_DA5552AA	Livestock	Bovine	bovine	2007	2			North America	United States	Washington						Typhimurium	I				Food and Drug Administration - Center for Food Safety and Applied Nutrition (US)		PRJNA186035	SRP018785	SAMN02849979	SRS662239	2015-08-27	2014-07-18	NaN	19	1	Typhimurium			10	7	12	9	5	9	2
SAL_DA5540AA	OSF018719	SRR1519881;ILLUMINA;Paired;500;SRX657094;332512692;201	SAL_DA5540AA	Livestock	Bovine	bovine feces	2007	2			North America	United States	Washington						Typhimurium	I				FDA/CFSAN		PRJNA186035	SRP018785	SAMN02849987	SRS662273	2015-08-27	2014-07-18	NaN	19	1	Typhimurium			10	7	12	9	5	9	2
[truncated: 174 more rows]

## Sheet: DT104 Pangenome analysis
Uberstrain	Name	Data Source(Accession No.;Sequencing Platform;Sequencing Library;Insert Size;Experiment;Bases;Average Length;Status)	Barcode	Source Niche	Source Type	Source Details	Collection Year	Collection Month	Collection Day	Continent	Country	Region	Serovar	Antigenic Formulas	Phage Type	Lab Contact	Comment	Bio Project ID	Project ID	Sample ID	Secondary Sample ID	Date Entered	Release Date	Status	Coverage	N50	Length	Species	Contig Number(>=200 bp)	Low Quality Bases	Version	Assembly Barcode
[truncated: 100 more rows]
