# Supplementary material for: Genomic Characterization of Salmonella typhimurium DT104 Strains Associated with Cattle and Beef Products
Source: Pathogens. 2021 Apr 27;10(5):529. doi: 10.3390/pathogens10050529 (PMC8145149; doi:10.3390/pathogens10050529)
Supplement: Supplementary file 1 [file pathogens-10-00529-s001.zip › Supplemental Table 2 - SNP analysis data.xlsx]

## Sheet: ParSNP
#CHROM	POS	ID	REF	ALT	QUAL	FILTER	INFO	FORMAT	RM9437.fasta.ref	CDC_2010K_1587.fasta	CDC_2009K-1640.fasta	SA972816.fasta	USMARC_1808.fasta	USMARC-1810.fasta	CDC_H2662.fasta	USMARC-1880.fasta	CDC_2011K_1702.fasta	CDC_2009K-2059.fasta	DT104.fasta	USMARC_1896.fasta	USMARC-1898.fasta
Salmonella	1684	ACGATGCCAC.CACCGGCGTG	C	T	40	PASS	NA	GT	0	0	0	0	0	0	0	0	1	0	0	0	0
Salmonella	8163	AGGCGCGTGC.GTGCGCCGAA	G	A	40	PASS	NA	GT	0	1	0	0	0	0	0	0	0	0	0	0	0
Salmonella	9725	GCCAGAACGA.GCCGTAAGAG	G	A	40	PASS	NA	GT	0	1	0	0	0	1	0	1	0	1	0	1	1
Salmonella	12123	GCCGCAGCGC.TGGCTTACGG	T	A	40	PASS	NA	GT	0	0	0	0	0	0	0	0	1	0	0	0	0
Salmonella	20012	ATTCAAGCCC.CGGTTTACCG	C	T	40	PASS	NA	GT	0	0	0	0	0	1	0	0	0	0	0	0	0
Salmonella	27185	TTCCTGTATG.TCAAATCGCT	T	C	40	PASS	NA	GT	0	1	0	0	0	1	0	1	0	1	0	1	1
Salmonella	29156	AGCGGTCTGG.GTTCGCAGGT	G	A	40	PASS	NA	GT	0	1	0	0	0	1	0	1	0	1	0	1	1
Salmonella	29355	TGCAGGCCTA.CCCGGTAAGT	C	T	40	PASS	NA	GT	0	0	0	0	0	1	0	0	0	0	0	0	0
Salmonella	30694	CTGGTGGCCG.TTGGCCAGGA	T	C	40	PASS	NA	GT	0	1	0	0	0	1	0	1	0	1	0	1	1
Salmonella	32776	TAAAGAAGTT.GCGTCAAATT	G	A	40	PASS	NA	GT	0	0	0	0	0	0	0	0	1	0	0	0	0
Salmonella	34091	TGGCGTTATC.GGTATTGTTG	G	T	40	PASS	NA	GT	0	0	0	0	0	0	0	0	0	0	1	0	0
Salmonella	34092	GGCGTTATCG.GTATTGTTGA	G	A	40	PASS	NA	GT	0	0	0	0	0	0	0	0	0	0	0	0	1
Salmonella	35844	GAAGGACTTT.GTTTCTCCAC	G	A	40	PASS	NA	GT	0	1	0	0	0	1	0	1	0	1	0	1	1
Salmonella	37797	GGTTTCCGGG.TTCCAGTCAA	T	C	40	PASS	NA	GT	0	0	0	0	0	1	0	0	0	0	0	0	0
Salmonella	39957	TATATTTATG.ATATTAATAT	A	G	40	PASS	NA	GT	0	1	0	0	0	1	0	1	0	1	0	1	1
Salmonella	40456	GATGTTGCGC.TGGGGCGTAA	T	A	40	PASS	NA	GT	0	0	0	0	0	0	0	0	0	1	0	1	0
Salmonella	42538	CTCCCACCTG.CGGCAGCGCG	C	A	40	PASS	NA	GT	0	1	0	0	0	0	0	0	0	0	0	0	0
Salmonella	43577	ATATCATTCT.AATTACGAAG	A	G	40	PASS	NA	GT	0	1	0	0	0	1	0	1	0	1	0	1	1
Salmonella	43787	TTCCCTGAAT.GTCCAACATT	G	A	40	PASS	NA	GT	0	0	1	0	0	0	0	0	0	0	0	0	0
Salmonella	48381	TCTACAAGTT.CAGCAGGCTA	C	T	40	PASS	NA	GT	0	1	0	0	0	0	0	0	0	0	0	0	0
Salmonella	51973	GTTAACCCGA.CGGCATCAAT	C	T	40	PASS	NA	GT	0	0	0	0	0	1	0	0	0	0	0	0	0
Salmonella	57550	AGCCTGACGC.TGCGTTTGGC	T	C	40	PASS	NA	GT	0	1	0	0	0	1	0	1	0	1	0	1	1
Salmonella	63253	CTGAATAAGC.GCACGTTGGC	G	A	40	PASS	NA	GT	0	0	0	0	0	1	0	0	0	0	0	0	0
Salmonella	63337	GATGGTGGAT.GTAAACAGGA	G	A	40	PASS	NA	GT	0	0	0	0	0	0	0	0	0	0	0	0	1
Salmonella	67690	GTGTATTTTT.TGCCTATCAT	T	G	40	PASS	NA	GT	0	0	0	0	0	0	0	0	0	0	0	0	1
Salmonella	68394	GTTGGTCATA.TACATTTTCC	T	A	40	PASS	NA	GT	0	1	0	0	0	1	0	1	0	1	0	1	1
Salmonella	70089	ACGCGGTGAT.GTTCGACTTA	G	A	40	PASS	NA	GT	0	0	0	0	0	1	0	0	0	0	0	0	0
Salmonella	74584	GAAGGACTGC.GCGGTCTACT	G	T	40	PASS	NA	GT	0	0	0	0	0	1	0	0	0	0	0	0	0
Salmonella	75495	ATTTTTTTGT.CGTTAACTTT	C	T	40	PASS	NA	GT	0	1	0	0	0	0	0	0	0	0	0	0	0
Salmonella	75590	TTAATGTCAA.GTTTGACCAT	G	A	40	PASS	NA	GT	0	1	0	0	0	1	0	1	0	1	0	1	1
Salmonella	77154	CAGGCGTGTA.AAGCCCTGCG	A	G	40	PASS	NA	GT	0	0	0	0	0	1	0	0	0	0	0	0	0
Salmonella	81207	GTAGTACGCG.CGCCGGTGAT	C	T	40	PASS	NA	GT	0	0	0	0	0	0	0	1	0	0	0	0	0
Salmonella	81228	CCACCAGGAG.TTGCCTTGCC	T	C	40	PASS	NA	GT	0	0	0	0	0	0	0	0	0	0	0	0	1
Salmonella	87078	GTTGAGGATG.TTTTTATCCA	T	C	40	PASS	NA	GT	0	0	0	0	0	1	0	0	0	0	0	0	0
Salmonella	88286	TTAATGATTT.GTTGATAAGT	G	T	40	PASS	NA	GT	0	0	0	0	0	0	0	1	0	0	0	0	0
Salmonella	88847	GCAGTTGGGA.AACGCTCAGG	A	G	40	PASS	NA	GT	0	1	0	0	0	1	0	1	0	1	0	1	1
Salmonella	89084	GGTTGGTTTG.CTGGTGGGCG	C	T	40	PASS	NA	GT	0	0	0	0	0	1	0	0	0	0	0	0	0
Salmonella	91045	TTGCCGAAGT.CGGTCATTGA	C	T	40	PASS	NA	GT	0	0	0	0	0	0	0	1	0	0	0	0	1
Salmonella	93758	TACCGGTATG.GTGTCTTACA	G	A	40	PASS	NA	GT	0	0	0	0	0	0	0	1	0	0	0	0	0
Salmonella	95301	ACTCCCTTGC.CGCCTTTAAG	C	T	40	PASS	NA	GT	0	0	0	0	0	0	0	1	0	0	0	0	0
Salmonella	98148	GCCAGCTCCT.AGCTGGCGTT	A	G	40	PASS	NA	GT	0	1	0	0	0	1	0	1	0	1	0	1	1
Salmonella	99063	CGTTACAGAT.GGGGGTCTGC	G	A	40	PASS	NA	GT	0	0	0	0	0	0	0	0	1	0	0	0	0
Salmonella	99427	TTCTGGTTTG.CGGGAAGTGT	C	A	40	PASS	NA	GT	0	1	0	0	0	0	0	0	0	0	0	0	0
Salmonella	100303	TCGCCTGCGC.CAGGCTGGTG	C	T	40	PASS	NA	GT	0	0	0	0	0	0	0	1	0	0	0	0	0
Salmonella	102865	GGCTCAACAC.GCGAATATCT	G	A	40	PASS	NA	GT	0	0	0	0	0	0	0	0	0	0	0	0	1
Salmonella	104425	ATCGGGGCCA.ATCCCGGCGG	A	C	40	PASS	NA	GT	0	0	0	0	0	0	0	1	0	0	0	0	1
Salmonella	107235	TGCTGCCAGT.AGAATAACCA	A	T	40	PASS	NA	GT	0	0	0	0	0	1	0	0	0	0	0	0	0
Salmonella	109559	GTATTATCCG.GCGCAAACTC	G	C	40	PASS	NA	GT	0	1	0	0	0	1	0	1	0	1	0	1	1
Salmonella	112409	GCGGCGCGTG.GCGACGACCT	G	A	40	PASS	NA	GT	0	0	0	0	0	0	0	1	0	0	0	0	0
Salmonella	117662	GGGTGTGTAC.AATGCCGCCG	A	G	40	PASS	NA	GT	0	1	0	0	0	1	0	1	0	1	0	1	1
Salmonella	118145	CGGCAGATGG.GTATCGTTAT	G	A	40	PASS	NA	GT	0	0	0	0	0	0	0	0	0	1	0	1	0
Salmonella	120746	CGGAAAGCAG.TGCCGGCACC	T	C	40	PASS	NA	GT	0	1	0	0	0	1	0	1	0	1	0	1	1
Salmonella	120880	CGGGAGTAGT.TGACCTTGCC	T	C	40	PASS	NA	GT	0	1	0	0	0	1	0	1	0	1	0	1	1
Salmonella	122685	TCGCCTTCCT.GGAATCGCTG	G	A	40	PASS	NA	GT	0	0	0	0	0	0	0	0	1	0	0	0	0
Salmonella	123368	AAAGTTGTGG.GTTACTAACG	G	A	40	PASS	NA	GT	0	0	0	0	0	1	0	0	0	0	0	0	0
Salmonella	125190	CGCATACCGA.GCTGGGCGGC	G	A	40	PASS	NA	GT	0	0	0	0	0	0	0	1	0	0	0	0	0
Salmonella	127751	GTTTCCCACT.CCCGCGGCAA	C	T	40	PASS	NA	GT	0	0	0	0	0	0	0	1	0	0	0	0	1
Salmonella	127902	GCGTCAGCGA.AGAGATGACA	A	G	40	PASS	NA	GT	0	1	0	0	0	1	0	1	0	1	0	1	1
Salmonella	141323	TAGTTCAGTT.CTGCGTATCG	C	T	40	PASS	NA	GT	0	0	0	0	0	0	0	1	0	0	0	0	0
Salmonella	142475	CGCGAACTGA.GCAACGCGGT	G	A	40	PASS	NA	GT	0	1	0	0	0	1	0	1	0	1	0	1	1
Salmonella	153063	CGTGAAGGCT.CCAGCGTCGG	C	T	40	PASS	NA	GT	0	0	0	0	0	0	0	1	0	0	0	0	0
Salmonella	153438	AATACTTCTC.CGGGGATGAC	C	G	40	PASS	NA	GT	0	0	0	0	0	1	0	0	0	0	0	0	0
Salmonella	154978	GTGAACTGGG.AGTCTGTGTC	A	C	40	PASS	NA	GT	0	1	0	0	0	1	0	1	0	1	0	1	1
Salmonella	167803	GCGTCCAGCC.AGTAATGCCG	A	T	40	PASS	NA	GT	0	0	0	0	0	0	0	0	0	1	0	1	0
Salmonella	168067	GATAGTTCTG.ATAAGCCGGA	A	G	40	PASS	NA	GT	0	1	0	0	0	1	0	1	0	1	0	1	1
Salmonella	170745	ATTATTGCGT.TGCTCACCAT	T	A	40	PASS	NA	GT	0	0	0	0	0	0	0	0	0	0	0	1	0
Salmonella	173126	AAAAGTAATT.AACAAACAGC	A	G	40	PASS	NA	GT	0	0	0	0	0	0	0	0	0	0	0	0	1
Salmonella	174734	TTGAGCTGCT.CGCCGTGCTG	C	T	40	PASS	NA	GT	0	1	0	0	0	0	0	0	0	0	0	0	0
Salmonella	177269	TTCGGTAAAT.ACCCGGAAAC	A	C	40	PASS	NA	GT	0	0	0	0	0	0	0	1	0	0	0	0	0
Salmonella	177558	AAAAACTGCC.GTACATTACC	G	A	40	PASS	NA	GT	0	0	0	0	0	0	0	1	0	0	0	0	1
Salmonella	182700	TAAAATAATA.GCGAGCTAAT	G	T	40	PASS	NA	GT	0	0	0	0	0	1	0	0	0	0	0	0	0
Salmonella	188656	TCTGTGCTCA.CCGGTAAAAG	C	T	40	PASS	NA	GT	0	0	0	0	0	0	0	1	0	0	0	0	0
Salmonella	188826	ATTTAATTTT.TCCTTCAGTG	T	C	40	PASS	NA	GT	0	1	0	0	0	0	0	0	0	1	0	1	0
Salmonella	188944	TATGTCTATG.ATTTTAAAGC	A	C	40	PASS	NA	GT	0	0	0	0	0	1	0	0	0	0	0	0	0
Salmonella	193611	CAGCCCACCA.TCAATGAAAA	T	C	40	PASS	NA	GT	0	1	0	0	0	1	0	1	0	1	0	1	1
Salmonella	203182	CGGATCTGGG.TGCAAACGCT	T	G	40	PASS	NA	GT	0	0	0	0	0	1	0	0	0	0	0	0	0
Salmonella	205219	TGAGGAAGAC.CTGGCCTTTA	C	T	40	PASS	NA	GT	0	0	0	0	0	0	0	0	0	0	0	0	1
Salmonella	205486	TGGGGATCAC.CGTATAACCC	C	A	40	PASS	NA	GT	0	1	0	0	0	0	0	0	0	0	0	0	0
Salmonella	207247	CGGGGATAAC.GCTGAGATCG	G	T	40	PASS	NA	GT	0	1	0	0	0	0	0	0	0	0	0	0	0
Salmonella	208863	GGTGTCTGCC.AGCGCGGCGG	A	T	40	PASS	NA	GT	0	0	0	0	0	1	0	0	0	0	0	0	0
Salmonella	214972	CGACGTCCCA.CCAGACGGCA	C	G	40	PASS	NA	GT	0	0	0	0	1	0	0	0	0	0	0	0	0
Salmonella	217157	ATTTTATATC.AATATGACGT	A	G	40	PASS	NA	GT	0	1	0	0	0	1	0	1	0	1	0	1	1
Salmonella	218113	CGCAAGCGCG.TGCTGCTTAT	T	C	40	PASS	NA	GT	0	1	0	0	0	1	0	1	0	1	0	1	1
Salmonella	224368	TTGTTCCAGA.TCGGTTTTGA	T	C	40	PASS	NA	GT	0	1	0	0	0	1	0	1	0	1	0	1	1
Salmonella	228059	ACGGTGACTA.CGCTTTGGGC	C	T	40	PASS	NA	GT	0	0	0	0	0	1	0	0	0	0	0	0	0
Salmonella	229977	CAGGGTGACT.AATTTCAACA	A	C	40	PASS	NA	GT	0	0	0	0	0	0	0	0	0	0	0	0	1
Salmonella	230369	TTGTTTTTTT.TGCTCTCCCG	T	G	40	PASS	NA	GT	0	1	0	0	0	1	0	1	0	1	0	1	1
Salmonella	241390	AACAGGTTTC.TCCAGTATTG	T	C	40	PASS	NA	GT	0	1	0	0	0	1	0	1	0	1	0	1	1
Salmonella	255296	TGGCTGAAAT.TACCGCATCC	T	A	40	PASS	NA	GT	0	0	0	0	0	1	0	0	0	0	0	0	0
Salmonella	257184	GATGCTGAAG.CACGCATGGA	C	T	40	PASS	NA	GT	0	1	0	0	0	1	0	1	0	1	0	1	1
Salmonella	264111	CCTATAACAA.GCTTGACCGT	G	A	40	PASS	NA	GT	0	0	0	0	0	1	0	0	0	0	0	0	0
Salmonella	266399	GCAAGCGTCT.TAAAGCGATT	T	C	40	PASS	NA	GT	0	1	1	1	1	1	1	1	1	1	1	1	1
Salmonella	272279	TGAAAGCCGC.CGACCAGCAC	C	T	40	PASS	NA	GT	0	0	0	0	0	0	0	0	1	0	0	0	0
Salmonella	272885	ACCGCTCGGG.GACCATTCCA	G	T	40	PASS	NA	GT	0	0	0	0	0	0	0	0	0	1	0	1	0
Salmonella	274613	CCTGGCTACT.ATGTTTGCGC	A	G	40	PASS	NA	GT	0	1	0	0	0	0	0	0	0	1	0	1	0
Salmonella	276410	CGATAATATT.ACGCCGCCGT	A	G	40	PASS	NA	GT	0	0	0	0	1	0	0	0	0	0	0	0	0
Salmonella	277975	ATATGATCCT.ACCTTATCCG	A	G	40	PASS	NA	GT	0	1	0	0	0	1	0	1	0	1	0	1	1
Salmonella	278744	TAGCGGCGGC.CTGGATTCTA	C	T	40	PASS	NA	GT	0	0	0	0	0	0	0	1	0	0	0	0	0
Salmonella	278951	TATCGAGGCC.CATGCGCGTG	C	T	40	PASS	NA	GT	0	0	0	0	0	1	0	0	0	0	0	0	0
Salmonella	282230	GCCCAGCTTG.GGCGCGGCTA	G	A	40	PASS	NA	GT	0	1	0	0	0	1	0	1	0	1	0	1	1
Salmonella	282327	ACACGGGCGA.GCCGGTAAAA	G	T	40	PASS	NA	GT	0	0	0	0	0	0	0	0	0	1	0	1	0
Salmonella	285510	AGATTGTGGA.GTCAGCCTAA	G	A	40	PASS	NA	GT	0	1	0	0	0	1	0	1	0	1	0	1	1
Salmonella	286024	TCTTACCAAC.GGAAACCAGT	G	A	40	PASS	NA	GT	0	0	0	0	0	1	0	0	0	0	0	0	0
Salmonella	291782	GCCCCACCAC.TAAGCCAGTG	T	C	40	ALN	NA	GT	0	0	0	0	0	1	0	0	0	0	0	0	0
Salmonella	291785	CCACCACTAA.GCCAGTGGTG	G	A	40	ALN	NA	GT	0	0	0	0	0	1	0	0	0	0	0	0	0
Salmonella	291786	CACCACTAAG.CCAGTGGTGA	C	G	40	ALN	NA	GT	0	0	0	0	0	1	0	0	0	0	0	0	0
Salmonella	291792	TAAGCCAGTG.GTGAACTCCA	G	T	40	ALN	NA	GT	0	0	0	0	0	1	0	0	0	0	0	0	0
Salmonella	291799	GTGGTGAACT.CCACATCCGC	C	G	40	ALN	NA	GT	0	0	0	0	0	1	0	0	0	0	0	0	0
Salmonella	291802	GTGAACTCCA.CATCCGCATC	C	A	40	ALN	NA	GT	0	0	0	0	0	1	0	0	0	0	0	0	0
Salmonella	291804	GAACTCCACA.TCCGCATCCT	T	G	40	ALN	NA	GT	0	0	0	0	0	1	0	0	0	0	0	0	0
Salmonella	291806	ACTCCACATC.CGCATCCTTT	C	A	40	ALN	NA	GT	0	0	0	0	0	1	0	0	0	0	0	0	0
Salmonella	291825	TGCTGAGGAT.ACGGTTAACG	A	G	40	ALN	NA	GT	0	0	0	0	0	1	0	0	0	0	0	0	0
Salmonella	291831	GGATACGGTT.AACGGAGCGA	A	G	40	ALN	NA	GT	0	0	0	0	0	1	0	0	0	0	0	0	0
Salmonella	291832	GATACGGTTA.ACGGAGCGAA	A	G	40	ALN	NA	GT	0	0	0	0	0	1	0	0	0	0	0	0	0
Salmonella	291840	TAACGGAGCG.AAAGCGACGT	A	T	40	ALN	NA	GT	0	0	0	0	0	1	0	0	0	0	0	0	0
Salmonella	291841	AACGGAGCGA.AAGCGACGTT	A	C	40	ALN	NA	GT	0	0	0	0	0	1	0	0	0	0	0	0	0
Salmonella	291842	ACGGAGCGAA.AGCGACGTTC	A	G	40	ALN	NA	GT	0	0	0	0	0	1	0	0	0	0	0	0	0
Salmonella	291849	GAAAGCGACG.TTCAACCGCA	T	C	40	PASS	NA	GT	0	0	0	0	0	1	0	0	0	0	0	0	0
Salmonella	291850	AAAGCGACGT.TCAACCGCAA	T	C	40	PASS	NA	GT	0	0	0	0	0	1	0	0	0	0	0	0	0
Salmonella	291856	ACGTTCAACC.GCAAAACAAG	G	A	40	PASS	NA	GT	0	0	0	0	0	1	0	0	0	0	0	0	0
Salmonella	291867	CAAAACAAGC.AGAGGGGGCT	A	G	40	PASS	NA	GT	0	0	0	0	0	1	0	0	0	0	0	0	0
Salmonella	291869	AAACAAGCAG.AGGGGGCTTA	A	T	40	PASS	NA	GT	0	0	0	0	0	1	0	0	0	0	0	0	0
Salmonella	291871	ACAAGCAGAG.GGGGCTTAGT	G	A	40	PASS	NA	GT	0	0	0	0	0	1	0	0	0	0	0	0	0
Salmonella	291872	CAAGCAGAGG.GGGCTTAGTG	G	A	40	PASS	NA	GT	0	0	0	0	0	1	0	0	0	0	0	0	0
Salmonella	291873	AAGCAGAGGG.GGCTTAGTGG	G	T	40	PASS	NA	GT	0	0	0	0	0	1	0	0	0	0	0	0	0
Salmonella	291878	GAGGGGGCTT.AGTGGTGGGG	A	T	40	PASS	NA	GT	0	0	0	0	0	1	0	0	0	0	0	0	0
Salmonella	291880	GGGGGCTTAG.TGGTGGGGTG	T	G	40	PASS	NA	GT	0	0	0	0	0	1	0	0	0	0	0	0	0
Salmonella	295760	CTGGCAAGCA.ACCTGCTGGC	A	G	40	PASS	NA	GT	0	0	0	0	0	0	0	0	0	0	0	0	1
Salmonella	298836	ACCGCTTTGC.ACGTGAGATG	A	T	40	PASS	NA	GT	0	1	0	0	0	0	0	0	0	1	0	1	0
Salmonella	304314	ACGCAGGGGG.TCGCGGGTTC	T	G	40	PASS	NA	GT	0	0	0	0	0	0	0	0	0	1	0	1	0
Salmonella	305888	AATTTCCCAG.CAATATTCAA	C	T	40	PASS	NA	GT	0	0	1	0	0	0	0	0	0	0	0	0	0
Salmonella	307388	TAGCGGCGGG.CGTTTTCTGA	C	G	40	PASS	NA	GT	0	0	0	1	0	0	0	0	0	0	0	0	0
Salmonella	307394	CGGGCGTTTT.CTGACGAGCG	C	T	40	PASS	NA	GT	0	0	0	1	0	0	0	0	0	0	0	0	0
Salmonella	307628	GTGCGAGGAA.ACAGGTTGAT	A	G	40	PASS	NA	GT	0	0	0	0	0	1	0	0	0	0	0	0	0
Salmonella	308897	CCATAGTTGA.GCACTGACGC	G	T	40	PASS	NA	GT	0	0	0	0	0	0	1	0	0	0	0	0	0
Salmonella	309087	GCAGCAGGTG.GTTAGCGGGT	G	A	40	PASS	NA	GT	0	1	0	0	0	0	0	0	0	1	0	1	0
Salmonella	309248	CCTGCCAGGC.GGTTTCCCTG	G	T	40	PASS	NA	GT	0	0	0	0	0	1	0	0	0	0	0	0	0
Salmonella	318683	GTAGATATGT.ATTATGACAT	A	C	40	PASS	NA	GT	0	1	1	0	1	1	1	1	1	1	1	1	1
Salmonella	318878	CGCGCCAGCC.CGAACCTGTT	C	T	40	PASS	NA	GT	0	0	0	0	0	0	0	0	0	1	0	1	0
Salmonella	319900	CTTTTTCTGG.GGATTCAGCC	G	A	40	PASS	NA	GT	0	0	0	0	0	0	0	0	0	0	0	0	1
Salmonella	321313	CTCGCCGCTG.CCCGGCCTTT	C	T	40	PASS	NA	GT	0	0	0	0	0	0	0	0	0	0	0	0	1
Salmonella	327539	GCTACTGACC.GGCGGGCCGT	G	T	40	PASS	NA	GT	0	0	0	1	0	0	0	0	0	0	0	0	0
Salmonella	328323	GCAGCCGGGA.GCTGACCGGG	G	A	40	PASS	NA	GT	0	1	0	0	0	1	0	1	0	1	0	1	1
Salmonella	329289	AAAGCCTGTG.GGGGCAAGCG	G	T	40	PASS	NA	GT	0	1	0	0	0	0	0	0	0	1	0	1	0
Salmonella	330901	TGGCAAACAC.CGTGGCAAAC	C	A	40	PASS	NA	GT	0	1	0	0	0	0	0	0	0	0	0	0	0
Salmonella	331388	TGAAAACAGC.TCCTGCTGGA	T	A	40	PASS	NA	GT	0	0	0	0	0	1	0	0	0	0	0	0	0
Salmonella	332322	CTGCACAGGC.TGGAACGGGC	T	A	40	PASS	NA	GT	0	1	0	0	0	1	0	1	0	1	0	1	1
Salmonella	338453	ATTGCTTTTC.CGTTTCGGAA	C	T	40	PASS	NA	GT	0	0	0	0	0	1	0	0	0	0	0	0	0
Salmonella	338515	AACTAATAAT.CTTACCGTCG	C	T	40	PASS	NA	GT	0	0	0	0	0	0	0	0	0	0	0	0	1
Salmonella	339124	AAAAATGCTC.CTAGCGCGAA	C	T	40	PASS	NA	GT	0	0	0	0	0	0	0	0	0	1	0	1	0
Salmonella	339211	GTGGTAGACA.GTACTGGCAC	G	T	40	PASS	NA	GT	0	0	0	0	0	0	0	1	0	1	0	1	0
Salmonella	339223	ACTGGCACTG.CATGGCGTGT	C	T	40	PASS	NA	GT	0	1	0	0	0	0	0	0	0	1	0	1	0
Salmonella	339898	AGGCGGTACC.ACCCGAAAAT	A	C	40	PASS	NA	GT	0	0	0	0	0	1	0	0	0	0	0	0	0
Salmonella	341315	CCGGCGATAG.CACTGCACCA	C	A	40	PASS	NA	GT	0	0	0	0	0	0	0	1	0	0	0	0	0
Salmonella	341518	GCGGTGGGGG.AGTTTATCTG	A	T	40	PASS	NA	GT	0	0	0	0	0	0	0	0	0	0	0	0	1
Salmonella	343132	GGGCGAGGGG.TGGCAACCAG	T	G	40	PASS	NA	GT	0	1	0	0	0	0	0	0	0	0	0	0	0
Salmonella	343669	AATAATTTAT.TTTTTACATA	T	C	40	PASS	NA	GT	0	1	0	0	0	0	0	0	0	0	0	0	0
Salmonella	343670	ATAATTTATT.TTTTACATAA	T	C	40	PASS	NA	GT	0	1	0	0	0	0	0	0	0	0	0	0	0
Salmonella	345171	AATTAGTAAC.CGGAGATGGA	C	T	40	PASS	NA	GT	0	0	0	0	0	0	0	0	0	0	1	0	0
Salmonella	345683	GTGGATATGG.AAATTTACAG	A	G	40	PASS	NA	GT	0	1	0	0	0	1	0	1	0	1	0	1	1
Salmonella	347167	GTAACGTTGC.ATGACCATTA	A	T	40	PASS	NA	GT	0	1	0	0	0	0	0	0	0	1	0	1	0
Salmonella	356094	AAGCGGCTGG.CGTCGCTGAC	C	G	40	PASS	NA	GT	0	0	0	1	0	0	0	0	0	0	0	0	0
Salmonella	356321	TCTGGGGCAA.GCTATCCTGC	G	A	40	PASS	NA	GT	0	0	0	0	0	0	0	0	0	0	0	0	1
Salmonella	407094	ACCTAACCCA.AAGATGATTT	A	G	40	PASS	NA	GT	0	0	0	0	0	1	0	0	0	0	0	0	0
Salmonella	408706	GGTAGCGACC.GGGCTGGTTT	G	A	40	PASS	NA	GT	0	0	0	0	0	0	0	0	0	0	0	0	1
Salmonella	414074	ACGAGCGATC.TGGCGCACCG	T	C	40	PASS	NA	GT	0	1	0	0	0	1	0	1	0	1	0	1	1
Salmonella	416838	ATTTCAGGGG.GTGCTAAGCC	G	T	40	PASS	NA	GT	0	1	0	0	0	1	0	1	0	1	0	1	1
Salmonella	420311	GTACGCCGAG.CACGTCCTGA	C	T	40	PASS	NA	GT	0	0	0	0	0	1	0	0	0	0	0	0	0
Salmonella	421630	TACTCTTCAC.CTTGCGCGGA	C	T	40	PASS	NA	GT	0	0	0	0	0	1	0	0	0	0	0	0	0
Salmonella	421731	TCCTTGCGCC.CAGGTCGTTA	C	T	40	PASS	NA	GT	0	1	0	0	0	0	0	0	0	1	0	1	0
Salmonella	422261	CCATCGTCAA.ACCAGGTTTG	A	G	40	PASS	NA	GT	0	0	0	0	0	1	0	0	0	0	0	0	0
Salmonella	423458	GCTTCTGAAA.CAGTATAATT	C	T	40	PASS	NA	GT	0	0	0	0	0	0	0	1	0	0	0	0	0
Salmonella	424003	GGTGGGGGTA.TCGCTGTCTG	T	C	40	PASS	NA	GT	0	1	0	0	0	0	0	0	0	0	0	0	0
Salmonella	425011	TGAATTTAGA.CATCTGCTAT	C	T	40	PASS	NA	GT	0	1	0	0	0	1	0	1	0	1	0	1	1
Salmonella	427748	ACGACAAGAA.CGGTAACGAC	C	T	40	PASS	NA	GT	0	0	0	0	0	1	0	0	0	0	0	0	0
Salmonella	427825	GAGAATTACG.CTTCAATATG	C	T	40	PASS	NA	GT	0	0	0	0	0	0	0	0	0	0	0	0	1
Salmonella	429375	ATTCAGGGGG.TCTGGAAAGG	T	G	40	PASS	NA	GT	0	0	0	0	0	1	0	0	0	0	0	0	0
Salmonella	434231	TTGCTGCAAC.ACATCCATTT	A	T	40	PASS	NA	GT	0	1	1	0	1	1	1	1	1	1	1	1	1
Salmonella	444433	AGGGATGGCG.CTGGTGCCAG	C	T	40	PASS	NA	GT	0	1	0	0	0	0	0	0	0	1	0	1	0
Salmonella	444804	GCGGAAGCGG.CGATGAGGCG	C	T	40	PASS	NA	GT	0	0	0	0	0	0	0	1	0	0	0	0	1
Salmonella	445256	TTGCTGGAAG.ATCTGGATGA	A	C	40	PASS	NA	GT	0	0	0	0	0	0	0	0	0	0	0	0	1
Salmonella	451519	ATGGCCTATC.TGCACCGTGA	T	C	40	PASS	NA	GT	0	0	0	0	0	0	0	0	0	0	0	0	1
Salmonella	453673	ACGCCGACAG.AGCGGGGGCT	A	G	40	PASS	NA	GT	0	1	0	0	0	0	0	0	0	0	0	0	0
Salmonella	453699	ATTTTTCCAG.CAATCTACAC	C	T	40	PASS	NA	GT	0	0	0	0	0	0	0	1	0	0	0	0	1
Salmonella	455722	GATCGAATTC.TAGGCTGATA	T	C	40	PASS	NA	GT	0	1	0	0	0	1	0	1	0	1	0	1	1
Salmonella	455857	GCGATTTTTT.GTTTTAAACG	G	A	40	PASS	NA	GT	0	0	0	0	0	1	0	0	0	0	0	0	0
Salmonella	463462	AAACTATAGC.GGTTTCGTTT	G	A	40	PASS	NA	GT	0	0	0	0	0	0	0	0	0	0	0	0	1
Salmonella	464049	ATTATATCCT.AGATAGTGCT	A	G	40	PASS	NA	GT	0	1	0	0	0	1	0	1	0	1	0	1	1
Salmonella	466950	TCTGATATAG.AGCGAGGCGC	A	C	40	PASS	NA	GT	0	1	0	0	0	1	0	1	0	1	0	1	1
Salmonella	485855	GCAGCGCCGC.TCCTTCTTCC	T	G	40	PASS	NA	GT	0	1	0	0	0	1	0	1	0	1	0	1	1
Salmonella	488182	CGCCGCGTAG.CTGGCACGCT	C	T	40	PASS	NA	GT	0	0	0	0	0	1	0	0	0	0	0	0	0
Salmonella	497483	GGCCTGACGA.CTAACCAGTA	C	G	40	PASS	NA	GT	0	1	1	1	1	1	1	1	1	1	1	1	1
Salmonella	501767	TTCCAGCCAG.TGCGGTAATC	T	A	40	PASS	NA	GT	0	1	0	0	0	1	0	1	0	1	0	1	1
Salmonella	502612	TGGCTAACCT.GGTGTTGATT	G	A	40	PASS	NA	GT	0	0	0	0	0	0	0	0	0	0	0	0	1
Salmonella	504112	AATTTACCCA.CACTCGCAGG	C	T	40	PASS	NA	GT	0	0	0	0	0	0	0	0	0	1	0	1	0
Salmonella	504160	TTTGAAATTC.CAGTTACTGA	C	T	40	PASS	NA	GT	0	0	0	0	0	0	0	0	0	0	0	0	1
Salmonella	504876	GTAAAGCGGA.GCAGACACGG	G	A	40	PASS	NA	GT	0	1	0	0	0	0	0	0	0	1	0	1	0
Salmonella	517456	AGAAAGTTGA.CGACGGCCAG	C	T	40	PASS	NA	GT	0	0	0	0	0	0	0	0	0	1	0	1	0
Salmonella	523723	CAGTGGCGCT.GCATGGAGGA	G	A	40	PASS	NA	GT	0	0	0	0	0	1	0	0	0	0	0	0	0
Salmonella	528907	TGCCATAGGA.ACCCGATTCT	A	T	40	PASS	NA	GT	0	1	0	0	0	0	0	0	0	0	0	0	0
Salmonella	529044	TCAGCAGTCG.CATTTATTAT	C	T	40	PASS	NA	GT	0	1	0	0	0	0	0	0	0	1	0	1	0
Salmonella	529333	CTTGGCGGTA.ACTACGGCTG	A	G	40	PASS	NA	GT	0	0	0	0	0	1	0	0	0	0	0	0	0
Salmonella	529670	AAATGGATTA.TCAGATGGGG	T	G	40	PASS	NA	GT	0	0	0	0	0	0	0	0	0	0	1	0	0
Salmonella	530631	CTTTTGCTTC.TGCTTGGGCT	T	C	40	PASS	NA	GT	0	0	0	0	0	1	0	0	0	0	0	0	0
Salmonella	530695	TGTATAGCCG.TATTGCGCAG	T	C	40	PASS	NA	GT	0	0	0	0	0	0	0	0	0	1	0	1	0
Salmonella	532097	TCGATAACTC.GTGGGGCGTT	G	A	40	PASS	NA	GT	0	0	0	0	0	0	0	0	0	1	0	1	0
Salmonella	537081	TTCTGCCGCG.CATGTCACAT	C	T	40	PASS	NA	GT	0	0	0	0	0	0	0	1	0	0	0	0	0
Salmonella	540702	TCTGATGAGC.CGCAACTTCG	C	T	40	PASS	NA	GT	0	0	0	0	0	0	0	0	1	0	0	0	0
Salmonella	544645	GGTCGAGGGG.TTACAGCGCG	T	G	40	PASS	NA	GT	0	0	0	0	0	0	0	1	0	0	0	0	0
Salmonella	547203	AACTAAGCGT.GATCCCCTCG	G	T	40	PASS	NA	GT	0	0	0	0	0	1	0	0	0	0	0	0	0
Salmonella	547221	CGGGGGATGT.AACAAAGTAC	A	G	40	PASS	NA	GT	0	1	0	0	0	1	0	1	0	1	0	1	1
Salmonella	549000	TGGATGCGGA.AAAACTGCTG	A	G	40	PASS	NA	GT	0	0	0	0	0	0	0	0	0	0	0	0	1
Salmonella	551819	TAATCAAGTT.CTCATCTACC	C	T	40	PASS	NA	GT	0	0	0	0	0	1	0	0	0	0	0	0	0
Salmonella	553748	TGGGCAATGC.CATGCCGCAG	C	T	40	PASS	NA	GT	0	1	0	0	0	0	0	0	0	0	0	0	0
Salmonella	555745	CAGTTTACTC.TAGGCCGAAT	T	C	40	PASS	NA	GT	0	1	0	0	0	1	0	1	0	1	0	1	1
Salmonella	555813	GTTGCGCTAT.GTCTGGCGCG	G	A	40	PASS	NA	GT	0	0	0	0	0	0	0	0	0	1	0	1	0
Salmonella	557711	GACACGCAGC.CTGTCGGACA	C	T	40	PASS	NA	GT	0	0	0	0	0	1	0	0	0	0	0	0	0
Salmonella	560836	GGGACATCAG.GTGATGGTAC	G	A	40	PASS	NA	GT	0	0	1	0	0	0	0	0	0	0	0	0	0
Salmonella	561745	CATAGATAAT.GGGTTTTTGG	G	A	40	PASS	NA	GT	0	0	0	0	0	0	0	0	0	0	0	0	1
Salmonella	566679	TTGTATTGAT.GGATGAGTTG	G	A	40	PASS	NA	GT	0	0	0	0	0	0	1	0	0	0	0	0	0
Salmonella	573056	ATCTGCTGAC.CCGTCGTGCG	C	A	40	PASS	NA	GT	0	1	0	0	0	0	0	0	0	0	0	0	0
Salmonella	577302	GGCTATAGGG.CCACGGGCTT	C	A	40	PASS	NA	GT	0	0	0	0	0	1	0	0	0	0	0	0	0
Salmonella	577759	AGCGGGCAAT.GACTCTGTTT	G	T	40	PASS	NA	GT	0	1	0	0	0	1	0	1	0	1	0	1	1
Salmonella	585712	CAATTATCAA.AAATTTGAAT	A	C	40	PASS	NA	GT	0	1	0	0	0	1	0	1	0	1	0	1	1
Salmonella	592739	ATCCGATCTC.TAGGATGCGG	T	C	40	PASS	NA	GT	0	1	0	0	0	1	0	1	0	1	0	1	1
Salmonella	592872	CCCTTTCTTT.CCGCCAATAT	C	A	40	PASS	NA	GT	0	0	0	0	0	0	0	1	0	0	0	0	1
Salmonella	593462	TGTACTTTAC.TCGCCGGAAA	T	A	40	PASS	NA	GT	0	1	0	0	0	1	0	1	0	1	0	1	1
Salmonella	593619	ATGGGACGGG.TGATTCTGGC	T	G	40	PASS	NA	GT	0	0	0	0	0	1	0	0	0	0	0	0	0
Salmonella	593783	CGGCAAAGAG.GTGGTTGATT	G	C	40	PASS	NA	GT	0	0	0	0	0	0	1	0	1	0	0	0	0
Salmonella	598982	TGGCTTTCTT.CATCGGCCGT	C	T	40	PASS	NA	GT	0	0	0	0	0	0	0	0	0	1	0	1	0
Salmonella	599082	GGCTTAACGT.TGCGCCATAC	T	C	40	PASS	NA	GT	0	1	0	0	0	1	0	1	0	1	0	1	1
Salmonella	600108	AGCGGTAAGA.GCCAGACGGT	G	A	40	PASS	NA	GT	0	0	0	0	0	1	0	0	0	0	0	0	0
Salmonella	603039	AGTTGCGTTG.TCAAAGCCGC	T	C	40	PASS	NA	GT	0	1	0	0	0	1	0	1	0	1	0	1	1
Salmonella	606033	GGCCTGCGTA.CTGGCGCTCG	C	T	40	PASS	NA	GT	0	0	0	0	0	0	0	1	0	0	0	0	0
Salmonella	610284	GGGCTTCTAT.TCACGTAAAA	T	A	40	PASS	NA	GT	0	0	0	0	0	1	0	0	0	0	0	0	0
Salmonella	615853	TGCTTCCGGC.GCCGGAAAAG	G	A	40	PASS	NA	GT	0	0	0	0	0	1	0	0	0	0	0	0	0
Salmonella	616033	TGTCGGGCTG.AATTGTATCG	A	G	40	PASS	NA	GT	0	0	0	0	0	0	0	0	0	0	0	0	1
Salmonella	616565	TCCGCTTCTG.CCGACTCCAT	C	T	40	PASS	NA	GT	0	0	0	0	0	0	0	1	0	0	0	0	0
Salmonella	618794	AGCTATTTAC.TCTATGCGGC	T	G	40	PASS	NA	GT	0	1	0	0	0	1	0	1	0	1	0	1	1
Salmonella	621585	GACGATTCGA.CGAACATTTA	C	A	40	PASS	NA	GT	0	0	0	0	0	1	0	0	0	0	0	0	0
Salmonella	622207	CAAGAATATA.CAGCGCGTCG	C	T	40	PASS	NA	GT	0	0	0	0	0	0	0	1	0	0	0	0	0
Salmonella	622906	GATCACCTTG.CAAAGTGTGC	C	T	40	PASS	NA	GT	0	0	0	0	0	0	1	0	0	0	0	0	0
Salmonella	626640	ACGCCGCCCG.GTACTGGCGT	G	A	40	PASS	NA	GT	0	0	0	0	0	1	0	0	0	0	0	0	0
Salmonella	627697	TTCTTATATC.CCAATAAGAA	C	A	40	PASS	NA	GT	0	1	0	0	0	0	0	0	0	0	0	0	0
Salmonella	632288	ACGTCCGTTA.CCGTTTGGCG	C	T	40	PASS	NA	GT	0	0	0	0	0	0	0	0	0	0	1	0	0
Salmonella	633257	TGTACCAACG.CCGCGGCGCA	C	T	40	PASS	NA	GT	0	1	0	0	0	1	0	1	0	1	0	1	1
Salmonella	635109	TGTTTTTAAG.TATAAAAATA	T	C	40	PASS	NA	GT	0	0	0	0	0	0	0	0	0	1	0	1	0
Salmonella	635238	TATCGCTTAC.CAGGACGAGT	C	T	40	PASS	NA	GT	0	1	0	0	0	0	0	0	0	1	0	1	0
Salmonella	635950	TGAGCTGTTG.GTTCAGTAAC	G	A	40	PASS	NA	GT	0	0	0	0	0	0	0	1	0	0	0	0	0
Salmonella	645278	GATCCCTCGC.ACCCGTGTTA	A	G	40	PASS	NA	GT	0	1	0	0	0	1	0	1	0	1	0	1	1
Salmonella	655470	GCGAGCAGGG.GTATGCGCAT	G	A	40	PASS	NA	GT	0	0	0	0	1	0	0	0	0	0	0	0	0
Salmonella	656631	TTGTGCAGGG.GCGACCGTTT	G	T	40	PASS	NA	GT	0	1	0	0	0	1	0	1	0	1	0	1	1
Salmonella	659844	CAGACGGATG.CCTTTGGCTT	C	T	40	PASS	NA	GT	0	1	0	0	0	0	0	0	0	1	0	1	0
Salmonella	661982	GGCGTGCAGT.GTTTGACCGT	G	T	40	PASS	NA	GT	0	0	0	0	0	0	0	0	0	0	0	0	1
Salmonella	663408	GGAGAGCAAC.GCCATCAGCA	G	A	40	PASS	NA	GT	0	0	0	0	0	0	0	0	0	1	0	1	0
Salmonella	668699	CGGTGGTCGC.TGGACAGAGC	T	C	40	PASS	NA	GT	0	1	0	0	0	1	0	1	0	1	0	1	1
Salmonella	672514	ATGGTCCAAC.GTTATTTTGT	G	A	40	PASS	NA	GT	0	0	0	0	0	0	0	0	0	1	0	1	0
Salmonella	673427	ATTGGATAAA.GTTTTCAGGT	G	T	40	PASS	NA	GT	0	0	0	0	0	1	0	0	0	0	0	0	0
Salmonella	674361	CATGTTGAAC.AACTGGCGGC	A	T	40	PASS	NA	GT	0	0	0	0	0	0	0	0	0	0	0	0	1
Salmonella	674520	GTATTACTGC.GTCACGCGAT	G	A	40	PASS	NA	GT	0	0	0	0	0	1	0	0	0	0	0	0	0
Salmonella	676684	CGCACAAGAC.TGTAATCGCC	T	G	40	PASS	NA	GT	0	1	0	0	0	1	0	1	0	1	0	1	1
Salmonella	676766	GAGGCTCAGG.CTATTCAGCG	C	G	40	PASS	NA	GT	0	1	0	0	0	0	0	0	0	1	0	1	0
Salmonella	676851	TGCAGGCTAC.GAATGTCCAG	G	A	40	PASS	NA	GT	0	0	0	0	0	1	0	0	0	0	0	0	0
Salmonella	677560	CTGCTCAATC.CCAGCCTGTT	C	T	40	PASS	NA	GT	0	1	0	0	0	1	0	1	0	1	0	1	1
Salmonella	678155	CGCGGGAAAA.TCCATTTATC	T	C	40	PASS	NA	GT	0	0	0	0	0	0	0	1	0	0	0	0	0
Salmonella	681505	CATCAAACCT.GGCGAAACCG	G	A	40	PASS	NA	GT	0	0	0	0	0	1	0	0	0	0	0	0	0
Salmonella	684114	ACCTGTTTTC.GCAGACGATG	G	T	40	PASS	NA	GT	0	0	0	0	0	0	0	1	0	0	0	0	1
Salmonella	684238	GCTGAAAAGC.CTGGCGCTAA	C	T	40	PASS	NA	GT	0	0	0	0	0	0	0	0	0	0	0	0	1
Salmonella	686913	TGACGGCGGG.CTGGCAGAAA	C	T	40	PASS	NA	GT	0	0	0	0	0	0	0	1	0	0	0	0	1
Salmonella	692349	CACAATATCT.GCTTTGCGGT	G	A	40	PASS	NA	GT	0	1	0	0	0	0	0	0	0	1	0	1	0
Salmonella	693267	CTTTCATCTG.TGCCGGGGGG	T	C	40	PASS	NA	GT	0	1	0	0	0	1	0	1	0	1	0	1	1
Salmonella	693601	GATCTCTTTT.TCTATCAGGG	T	G	40	PASS	NA	GT	0	1	0	0	0	0	0	0	0	0	0	0	0
Salmonella	695360	TGGGCCACGA.ATTTACCTCG	A	G	40	PASS	NA	GT	0	1	0	0	0	0	0	0	0	0	0	0	0
Salmonella	695957	TTGACGTTAT.CGACAGCCAG	C	A	40	PASS	NA	GT	0	0	0	0	0	1	0	0	0	0	0	0	0
Salmonella	696365	AGGGCGACGG.TTCGAAAGTG	T	C	40	PASS	NA	GT	0	0	0	0	0	1	0	0	0	0	0	0	0
Salmonella	696709	AACTGGCCAT.CGTAAATGGC	C	T	40	PASS	NA	GT	0	0	0	0	0	0	0	0	0	0	0	0	1
Salmonella	703000	TTTCGAAAAA.CGCGAAGAAG	C	T	40	PASS	NA	GT	0	0	0	0	0	0	0	0	0	1	0	1	0
Salmonella	711484	TACATTATTG.CCAAACATAG	C	T	40	PASS	NA	GT	0	1	0	0	0	0	0	0	0	0	0	0	0
Salmonella	715140	AAATAGCCGC.TGCCGCGCCG	T	C	40	PASS	NA	GT	0	1	0	0	0	1	0	1	0	1	0	1	1
Salmonella	716086	CCTTCAGTCT.CTGCGGCGGA	C	T	40	PASS	NA	GT	0	0	0	0	0	0	0	0	0	1	0	1	0
Salmonella	716980	GTAAGCATAC.GTCCGACAGC	G	A	40	PASS	NA	GT	0	0	0	0	0	0	0	1	0	0	0	0	0
Salmonella	717777	CGCCTGGACG.AGCGGTTAAT	A	G	40	PASS	NA	GT	0	1	0	0	0	1	0	1	0	1	0	1	1
Salmonella	718592	TCGACGGTAG.CGTTCAGGCT	C	A	40	PASS	NA	GT	0	1	0	0	0	0	0	0	0	0	0	0	0
Salmonella	719305	GCGCCATGTC.AGCGATCGTT	A	G	40	PASS	NA	GT	0	1	0	0	0	1	0	1	0	1	0	1	1
Salmonella	725880	GATTATTGGT.CCTCCGCCGC	C	T	40	PASS	NA	GT	0	0	0	0	0	1	0	0	0	0	0	0	0
Salmonella	727482	GTTTGCTGAA.TGTTATCCAC	T	C	40	PASS	NA	GT	0	1	0	0	0	1	0	1	0	1	0	1	1
Salmonella	730611	GCTAACTACC.CGGGGCTGGA	C	T	40	PASS	NA	GT	0	0	0	0	0	1	0	0	0	0	0	0	0
Salmonella	731016	GCGAGTCCTG.GCCGATAATA	G	A	40	PASS	NA	GT	0	0	0	0	0	0	0	0	0	1	0	1	0
Salmonella	731998	TATACCAGGC.GGCGTTTTCC	G	T	40	PASS	NA	GT	0	0	0	0	0	1	0	0	0	0	0	0	0
Salmonella	732677	TATTCCGCCG.CCTGGCCGTC	C	T	40	PASS	NA	GT	0	1	0	0	0	1	0	1	0	1	0	1	1
Salmonella	733720	CCAGTGTAGA.TCAGCTCATG	T	C	40	PASS	NA	GT	0	1	0	0	0	1	0	1	0	1	0	1	1
Salmonella	735548	GGCGGTATTG.GTCTTGCATG	G	C	40	PASS	NA	GT	0	1	1	1	1	1	1	1	1	1	1	1	1
Salmonella	741716	GTAAGCCGAG.TCAATATTGT	T	C	40	PASS	NA	GT	0	1	0	0	0	1	0	1	0	1	0	1	1
Salmonella	743470	TGCCTGTCGC.CCTGGCATGG	C	A	40	PASS	NA	GT	0	0	0	0	0	0	0	0	0	0	0	0	1
Salmonella	745287	GTTGGCGCAG.AGTCTGAACT	A	C	40	PASS	NA	GT	0	1	0	0	0	1	0	1	0	1	0	1	1
Salmonella	748314	GAAAACGGAC.AAAATCAATC	A	G	40	PASS	NA	GT	0	0	0	0	0	0	0	1	0	0	0	0	0
Salmonella	749521	AATCCACCAC.CGTCATCCCC	C	A	40	PASS	NA	GT	0	1	0	0	0	0	0	0	0	0	0	0	0
Salmonella	749645	GCCGACAAAT.CCCCATTTTT	C	T	40	PASS	NA	GT	0	0	0	0	0	1	0	0	0	0	0	0	0
Salmonella	750908	TCGATGATCG.CCAGGTGGGG	C	A	40	PASS	NA	GT	0	1	0	0	0	1	0	1	0	1	0	1	1
Salmonella	752942	AAACTCAGGG.TCGTTTTTAC	T	G	40	PASS	NA	GT	0	0	0	0	0	1	0	0	0	0	0	0	0
Salmonella	754706	TAACATCTCG.TCCAGCGAAC	T	C	40	PASS	NA	GT	0	0	0	0	0	0	0	0	0	0	0	0	1
Salmonella	757369	CGCGTCAGGA.GCATCTTCAT	G	A	40	PASS	NA	GT	0	1	0	0	0	1	0	1	0	1	0	1	1
Salmonella	758331	GCCTTTTCAG.CAGGGTTAAG	C	T	40	PASS	NA	GT	0	0	0	0	0	1	0	0	0	0	0	0	0
Salmonella	763967	TCAGCGCTTT.TATTTCTGAC	T	C	40	PASS	NA	GT	0	1	0	0	0	1	0	1	0	1	0	1	1
Salmonella	766491	CCCAGGCGAA.CGCCAATGGC	C	T	40	PASS	NA	GT	0	0	0	0	0	0	0	0	1	0	0	0	0
Salmonella	773441	GGTATCACAG.CAATGTCGGG	C	T	40	PASS	NA	GT	0	0	0	0	0	0	0	1	0	0	0	0	0
Salmonella	776607	TGTTTTCCGC.ATCGCTTCTC	A	G	40	PASS	NA	GT	0	1	1	1	1	1	1	1	1	1	1	1	1
Salmonella	777940	CCGGGTCGCA.TCGCATAACC	T	G	40	PASS	NA	GT	0	1	0	0	0	1	0	1	0	1	0	1	1
Salmonella	780954	TGCGGCGCAG.ATATAACGCT	A	G	40	PASS	NA	GT	0	0	0	0	0	0	0	0	1	0	0	0	0
Salmonella	781672	ACTAAACCCT.GGCCGCGCAG	G	A	40	PASS	NA	GT	0	0	0	0	0	1	0	0	0	0	0	0	0
Salmonella	786089	CTTTTGATGA.CGGCACATTC	C	T	40	PASS	NA	GT	0	0	0	0	0	0	0	0	0	1	0	1	0
Salmonella	788122	AGTTTTCGAG.GATCAATTTA	G	C	40	PASS	NA	GT	0	0	0	0	0	0	0	0	1	0	0	0	0
Salmonella	788883	TTCGCCGCAT.GTTGCTGCGC	G	A	40	PASS	NA	GT	0	0	0	0	0	1	0	0	0	0	0	0	0
Salmonella	793516	CAACAAGCGA.TCCGGATCAG	T	G	40	PASS	NA	GT	0	1	0	0	0	0	0	0	0	0	0	0	0
Salmonella	796374	CCAGCGAGCC.GGCGATGGCC	G	A	40	PASS	NA	GT	0	0	0	0	0	1	0	0	0	0	0	0	0
Salmonella	800228	GCGTAATTAA.CCGCGCCGCT	C	T	40	PASS	NA	GT	0	0	0	0	0	1	0	0	0	0	0	0	0
Salmonella	803618	CGCTGCATCG.ACCGCTTCAC	A	T	40	PASS	NA	GT	0	0	0	0	0	1	0	0	0	0	0	0	0
Salmonella	803689	ATGGGATCGT.ATAGTACCGA	A	G	40	PASS	NA	GT	0	1	0	0	0	0	0	0	0	1	0	1	0
Salmonella	806397	ACATAATCAA.CATATAAATC	C	T	40	PASS	NA	GT	0	0	0	0	0	0	0	0	0	0	0	0	1
Salmonella	812638	CAGGCTTGAG.CACGGTGAGA	C	G	40	PASS	NA	GT	0	0	0	0	0	0	0	0	0	0	0	0	1
Salmonella	821045	AGTTCAATAG.CAGTGTCACC	C	T	40	PASS	NA	GT	0	0	0	0	0	0	0	0	0	0	0	0	1
Salmonella	825147	GCCTGATAAG.CGCAGCGCCA	C	T	40	PASS	NA	GT	0	0	0	0	0	0	0	1	0	0	0	0	0
Salmonella	825277	TAACTATGTG.ACCGGAGTGA	A	G	40	PASS	NA	GT	0	0	0	0	0	1	0	0	0	0	0	0	0
Salmonella	827843	AGGTTTGCGT.ACCGTCCACC	A	G	40	PASS	NA	GT	0	1	0	0	0	1	0	1	0	1	0	1	1
Salmonella	827996	CCTTCCAGCC.GGCCATTGGC	G	A	40	PASS	NA	GT	0	0	0	0	0	0	0	1	0	0	0	0	0
Salmonella	832926	GAATAAGTCT.CTTTTTACAG	C	A	40	PASS	NA	GT	0	0	0	0	0	0	0	1	0	0	0	0	1
Salmonella	833398	TAGTCGAACT.GTCGCGCTTA	G	A	40	PASS	NA	GT	0	0	0	0	0	0	0	0	0	0	1	0	0
Salmonella	835516	CGCAGGGGGC.GACTTACCTG	G	T	40	PASS	NA	GT	0	1	0	0	0	0	0	0	0	1	0	1	0
Salmonella	837364	TTTTTCAATA.GCATCCTGGG	G	A	40	PASS	NA	GT	0	0	0	0	0	0	0	0	0	1	0	1	0
Salmonella	839448	TAAACTGTAG.ATACTTTTCT	A	G	40	PASS	NA	GT	0	1	0	0	0	0	0	0	0	0	0	0	0
Salmonella	845825	AGCACCAGTA.CCGAAACCAG	C	T	40	PASS	NA	GT	0	0	0	0	0	1	0	0	0	0	0	0	0
Salmonella	845866	TGGCGTCCAG.CCTGTCCAGA	C	T	40	PASS	NA	GT	0	0	0	0	0	0	0	1	0	0	0	0	0
Salmonella	847181	TAGATTGGAG.GGATTGCATT	G	A	40	PASS	NA	GT	0	0	0	0	0	0	0	0	0	0	0	1	0
Salmonella	850680	ATGACTGAGC.CGACTTATGT	C	T	40	PASS	NA	GT	0	0	0	0	0	1	0	0	0	0	0	0	0
Salmonella	853139	AATGGCTATT.CCAGCAAACT	C	A	40	PASS	NA	GT	0	0	0	0	0	0	0	0	0	0	0	0	1
Salmonella	853459	CCTGAACCGG.TCCCGGTACC	T	C	40	PASS	NA	GT	0	0	0	0	0	1	0	0	0	0	0	0	0
Salmonella	853460	CTGAACCGGT.CCCGGTACCG	C	T	40	PASS	NA	GT	0	0	0	0	0	1	0	0	0	0	0	0	0
Salmonella	853465	CCGGTCCCGG.TACCGAAGGC	T	C	40	PASS	NA	GT	0	0	0	0	0	1	0	0	0	0	0	0	0
Salmonella	853466	CGGTCCCGGT.ACCGAAGGCG	A	G	40	PASS	NA	GT	0	0	0	0	0	1	0	0	0	0	0	0	0
Salmonella	853576	TTCACGGAGG.AATCCATGAC	A	G	40	PASS	NA	GT	0	1	0	0	0	0	0	0	0	1	0	1	0
Salmonella	854000	ACGCCCAGGG.GACCCTGAGT	G	C	40	PASS	NA	GT	0	1	0	0	0	1	0	1	0	1	0	1	1
Salmonella	854003	CCCAGGGGAC.CCTGAGTTAC	C	G	40	PASS	NA	GT	0	1	0	0	0	1	0	1	0	1	0	1	1
Salmonella	854006	AGGGGACCCT.GAGTTACACC	G	C	40	PASS	NA	GT	0	1	0	0	0	1	0	1	0	1	0	1	1
Salmonella	854007	GGGGACCCTG.AGTTACACCA	A	T	40	PASS	NA	GT	0	1	0	0	0	1	0	1	0	1	0	1	1
Salmonella	854008	GGGACCCTGA.GTTACACCAC	G	C	40	PASS	NA	GT	0	1	0	0	0	1	0	1	0	1	0	1	1
Salmonella	854009	GGACCCTGAG.TTACACCACC	T	C	40	PASS	NA	GT	0	1	0	0	0	1	0	1	0	1	0	1	1
Salmonella	854117	CCGGCATTCT.CACACCGATG	C	T	40	PASS	NA	GT	0	0	0	0	0	1	0	1	0	1	0	1	1
Salmonella	854405	TGCGCAAAAA.ATACCACGCC	A	G	40	PASS	NA	GT	0	0	0	0	0	0	0	0	0	0	0	0	1
Salmonella	854408	GCAAAAAATA.CCACGCCTTT	C	T	40	PASS	NA	GT	0	0	0	0	0	0	0	0	0	0	0	0	1
Salmonella	863744	ATCAGCGGAT.CGTGGCTGTC	C	T	40	PASS	NA	GT	0	0	0	0	0	1	0	0	0	0	0	0	0
Salmonella	865941	CGCATAAATA.CCGCCGCTTC	C	T	40	PASS	NA	GT	0	1	0	0	0	0	0	0	0	0	0	0	0
Salmonella	866048	GCGACTCATG.CCTTCAACAG	C	T	40	PASS	NA	GT	0	0	0	0	0	0	0	0	0	0	0	0	1
Salmonella	869327	TCAACGCTGG.CGCACCAGAT	C	T	40	PASS	NA	GT	0	0	0	0	0	1	0	0	0	0	0	0	0
Salmonella	869330	ACGCTGGCGC.ACCAGATAGA	A	G	40	PASS	NA	GT	0	1	0	0	0	1	0	1	0	1	0	1	1
Salmonella	878152	TGGTCCGCGT.CGCGGATTGT	C	T	40	PASS	NA	GT	0	0	0	0	0	1	0	0	0	0	0	0	0
Salmonella	881222	ACCGCCGTTC.CTGGTGAAAA	C	T	40	PASS	NA	GT	0	0	0	0	0	0	0	1	0	0	0	0	1
Salmonella	881798	TGGCGTCTTC.ATCAACGTCA	A	G	40	PASS	NA	GT	0	0	0	0	0	0	0	1	0	0	0	0	0
Salmonella	885256	AGGCATCATG.CCTGGCTGTT	C	T	40	PASS	NA	GT	0	0	0	0	0	0	0	0	0	1	0	1	0
Salmonella	888510	CTGAATCTGA.TGACATCGCG	T	C	40	PASS	NA	GT	0	1	0	0	0	1	0	1	0	1	0	1	1
Salmonella	888848	CCGGGCGAAC.CGCCGCCAAC	C	T	40	PASS	NA	GT	0	0	1	0	0	0	0	0	0	0	0	0	0
Salmonella	892902	ATCGTTCACC.GCACTGACGT	G	A	40	PASS	NA	GT	0	0	0	0	0	1	0	0	0	0	0	0	0
Salmonella	895019	GAAAAAGCAG.ACCCACTTTC	A	G	40	PASS	NA	GT	0	0	0	0	0	0	1	0	1	0	0	0	0
Salmonella	904597	CCCATCCCCA.GCGTACTCAG	G	T	40	PASS	NA	GT	0	1	0	0	0	0	0	0	0	0	0	0	0
Salmonella	909366	CGCTGGTGGT.TTTTGGCGGC	T	A	40	PASS	NA	GT	0	1	0	0	0	1	0	1	0	1	0	1	1
Salmonella	913818	AATGAGGGTT.AGAGCAGTGG	A	G	40	PASS	NA	GT	0	1	0	0	0	1	0	1	0	1	0	1	1
Salmonella	915004	ACTGTGTCAG.GCCACGCCGG	G	A	40	PASS	NA	GT	0	1	0	0	0	1	0	1	0	1	0	1	1
Salmonella	915609	GGTGCGAAGG.CGGCGAAGTC	C	T	40	PASS	NA	GT	0	0	0	0	0	1	0	0	0	0	0	0	0
Salmonella	919236	TGGATAGTAC.TGCGCCGCGA	T	C	40	PASS	NA	GT	0	1	0	0	0	0	0	0	0	1	0	1	0
Salmonella	919662	GGAAAGAGCT.GTAGGCCCGG	G	A	40	PASS	NA	GT	0	0	0	0	0	0	0	0	0	0	0	0	1
Salmonella	920541	ATTATGTAAC.TCATTGTTTT	T	G	40	PASS	NA	GT	0	0	0	0	0	0	0	0	0	0	0	0	1
Salmonella	921603	CGAGTTTGCT.GTTTGGTGGG	G	T	40	PASS	NA	GT	0	0	0	0	0	1	0	0	0	0	0	0	0
Salmonella	921690	ATAATAAAAG.GTGAATAACG	G	A	40	PASS	NA	GT	0	0	0	0	0	0	0	1	0	0	0	0	0
Salmonella	921845	ATTTGTATGC.CCGTAAGCGT	C	T	40	PASS	NA	GT	0	1	0	0	0	0	0	0	0	1	0	1	0
Salmonella	923341	CCGATTACCC.AACCTACAAA	A	C	40	PASS	NA	GT	0	1	0	0	0	0	0	0	0	0	0	0	0
Salmonella	928347	GGTGCATTCC.AGTAAACAGG	A	C	40	PASS	NA	GT	0	0	1	0	0	0	0	0	0	0	0	0	0
Salmonella	928371	TCAGATGTGT.ACGAAATCAC	A	G	40	PASS	NA	GT	0	0	0	0	0	0	0	0	0	1	0	1	0
Salmonella	928485	CAGGATAAGC.CTGTGTTAGT	C	T	40	PASS	NA	GT	0	0	0	0	0	1	0	0	0	0	0	0	0
Salmonella	935446	AGTCATCGGC.TAGCGCGGCG	T	C	40	PASS	NA	GT	0	1	0	0	0	1	0	1	0	1	0	1	1
Salmonella	942265	TCGCCGATCG.CGTGCTGGTG	C	T	40	PASS	NA	GT	0	0	0	0	0	0	0	0	0	0	1	0	0
Salmonella	948999	ATTGCGCTAA.CACTTTCAAG	C	A	40	PASS	NA	GT	0	0	0	0	0	0	0	1	0	0	0	0	0
Salmonella	954765	TGTTTACCTG.ATGGTCTGCT	A	G	40	PASS	NA	GT	0	1	1	1	1	1	1	1	1	1	1	1	1
Salmonella	955731	GATGGTACTA.GTTCTGCCTT	G	T	40	PASS	NA	GT	0	0	0	0	0	0	0	1	0	0	0	0	0
Salmonella	955969	GTACAATTTC.CGGACTTGGA	C	T	40	PASS	NA	GT	0	0	0	0	0	0	1	0	1	0	0	0	0
Salmonella	957356	TGTATTCAAT.CGTTGATTAT	C	A	40	PASS	NA	GT	0	1	0	0	0	0	0	0	0	1	0	1	0
Salmonella	960530	AACTCCCCGC.CGCTGAGGAT	C	T	40	PASS	NA	GT	0	0	0	0	0	1	0	0	0	0	0	0	0
Salmonella	961064	GCAATGCGAA.ACAGAAACGG	A	G	40	PASS	NA	GT	0	0	0	0	0	0	0	1	0	0	0	0	0
Salmonella	962522	GCGCGCAATG.CCGGAGACCG	C	A	40	PASS	NA	GT	0	0	0	0	0	0	0	1	0	0	0	0	1
Salmonella	968526	CCAGAGCAAT.CAGGCGAAAA	C	T	40	PASS	NA	GT	0	0	0	0	0	0	0	0	0	0	0	0	1
Salmonella	969234	AAAGCATAAT.AAGTCCGACC	A	G	40	PASS	NA	GT	0	1	0	0	0	1	0	1	0	1	0	1	1
Salmonella	969714	GATGGCCTGC.GGATAATCCG	G	T	40	PASS	NA	GT	0	1	0	0	0	0	0	0	0	0	0	0	0
Salmonella	971236	GGCCGATCTC.TCTGCTATTA	T	G	40	PASS	NA	GT	0	1	0	0	0	0	0	0	0	0	0	0	0
Salmonella	976435	CCTGCATTCC.CTGGTCATGC	C	T	40	PASS	NA	GT	0	0	0	0	0	0	0	1	0	0	0	0	0
Salmonella	976789	CGGGATGCTG.CATCGCGACG	C	T	40	PASS	NA	GT	0	0	0	0	0	1	0	0	0	0	0	0	0
Salmonella	979198	TCCTTTAACC.GGGCTGGCAA	G	A	40	PASS	NA	GT	0	0	0	0	0	1	0	0	0	0	0	0	0
Salmonella	980930	TATCTCTGGC.GCCTCCGTTT	G	A	40	PASS	NA	GT	0	0	0	0	0	0	0	0	0	1	0	1	0
Salmonella	986988	GCAGGGGATT.GGCGCCTGGC	G	A	40	PASS	NA	GT	0	0	0	0	0	0	0	0	0	0	0	0	1
Salmonella	989175	GCTTCCAGAA.CACGATGCTC	C	T	40	PASS	NA	GT	0	1	0	0	0	1	0	1	0	1	0	1	1
Salmonella	989528	CTGACGCTCA.GGGGCGATAA	G	T	40	PASS	NA	GT	0	1	0	0	0	1	0	1	0	1	0	1	1
Salmonella	991354	TAAACGAGCC.CAGCAGGCGG	C	T	40	PASS	NA	GT	0	0	0	0	0	1	0	0	0	0	0	0	0
Salmonella	994236	ACGGTGATGA.TATGCGGAAT	T	G	40	PASS	NA	GT	0	1	0	0	0	0	0	0	0	1	0	1	0
Salmonella	997910	ATGGCGACGA.AGCGGGGAAA	A	C	40	PASS	NA	GT	0	0	0	0	0	0	0	0	1	0	0	0	0
Salmonella	999776	CGCAACAGGA.TCTGGATACC	T	G	40	PASS	NA	GT	0	0	0	0	0	0	1	0	0	0	0	0	0
Salmonella	1002315	TTTTTATGTT.CGACGTTTAC	C	A	40	PASS	NA	GT	0	1	0	0	0	0	0	0	0	0	0	0	0
Salmonella	1005007	TATGGAGCGT.CATACGGTGA	C	T	40	PASS	NA	GT	0	0	0	0	0	0	0	0	1	0	0	0	0
Salmonella	1005103	TCCTCATGCG.GTGCTGTTGC	G	A	40	PASS	NA	GT	0	0	0	0	0	0	0	0	0	0	0	0	1
Salmonella	1014437	GGCAGCAGCG.GTAAAAACTC	G	A	40	PASS	NA	GT	0	0	0	0	0	1	0	0	0	0	0	0	0
Salmonella	1018715	ACCGTACCCG.GCGTGATGAT	G	A	40	PASS	NA	GT	0	1	0	0	0	0	0	0	0	1	0	1	0
Salmonella	1020031	CAGCAGCATC.GTTATGGTGA	G	A	40	PASS	NA	GT	0	0	0	0	0	1	0	0	0	0	0	0	0
Salmonella	1023204	AAGCTATCGA.GCGCGCCCGC	G	T	40	PASS	NA	GT	0	0	0	0	0	1	0	0	0	0	0	0	0
Salmonella	1023834	TGGGTAATGC.CGATCCGCGC	C	A	40	PASS	NA	GT	0	0	0	0	0	1	0	0	0	0	0	0	0
Salmonella	1025409	AGATCGTTCG.CCCGGAAGAT	C	T	40	PASS	NA	GT	0	1	0	0	0	0	0	0	0	1	0	1	0
Salmonella	1025961	TTCGATATAT.ATCAGACTTT	A	T	40	PASS	NA	GT	0	1	0	0	0	0	0	0	0	0	0	0	0
Salmonella	1028717	CACTGCGAAG.GCCCGGCCTG	G	A	40	PASS	NA	GT	0	1	0	0	0	1	0	1	0	1	0	1	1
Salmonella	1029087	CCGGGGACAC.CACCGGTTAT	C	T	40	PASS	NA	GT	0	0	0	1	0	0	0	0	0	0	0	0	0
Salmonella	1029366	GTGGGTGCTT.TCGCACTGAG	T	C	40	PASS	NA	GT	0	1	0	0	0	1	0	1	0	1	0	1	1
Salmonella	1035204	TTAAAGTGAT.GGAAGAAGAT	G	A	40	PASS	NA	GT	0	0	0	0	0	0	0	1	0	0	0	0	0
Salmonella	1037634	CGGCAACGCA.GGATGTCCGG	G	A	40	PASS	NA	GT	0	0	0	0	0	0	0	1	0	0	0	0	1
Salmonella	1047685	CATCGACGGC.CTGGTTCACC	C	T	40	PASS	NA	GT	0	0	0	0	0	0	0	0	0	0	0	0	1
Salmonella	1050355	CGCCAGCGGA.TGGCAGGTGC	T	C	40	PASS	NA	GT	0	1	0	0	0	0	0	0	0	0	0	0	0
Salmonella	1051121	GAGGATAACG.TGTAGAATAT	T	G	40	PASS	NA	GT	0	1	0	0	0	1	0	1	0	1	0	1	1
Salmonella	1057728	GCGGGTTCCA.GGTATAGCCG	G	A	40	PASS	NA	GT	0	0	0	0	0	1	0	0	0	0	0	0	0
Salmonella	1063909	GCTGCGCCAG.TGGCTGGAGC	T	C	40	PASS	NA	GT	0	1	0	0	0	1	0	1	0	1	0	1	1
Salmonella	1071730	TCTTTCCATT.CAAACTAACG	C	A	40	PASS	NA	GT	0	0	0	0	0	1	0	0	0	0	0	0	0
Salmonella	1071871	TTGATTTGAT.CGTTTTTCTT	C	T	40	PASS	NA	GT	0	0	0	0	0	0	0	0	0	0	0	0	1
Salmonella	1071985	AGTCTGGATG.CCTGAAATTG	C	T	40	PASS	NA	GT	0	1	0	0	0	1	0	1	0	1	0	1	1
Salmonella	1072050	AAAATTAAGG.ATTAATTTTT	A	G	40	PASS	NA	GT	0	0	0	0	0	1	0	0	0	0	0	0	0
Salmonella	1072111	GTAATTCAGA.TGGTTGTAAT	T	G	40	PASS	NA	GT	0	1	0	0	0	1	0	1	0	1	0	1	1
Salmonella	1075357	CAGGAAAATA.TCCCTAATAT	T	C	40	PASS	NA	GT	0	0	0	0	0	1	0	0	0	0	0	0	0
Salmonella	1075745	GCACCGAAGG.CGATACGTCC	C	T	40	PASS	NA	GT	0	0	0	0	0	0	0	1	0	0	0	0	1
Salmonella	1078968	TGCGCTGCTA.CCATGCTTTG	C	T	40	PASS	NA	GT	0	1	0	0	0	0	0	0	0	1	0	1	0
Salmonella	1079000	GGCATAGCGG.AAAAGTGCCT	A	G	40	PASS	NA	GT	0	1	0	0	0	0	0	0	0	1	0	1	0
Salmonella	1079139	GCTGATAATG.ACCAGCATGC	A	G	40	PASS	NA	GT	0	0	0	0	0	0	0	0	0	0	0	0	1
Salmonella	1080285	ACGAGTGTAC.AGCTTTTCAT	A	T	40	PASS	NA	GT	0	1	0	0	0	0	0	0	0	1	0	1	0
Salmonella	1081393	CGCCCAGATA.AGCAATTTGC	A	G	40	PASS	NA	GT	0	1	0	0	0	1	0	1	0	1	0	1	1
Salmonella	1081540	CGTCCTCATC.CGTCCAGCCA	C	T	40	PASS	NA	GT	0	1	0	0	0	1	0	1	0	1	0	1	1
Salmonella	1081747	GTGTTTTCTG.CGCCACAGCG	C	A	40	PASS	NA	GT	0	0	0	0	0	1	0	1	0	0	0	0	1
Salmonella	1081789	TAGCCTGCAT.AACGATAGCC	A	G	40	PASS	NA	GT	0	1	0	0	0	1	0	1	0	1	0	1	1
Salmonella	1081795	GCATAACGAT.AGCCATACAG	A	T	40	PASS	NA	GT	0	1	0	0	0	0	0	0	0	1	0	1	0
Salmonella	1082065	ATAGGCGCTG.GCCATTCACC	G	A	40	PASS	NA	GT	0	1	0	0	0	1	0	1	0	1	0	1	1
Salmonella	1082396	CCCGAACTTC.CAACCCGGTT	C	T	40	PASS	NA	GT	0	1	0	0	0	0	0	0	0	1	0	1	0
Salmonella	1082429	CAAAATAGCT.CACCTCGACA	C	A	40	PASS	NA	GT	0	1	1	0	1	1	1	1	1	1	0	1	1
Salmonella	1083005	GCAGGGTGGC.GGTGGTGGTG	G	A	40	PASS	NA	GT	0	1	0	0	0	0	0	0	0	1	0	1	0
Salmonella	1083053	CGCTGAACTC.CGCTTCGAGG	C	T	40	PASS	NA	GT	0	1	0	0	0	0	0	0	0	1	0	1	0
Salmonella	1083084	TAGAGCCAGA.GCATGTACCA	G	A	40	PASS	NA	GT	0	1	0	0	0	0	0	0	0	1	0	1	0
Salmonella	1083378	ACCCAGATCG.TCTTCGCCTG	T	C	40	PASS	NA	GT	0	1	0	1	0	0	0	0	0	1	1	1	0
Salmonella	1083430	CTGTCAGCTT.TTTGAACCTG	T	C	40	PASS	NA	GT	0	1	0	0	0	0	0	0	0	1	0	1	0
Salmonella	1083453	ATTGCTGGTG.GTCTCCGGAT	G	A	40	PASS	NA	GT	0	1	0	0	0	0	0	0	0	1	0	1	0
Salmonella	1083575	TTGTCCCGGT.TTTCACCCAT	T	C	40	PASS	NA	GT	0	1	0	0	0	0	0	0	0	1	0	1	0
Salmonella	1084328	TTTCGAGACG.CAGAATTTCT	C	T	40	LCB	NA	GT	0	1	0	0	0	0	0	0	0	1	0	1	0
Salmonella	1084412	GGTGACGGAG.AGGCATAGTT	A	G	40	LCB	NA	GT	0	1	0	0	0	0	0	0	0	1	0	1	0
Salmonella	1084452	GGCTGGGGCT.GTTGCCTGGG	G	T	40	LCB	NA	GT	0	1	0	0	0	0	0	0	0	1	0	1	0
Salmonella	1084458	GGCTGTTGCC.TGGGCAGGGC	T	G	40	LCB	NA	GT	0	1	0	0	0	0	0	0	0	1	0	1	0
Salmonella	1084462	GTTGCCTGGG.CAGGGCTGTT	C	A	40	LCB	NA	GT	0	1	0	0	0	0	0	0	0	1	0	1	0
Salmonella	1084494	AAAATTTTCG.GTGTGGTCTT	G	T	40	LCB	NA	GT	0	1	0	0	0	0	0	0	0	1	0	1	0
Salmonella	1085107	GAAATGGCTT.TTACAGCACA	T	C	40	LCB	NA	GT	0	1	0	1	0	0	0	0	0	1	1	1	0
Salmonella	1085125	CAATGAGGAC.TGTCGAACTT	T	A	40	LCB	NA	GT	0	1	0	1	0	0	0	0	0	1	1	1	0
Salmonella	1085233	ATTTCCATAA.TTTCTCCAGT	T	G	40	LCB	NA	GT	0	1	0	0	0	0	0	0	0	1	0	1	0
Salmonella	1085344	TGGTCGTATT.CAGCACACTG	C	A	40	PASS	NA	GT	0	1	0	0	0	0	0	0	0	1	0	1	0
Salmonella	1085348	CGTATTCAGC.ACACTGCCTG	A	G	40	PASS	NA	GT	0	1	0	0	0	0	0	0	0	1	0	1	0
Salmonella	1085380	TTTTCTTTGC.TCGCCAGTTG	T	G	40	PASS	NA	GT	0	1	0	1	0	0	0	0	0	1	1	1	0
Salmonella	1085411	GATAGAGAAG.TGTGTTTTTT	T	G	40	PASS	NA	GT	0	1	0	0	0	0	0	0	0	1	0	1	0
Salmonella	1085412	ATAGAGAAGT.GTGTTTTTTA	G	A	40	PASS	NA	GT	0	1	0	0	0	0	0	0	0	1	0	1	0
Salmonella	1086783	CGCCACCGGA.AGCGGTACTG	A	G	40	PASS	NA	GT	0	1	0	0	0	0	0	0	0	1	0	1	0
Salmonella	1086816	ATCTCACAGC.AGTAGAGATT	A	T	40	PASS	NA	GT	0	1	0	0	0	0	0	0	0	1	0	1	0
Salmonella	1086837	TCGCTGATGC.CGGGCTAAAG	C	A	40	PASS	NA	GT	0	1	0	0	0	0	0	0	0	1	0	1	0
Salmonella	1086899	TGGCAGCAAC.TAAAAAGGCG	T	C	40	PASS	NA	GT	0	1	0	0	0	0	0	0	0	1	0	1	0
Salmonella	1087015	CCCTGCGCCG.ATACCGACGC	A	G	40	PASS	NA	GT	0	1	0	0	0	0	0	0	0	1	0	1	0
Salmonella	1087230	AGGTAAAGCA.TGTATCCGAA	T	C	40	PASS	NA	GT	0	1	0	0	0	0	0	0	0	1	0	1	0
Salmonella	1087412	ATTTCTGTAC.CTGAAACCAG	C	T	40	PASS	NA	GT	0	1	0	0	0	0	0	0	0	1	0	1	0
Salmonella	1087413	TTTCTGTACC.TGAAACCAGG	T	C	40	PASS	NA	GT	0	1	0	0	0	0	0	0	0	1	0	1	0
Salmonella	1087464	CCCCGAAAAC.GGGGATAGTT	G	A	40	PASS	NA	GT	0	1	0	0	0	0	0	0	0	1	0	1	0
Salmonella	1087556	GAGGGAAGGG.CATCCCCGAA	C	T	40	PASS	NA	GT	0	1	0	0	0	0	0	0	0	1	0	1	0
Salmonella	1087713	AATGGGTCAC.ATACCGCCAG	A	C	40	PASS	NA	GT	0	1	0	0	0	0	0	0	0	1	0	1	0
Salmonella	1088366	TGGTGGTAAC.TATTCCTGAC	T	C	40	PASS	NA	GT	0	1	0	0	0	0	0	0	0	1	0	1	0
Salmonella	1088444	ATGACCTTTG.TAAAGTTGAC	T	C	40	PASS	NA	GT	0	1	0	0	0	0	0	0	0	1	0	1	0
Salmonella	1088662	TTTGACTGGG.AAAGCTACCG	A	G	40	PASS	NA	GT	0	1	0	0	0	0	0	0	0	1	0	1	0
Salmonella	1088736	CTAAAACACA.AAGCGAACGG	A	C	40	PASS	NA	GT	0	1	0	0	0	0	0	0	0	1	0	1	0
Salmonella	1088747	AGCGAACGGA.TGATTATTCT	T	C	40	PASS	NA	GT	0	1	0	0	0	0	0	0	0	1	0	1	0
Salmonella	1088788	GAAAGAGCAG.GGGCGCATCA	G	T	40	PASS	NA	GT	0	1	0	0	0	0	0	0	0	1	0	1	0
Salmonella	1088820	TCGTTGCGAT.TTTTGGCGTG	T	G	40	PASS	NA	GT	0	1	0	0	0	0	0	0	0	1	0	1	0
Salmonella	1088823	TTGCGATTTT.TGGCGTGCAC	T	C	40	PASS	NA	GT	0	1	0	0	0	0	0	0	0	1	0	1	0
Salmonella	1088858	AAATATCTGC.GTATCGCGCT	G	A	40	PASS	NA	GT	0	1	0	0	0	0	0	0	0	1	0	1	0
Salmonella	1088859	AATATCTGCG.TATCGCGCTG	T	G	40	PASS	NA	GT	0	1	0	0	0	0	0	0	0	1	0	1	0
Salmonella	1090733	TGATCCCCGC.TACGCCGGAG	T	A	40	PASS	NA	GT	0	1	0	0	0	0	0	0	0	1	0	1	0
Salmonella	1090748	CGGAGACCAG.CGAAATTCTG	C	T	40	PASS	NA	GT	0	1	0	0	0	0	0	0	0	1	0	1	0
Salmonella	1090751	AGACCAGCGA.AATTCTGCAG	A	T	40	PASS	NA	GT	0	1	0	0	0	0	0	0	0	1	0	1	0
Salmonella	1090760	AAATTCTGCA.GTCAAAAATT	G	A	40	PASS	NA	GT	0	1	0	0	0	0	0	0	0	1	0	1	0
Salmonella	1090769	AGTCAAAAAT.TAAACTCGGT	T	C	40	PASS	NA	GT	0	1	0	0	0	0	0	0	0	1	0	1	0
Salmonella	1090778	TTAAACTCGG.TGCCGTGCTG	T	C	40	PASS	NA	GT	0	1	0	0	0	0	0	0	0	1	0	1	0
Salmonella	1090808	TCCGTCAGGT.TAGGAATCCT	T	G	40	PASS	NA	GT	0	1	0	0	0	0	0	0	0	1	0	1	0
Salmonella	1090884	CACCGGCGGC.ACCATTTCTG	A	G	40	PASS	NA	GT	0	1	0	0	0	0	0	0	0	1	0	1	0
Salmonella	1090956	CGGGAATGAG.AGCGCATTAC	A	G	40	PASS	NA	GT	0	1	0	0	0	0	0	0	0	1	0	1	0
Salmonella	1091060	ACCGCGCATG.AGTGACGGTT	A	G	40	PASS	NA	GT	0	1	0	0	0	1	0	1	0	1	0	1	1
Salmonella	1091078	TTGAGGCTGG.CCACTATGAC	C	T	40	PASS	NA	GT	0	1	0	0	0	0	0	0	0	1	0	1	0
Salmonella	1091195	CGCTTGATGT.GCTCTGGCGG	G	T	40	PASS	NA	GT	0	1	0	0	0	0	0	0	0	1	0	1	0
Salmonella	1091204	TGCTCTGGCG.GTGGATTTTA	G	C	40	PASS	NA	GT	0	1	0	0	0	0	0	0	0	1	0	1	0
Salmonella	1091225	CACGTACATT.TCGTACTCAG	T	C	40	PASS	NA	GT	0	1	0	0	0	0	0	0	0	1	0	1	0
Salmonella	1091243	AGCGCGAGGC.GGAGAACGCC	G	C	40	PASS	NA	GT	0	1	0	0	0	0	0	0	0	1	0	1	0
Salmonella	1091264	CCGCCCAGCT.AATGAGCTTT	A	C	40	PASS	NA	GT	0	1	0	0	0	0	0	0	0	1	0	1	0
Salmonella	1091320	ATCACGACTG.CACAACCGAG	C	T	40	PASS	NA	GT	0	1	0	0	0	0	0	0	0	1	0	1	0
Salmonella	1091341	AGGCCGACAC.GCTGATATCG	G	T	40	PASS	NA	GT	0	1	0	0	0	0	0	0	0	1	0	1	0
Salmonella	1091369	GAAGCGGGGC.GTAAGGACAG	G	A	40	PASS	NA	GT	0	1	0	0	0	0	0	0	0	1	0	1	0
Salmonella	1091421	ACTGTCAGCG.CGAAATTACC	C	T	40	PASS	NA	GT	0	1	0	0	0	0	0	0	0	1	0	1	0
Salmonella	1091489	CTGGGGGTGA.ACATGGCTAA	A	G	40	PASS	NA	GT	0	1	0	0	0	0	0	0	0	1	0	1	0
Salmonella	1091586	CGTACCAGTG.CGCCAGCGCC	C	T	40	PASS	NA	GT	0	1	0	0	0	0	0	0	0	1	0	1	0
Salmonella	1091610	GCAAAGAACA.GACCAGAAAA	G	A	40	PASS	NA	GT	0	1	0	0	0	0	0	0	0	1	0	1	0
Salmonella	1091624	AGAAAAGCTC.GCGAAGCCGC	G	A	40	PASS	NA	GT	0	1	0	0	0	0	0	0	0	1	0	1	0
Salmonella	1091652	AGGCGCAATC.CCTTCAGCGC	C	A	40	PASS	NA	GT	0	1	0	0	0	0	0	0	0	1	0	1	0
Salmonella	1091724	AGCCGCTGAA.ACACTGGATT	A	G	40	PASS	NA	GT	0	1	0	0	0	0	0	0	0	1	0	1	0
Salmonella	1091823	CGAAGACGGC.ATTCGCATGG	A	G	40	PASS	NA	GT	0	1	0	0	0	0	0	0	0	1	0	1	0
Salmonella	1091852	CATTACAGGA.GTACGGCCGC	G	C	40	PASS	NA	GT	0	1	0	0	0	0	0	0	0	1	0	1	0
Salmonella	1091865	CGGCCGCCGC.CGGGCATCTG	C	G	40	PASS	NA	GT	0	1	0	0	0	0	0	0	0	1	0	1	0
Salmonella	1091915	TGTGATGTCT.ACAACGTCTA	A	G	40	PASS	NA	GT	0	1	0	0	0	0	0	0	0	1	0	1	0
Salmonella	1091953	AGCATATCGT.GCCGCGCTGG	G	A	40	PASS	NA	GT	0	1	0	0	0	0	0	0	0	1	0	1	0
Salmonella	1091976	AGCGTTACGG.GGAGGCGGCG	G	T	40	PASS	NA	GT	0	1	0	0	0	0	0	0	0	1	0	1	0
Salmonella	1092060	GGCTCGCGGC.ACTGGCGGAT	A	T	40	PASS	NA	GT	0	1	0	0	0	0	0	0	0	1	0	1	0
Salmonella	1094477	TATTATTTCC.TCTCATAACT	T	C	40	PASS	NA	GT	0	1	0	0	0	0	0	0	0	1	0	1	0
Salmonella	1095231	GGCGTAATTG.CGAAGGATTA	C	A	40	PASS	NA	GT	0	1	0	0	0	0	0	0	0	1	0	1	0
Salmonella	1095442	AATCAATTAA.ACTAAAAGCT	A	G	40	PASS	NA	GT	0	1	0	0	0	0	0	0	0	1	0	1	0
Salmonella	1095750	GACGGCGCCA.CCCGTAAAAA	C	T	40	PASS	NA	GT	0	1	0	0	0	0	0	0	0	1	0	1	0
Salmonella	1096127	GCTTGCTTAA.CACTGGTTTA	C	A	40	PASS	NA	GT	0	1	0	0	0	0	0	0	0	1	0	1	0
Salmonella	1096286	GTGATTACGC.TGGCGCCGCT	T	C	40	PASS	NA	GT	0	1	0	0	0	0	0	0	0	1	0	1	0
Salmonella	1096426	GCCTGTTGCT.TGTCTCGCTA	T	C	40	PASS	NA	GT	0	1	0	0	0	0	0	0	0	1	0	1	0
Salmonella	1109762	GACATGGGGG.TGGATTCGGA	T	G	40	PASS	NA	GT	0	0	0	0	0	1	0	0	0	0	0	0	0
Salmonella	1109890	GGATGGTCCG.GGACTGGAGG	G	C	40	PASS	NA	GT	0	1	0	0	0	0	0	0	0	1	0	1	0
Salmonella	1109891	GATGGTCCGG.GACTGGAGGG	G	C	40	PASS	NA	GT	0	1	0	0	0	0	0	0	0	1	0	1	0
Salmonella	1110267	AGATTTAAGC.GGCTGGCTTT	G	T	40	PASS	NA	GT	0	0	0	0	0	0	0	0	0	0	0	0	1
Salmonella	1111871	GACGGTTCTG.CGGTGCCGGG	C	T	40	PASS	NA	GT	0	1	0	0	0	1	0	1	0	1	0	1	1
Salmonella	1112460	ACACGCTGTT.CCGTGATGCC	C	T	40	PASS	NA	GT	0	1	0	0	0	1	0	1	0	1	0	1	1
Salmonella	1112472	GTGATGCCTA.TCATCTGGCG	T	C	40	PASS	NA	GT	0	1	0	0	0	1	0	1	0	1	0	1	1
Salmonella	1112481	ATCATCTGGC.GGGGATTGAT	G	C	40	PASS	NA	GT	0	1	0	0	0	1	0	1	0	1	0	1	1
Salmonella	1112520	AAGATGACTG.ATGGAGTCAG	A	G	40	PASS	NA	GT	0	1	0	0	0	1	0	1	0	1	0	1	1
Salmonella	1113189	GGTGGGTCAG.GCAGATAACG	G	A	40	PASS	NA	GT	0	1	0	0	0	0	0	0	0	1	0	1	0
Salmonella	1113748	AAGGTTTTGA.GGCTTCCGGC	G	A	40	PASS	NA	GT	0	0	0	0	0	0	0	0	0	1	0	1	0
Salmonella	1116271	ATGAATGAGG.AGTTCCTGAA	A	C	40	PASS	NA	GT	0	1	0	0	0	1	0	1	0	1	0	1	1
Salmonella	1116380	ATATCAGCGG.GCATATCAAC	G	C	40	PASS	NA	GT	0	1	0	0	0	1	0	1	0	1	0	1	1
Salmonella	1116635	GTGCCATCAC.AGTCACGATA	A	C	40	PASS	NA	GT	0	0	0	0	0	1	0	0	0	0	0	0	0
Salmonella	1117284	CCAGTACGAC.GGTGGTCGTG	G	A	40	PASS	NA	GT	0	1	0	0	0	0	0	0	0	1	0	1	0
Salmonella	1117898	ACATCAGCAG.AGCGCGCCGG	A	C	40	PASS	NA	GT	0	0	0	0	0	0	0	0	0	0	0	0	1
Salmonella	1118031	CAGCCGCAGC.GAAAACATCT	G	A	40	PASS	NA	GT	0	0	0	0	0	0	0	0	0	0	0	0	1
Salmonella	1118036	GCAGCGAAAA.CATCTGAGAC	C	T	40	PASS	NA	GT	0	0	0	0	0	0	0	0	0	0	0	0	1
Salmonella	1118049	CTGAGACAAA.TGCAGCAACG	T	C	40	PASS	NA	GT	0	0	0	0	0	0	0	0	0	0	0	0	1
Salmonella	1118052	AGACAAATGC.AGCAACGTCA	A	T	40	PASS	NA	GT	0	0	0	0	0	0	0	0	0	0	0	0	1
Salmonella	1118120	GAGGCATCCA.CTCACGCCGC	C	A	40	PASS	NA	GT	0	0	0	0	0	0	0	0	0	0	0	0	1
Salmonella	1118226	GGGCAGAAGA.TATCGCGGAC	T	C	40	PASS	NA	GT	0	0	0	0	0	0	0	0	0	1	0	1	0
Salmonella	1119114	CTGATGCTAC.CCCAGCCGGT	C	T	40	PASS	NA	GT	0	1	0	0	0	0	0	0	0	1	0	1	0
Salmonella	1119117	ATGCTACCCC.AGCCGGTTAC	A	G	40	PASS	NA	GT	0	1	0	0	0	0	0	0	0	1	0	1	0
Salmonella	1119120	CTACCCCAGC.CGGTTACGCC	C	A	40	PASS	NA	GT	0	1	0	0	0	0	0	0	0	1	0	1	0
Salmonella	1119189	TAGCGTATCC.GTCCGGCATT	G	A	40	PASS	NA	GT	0	1	0	0	0	0	0	0	0	1	0	1	0
Salmonella	1119195	ATCCGTCCGG.CATTATCCCT	C	T	40	PASS	NA	GT	0	1	0	0	0	0	0	0	0	1	0	1	0
Salmonella	1119196	TCCGTCCGGC.ATTATCCCTG	A	G	40	PASS	NA	GT	0	1	0	0	0	0	0	0	0	1	0	1	0
Salmonella	1119238	GGGTAAGCCC.GTCAGTGGAC	G	A	40	PASS	NA	GT	0	1	0	0	0	1	0	1	0	1	0	1	1
Salmonella	1119255	GACGTGCTGT.GCTGTCGCAA	G	A	40	PASS	NA	GT	0	1	0	0	0	1	0	1	0	1	0	1	1
Salmonella	1119411	GTTATATCAA.CTCGTTCTAT	C	T	40	PASS	NA	GT	0	1	0	0	0	1	0	1	0	1	0	1	1
Salmonella	1119414	ATATCAACTC.GTTCTATGGG	G	A	40	PASS	NA	GT	0	1	0	0	0	1	0	1	0	1	0	1	1
Salmonella	1119416	ATCAACTCGT.TCTATGGGGA	T	A	40	PASS	NA	GT	0	1	0	0	0	1	0	1	0	1	0	1	1
Salmonella	1119419	AACTCGTTCT.ATGGGGACTC	A	G	40	PASS	NA	GT	0	1	0	0	0	1	0	1	0	1	0	1	1
Salmonella	1119420	ACTCGTTCTA.TGGGGACTCC	T	G	40	PASS	NA	GT	0	1	0	0	0	1	0	1	0	1	0	1	1
Salmonella	1119423	CGTTCTATGG.GGACTCCAGT	G	A	40	PASS	NA	GT	0	1	0	0	0	1	0	1	0	1	0	1	1
Salmonella	1119426	TCTATGGGGA.CTCCAGTCAC	C	T	40	PASS	NA	GT	0	1	0	0	0	1	0	1	0	1	0	1	1
Salmonella	1119431	GGGGACTCCA.GTCACACCTC	G	A	40	PASS	NA	GT	0	1	0	0	0	1	0	1	0	1	0	1	1
Salmonella	1119462	GAGGTGGTGC.GTGGACACAG	G	A	40	PASS	NA	GT	0	1	0	0	0	1	0	1	0	1	0	1	1
Salmonella	1119489	GCGACCATGC.GCATACAGTT	G	A	40	PASS	NA	GT	0	1	0	0	0	1	0	1	0	1	0	1	1
Salmonella	1119513	TCGGAGGACA.CGGGCACACC	C	T	40	PASS	NA	GT	0	1	0	0	0	1	0	1	0	1	0	1	1
Salmonella	1119515	GGAGGACACG.GGCACACCAT	G	A	40	PASS	NA	GT	0	1	0	0	0	1	0	1	0	1	0	1	1
Salmonella	1119531	CCATGTATAT.CGGTCCACAC	C	A	40	PASS	NA	GT	0	1	0	0	0	1	0	1	0	1	0	1	1
Salmonella	1119543	GTCCACACGG.CCACGTCGTT	C	A	40	PASS	NA	GT	0	1	0	0	0	1	0	1	0	1	0	1	1
Salmonella	1119594	CGGTTAAAAA.TATTGCATTT	T	C	40	PASS	NA	GT	0	1	0	0	0	1	0	1	0	1	0	1	1
Salmonella	1119704	AATTTATTGG.GGCAGGTGAT	G	T	40	PASS	NA	GT	0	1	0	0	0	1	0	1	0	1	0	1	1
Salmonella	1119970	AAGGCTAAGG.CCTGGGTAAA	C	T	40	PASS	NA	GT	0	1	0	0	0	1	0	1	0	1	0	1	1
Salmonella	1119988	AAAGACGAAG.TGGCTGAAAA	T	C	40	PASS	NA	GT	0	1	0	0	0	1	0	1	0	1	0	1	1
Salmonella	1120227	GTGGTAATGC.AGGCCACCTG	A	T	40	PASS	NA	GT	0	0	0	0	0	1	0	0	0	0	0	0	0
Salmonella	1120822	AACGCACCAG.GCTGAAGCGC	G	A	40	PASS	NA	GT	0	1	0	0	0	0	0	0	0	1	0	1	0
Salmonella	1121830	AGTTGAAAAC.ATTGTCGGTG	A	G	40	PASS	NA	GT	0	1	0	0	0	0	0	0	0	1	0	1	0
Salmonella	1121880	ATGCTGAAGC.AGTGTGATGC	A	T	40	PASS	NA	GT	0	1	0	0	0	0	0	0	0	0	0	0	0
Salmonella	1122006	GCTCAGACAG.TAGCGGCGAG	T	G	40	PASS	NA	GT	0	1	0	0	0	0	0	0	0	1	0	1	0
Salmonella	1123228	TGAACCTCCG.CCCCCCCATG	C	A	40	PASS	NA	GT	0	1	0	0	0	0	0	0	0	1	0	1	0
Salmonella	1126331	TACGATAACG.AAGGCAACGT	A	G	40	PASS	NA	GT	0	0	0	0	0	0	0	1	0	0	0	0	0
Salmonella	1127765	CGCATTACAG.ATACGCCGCT	A	G	40	PASS	NA	GT	0	1	0	0	0	1	0	1	0	1	0	1	1
Salmonella	1131609	AATCAGTTTG.GCGGCTGGAA	G	C	40	PASS	NA	GT	0	0	0	0	0	0	0	0	0	1	0	1	0
Salmonella	1133201	CGGCGGCTGG.CTGCGTAAAG	C	T	40	PASS	NA	GT	0	0	0	0	0	0	0	0	0	0	0	0	1
Salmonella	1135161	GCAGCAGCTT.CATTCCCTGG	C	T	40	PASS	NA	GT	0	1	0	0	0	1	0	1	0	1	0	1	1
Salmonella	1135611	TCGCCATTGC.TTGGCTTTGT	T	C	40	PASS	NA	GT	0	1	0	0	0	1	0	1	0	1	0	1	1
Salmonella	1138681	TATAGATCAG.ACGACCATCC	A	G	40	PASS	NA	GT	0	0	0	0	0	0	0	0	0	0	0	0	1
Salmonella	1140160	GCGTATCAGA.ACGGGCCAGG	A	G	40	PASS	NA	GT	0	0	0	0	0	1	0	0	0	0	0	0	0
Salmonella	1147852	GCTGTTGGCG.CGCGGACAAG	C	T	40	PASS	NA	GT	0	0	0	0	0	1	0	0	0	0	0	0	0
Salmonella	1148463	TCGATGAATT.TCAGGATATT	T	C	40	PASS	NA	GT	0	0	0	0	0	1	0	0	0	0	0	0	0
Salmonella	1162651	TTGATGAAAC.GCGATGGGAT	G	A	40	PASS	NA	GT	0	0	0	0	0	1	0	0	0	0	0	0	0
Salmonella	1165650	AACGCGTTAG.CGTTTTGAAC	C	T	40	PASS	NA	GT	0	0	0	0	0	0	0	0	0	1	0	1	0
Salmonella	1165684	CCCGAAGGGC.GAGCGTAGCG	G	A	40	PASS	NA	GT	0	0	0	1	0	0	0	0	0	0	0	0	0
Salmonella	1165776	AACGCCTGGT.AGGATAGGCT	A	G	40	PASS	NA	GT	0	1	0	0	0	1	0	1	0	1	0	1	1
Salmonella	1168834	CATCACAAAT.ACTTTACTTC	A	G	40	PASS	NA	GT	0	0	0	0	0	1	0	0	0	0	0	0	0
Salmonella	1172221	TAGCGGTATT.GGCCAGTGGT	G	C	40	PASS	NA	GT	0	1	0	0	0	1	0	1	0	1	0	1	1
Salmonella	1173872	GCCGGTTTGT.GTAAGGAAAA	G	A	40	PASS	NA	GT	0	0	0	0	0	0	0	1	0	0	0	0	0
Salmonella	1175405	TGGATGATAC.CCCGGCAAAA	C	T	40	PASS	NA	GT	0	1	0	0	0	0	0	0	0	0	0	0	0
Salmonella	1178501	TTGCAGTTAC.TAGGACAATG	T	C	40	PASS	NA	GT	0	1	0	0	0	1	0	1	0	1	0	1	1
Salmonella	1184592	CGCCGAACGC.CTGGCCGGCG	C	T	40	PASS	NA	GT	0	1	0	0	0	0	0	0	0	1	0	1	0
Salmonella	1186642	TGATTTATAA.CAATAATTAA	C	T	40	PASS	NA	GT	0	1	0	0	0	0	0	0	0	1	0	1	0
Salmonella	1186793	AGCGGCCTAC.TACGACGTTT	T	C	40	PASS	NA	GT	0	1	0	0	0	0	0	0	0	1	0	1	0
Salmonella	1190592	GTGTTGGCGC.CGTTTTCCAG	C	T	40	PASS	NA	GT	0	0	0	0	0	0	0	0	0	1	0	1	0
Salmonella	1192109	GACAAACAGC.GCAGGTAGCT	G	A	40	PASS	NA	GT	0	0	0	0	0	0	0	0	0	1	0	1	0
Salmonella	1192776	GCCTGGCGCT.TAACCAAAAA	T	C	40	PASS	NA	GT	0	1	1	1	1	1	1	1	1	1	1	1	1
Salmonella	1193596	ATAACCCCGC.GCTGGCCGGG	G	A	40	PASS	NA	GT	0	0	0	0	0	1	0	0	0	0	0	0	0
Salmonella	1194474	AACAAGTCAG.CGTTACTGGC	C	T	40	PASS	NA	GT	0	0	0	0	0	1	0	0	0	0	0	0	0
Salmonella	1199731	GAGTGTTGCT.GCATCAAGCA	G	A	40	PASS	NA	GT	0	1	0	0	0	1	0	1	0	1	0	1	1
Salmonella	1203575	TTATTGGCCT.ATCCATTCCG	A	G	40	PASS	NA	GT	0	0	0	0	0	0	0	0	0	1	0	1	0
Salmonella	1208096	TGGGGATGGG.TGGCTGTCTC	T	G	40	PASS	NA	GT	0	0	0	0	0	0	0	1	0	0	0	0	1
Salmonella	1211089	AATCTTAAAG.CAAGTGTTAA	C	T	40	PASS	NA	GT	0	0	0	0	0	1	0	0	0	0	0	0	0
Salmonella	1211100	AAGTGTTAAA.CTTGTAACCA	C	T	40	PASS	NA	GT	0	0	0	0	0	1	0	0	0	0	0	0	0
Salmonella	1211144	TTGTTTTTGG.GTTTTTTTGA	G	T	40	PASS	NA	GT	0	0	0	0	0	0	0	0	0	0	0	0	1
Salmonella	1218469	CTACCAGTTA.CCTGCCAATG	C	A	40	PASS	NA	GT	0	0	0	0	0	1	0	0	0	0	0	0	0
Salmonella	1229579	CCACTTTAAG.CGCGGTCAGA	C	T	40	PASS	NA	GT	0	0	0	0	0	1	0	0	0	0	0	0	0
Salmonella	1230781	TGTTGCCTGT.GCCCTAATCT	G	A	40	PASS	NA	GT	0	0	0	0	0	1	0	0	0	0	0	0	0
Salmonella	1232982	TGGTTGCGCA.GGTATAGTAA	G	A	40	PASS	NA	GT	0	0	0	0	0	0	0	0	0	0	0	0	1
Salmonella	1237733	GCTTCGCTTG.CGCGTCGCTT	C	T	40	PASS	NA	GT	0	1	0	0	0	0	0	0	0	0	0	0	0
Salmonella	1238477	TTGGGCGATG.AACGGAGCGT	A	T	40	PASS	NA	GT	0	1	0	0	0	0	0	0	0	1	0	1	0
Salmonella	1245409	AAACGCCGGA.GAGCAGCGAT	G	C	40	PASS	NA	GT	0	1	0	0	0	1	0	1	0	1	0	1	1
Salmonella	1273718	GGCAAAGATA.TGTCGGTGTT	T	C	40	PASS	NA	GT	0	0	0	0	0	0	0	0	0	1	0	1	0
Salmonella	1274979	ATTTAAGGGG.GTCACGTTGA	G	A	40	PASS	NA	GT	0	0	0	0	0	0	0	0	0	1	0	1	0
Salmonella	1275539	GGGTTGAGCT.ATCGGCTGAA	A	G	40	PASS	NA	GT	0	1	0	0	0	1	0	1	0	1	0	1	1
Salmonella	1277827	CATGAAAAAT.AACATCTTTA	A	G	40	PASS	NA	GT	0	0	1	0	0	0	0	0	0	0	0	0	0
Salmonella	1278066	AACAGAAGTT.AGGCACCATT	A	C	40	PASS	NA	GT	0	1	0	0	0	1	0	1	0	1	0	1	1
Salmonella	1286336	GCGAGTATTG.AGCGGCCAGT	A	G	40	PASS	NA	GT	0	1	0	0	0	0	0	0	0	0	0	0	0
Salmonella	1306317	ATAACCTGAG.CCCCCCCTGA	C	A	40	PASS	NA	GT	0	1	0	0	0	1	0	1	0	1	0	1	1
Salmonella	1307265	AACTTTTAGC.ACTACAAGCA	A	C	40	PASS	NA	GT	0	1	0	0	0	0	0	0	0	1	0	1	0
Salmonella	1309180	GTAGCCGTTG.TTAAATTTAA	T	G	40	PASS	NA	GT	0	0	0	0	0	0	0	1	0	0	0	0	0
Salmonella	1310804	TTTATGTAAT.GACCACCGGA	G	A	40	PASS	NA	GT	0	1	0	0	0	1	0	1	0	1	0	1	1
Salmonella	1318183	AGCTTTTCCC.GCCTGACGCC	G	A	40	PASS	NA	GT	0	1	0	0	0	0	0	0	0	0	0	0	0
Salmonella	1319302	TCATTAACGC.CCGGTTCGTT	C	T	40	PASS	NA	GT	0	0	0	0	0	0	0	0	0	0	0	0	1
Salmonella	1320149	TCCGCAGAGC.ACCTTTGTGA	A	G	40	PASS	NA	GT	0	1	0	0	0	0	0	0	0	0	0	0	0
Salmonella	1321351	GGCTGCCGGC.ACCTTCATTT	A	C	40	PASS	NA	GT	0	0	0	0	0	1	0	0	0	0	0	0	0
Salmonella	1322482	TTGGCGTTGG.CGCCGCGCTG	C	T	40	PASS	NA	GT	0	0	0	0	0	0	0	0	0	1	0	1	0
Salmonella	1329935	TTGGCGATGA.TATCCTTATT	T	C	40	PASS	NA	GT	0	0	0	0	0	1	0	0	0	0	0	0	0
Salmonella	1332049	ACGCGACCCG.GCGTTTATCC	G	A	40	PASS	NA	GT	0	0	0	0	0	0	0	0	0	0	0	0	1
Salmonella	1339617	ATGCCTTTTA.ACGATCCCGC	A	G	40	PASS	NA	GT	0	0	0	0	0	0	0	1	0	0	0	0	0
Salmonella	1352292	GTAATAAGGC.CCGGTTTGTC	C	G	40	PASS	NA	GT	0	0	0	0	0	0	0	0	0	0	0	0	1
Salmonella	1353868	TACTGAGTTG.CATCATCTGC	C	A	40	PASS	NA	GT	0	0	0	0	0	1	0	0	0	0	0	0	0
Salmonella	1354344	GCAGGCGTTT.TCAGCGAATA	T	C	40	PASS	NA	GT	0	0	0	0	0	0	0	1	0	0	0	0	0
Salmonella	1355693	GGGATGAGAA.GGCGATCGAA	G	A	40	PASS	NA	GT	0	1	0	0	0	0	0	0	0	1	0	1	0
Salmonella	1357073	CGGTAACGCC.AGACGCCGAA	A	G	40	PASS	NA	GT	0	1	0	0	0	1	0	1	0	1	0	1	1
Salmonella	1362284	ATTTCATAGT.CACTGCCACT	C	T	40	PASS	NA	GT	0	0	0	0	0	0	0	0	0	0	0	0	1
Salmonella	1364945	CGTTCGGCTG.GTACGCCTTT	G	A	40	PASS	NA	GT	0	0	0	0	0	1	0	0	0	0	0	0	0
Salmonella	1366076	CTGACGGGCG.TCGCGGATGT	T	C	40	PASS	NA	GT	0	1	0	0	0	0	0	0	0	0	0	0	0
Salmonella	1366441	TTCTCGCAGG.AAGGCGGTAT	A	G	40	PASS	NA	GT	0	1	0	0	0	1	0	1	0	1	0	1	1
Salmonella	1369046	CACGGCGCTG.TTTTAAATAT	T	C	40	PASS	NA	GT	0	0	0	0	0	0	0	0	0	0	0	0	1
Salmonella	1370494	GCCGCCGCTT.AAAACTCAAG	A	C	40	PASS	NA	GT	0	1	0	0	0	1	0	1	0	1	0	1	1
Salmonella	1371597	CGCTGCGTTA.AAGAATTTTC	A	G	40	PASS	NA	GT	0	1	0	0	0	1	0	1	0	1	0	1	1
Salmonella	1372671	TATTTTTTAA.CTTTTCCCGT	C	T	40	PASS	NA	GT	0	1	0	0	0	1	0	1	0	1	0	1	1
Salmonella	1381121	TGTTCTGACG.GGGGAGTCAT	G	A	40	PASS	NA	GT	0	0	0	0	0	0	0	0	0	0	0	0	1
Salmonella	1383991	GCGTCTCTTC.AATAAGCGTA	A	G	40	PASS	NA	GT	0	1	0	0	0	1	0	1	0	1	0	1	1
Salmonella	1389147	AAAAGAGCCC.AGCAGTATAA	A	G	40	PASS	NA	GT	0	1	0	0	0	1	0	1	0	1	0	1	1
Salmonella	1389203	TTTAAGGATG.GTTGAAATAT	G	A	40	PASS	NA	GT	0	0	0	0	0	1	0	0	0	0	0	0	0
Salmonella	1390409	TTTTATTCAC.CGGAATGGCG	C	T	40	PASS	NA	GT	0	0	0	0	0	0	0	1	0	0	0	0	0
Salmonella	1393288	TTACCATCAT.TATGCCGGAC	T	C	40	PASS	NA	GT	0	1	1	1	1	1	1	1	1	1	1	1	1
Salmonella	1396589	TCACCGCGCT.GGTTGAAAAA	G	A	40	PASS	NA	GT	0	1	0	0	0	0	0	0	0	1	0	1	0
Salmonella	1400616	GAGTAATCAG.CTCCAGGCAT	C	A	40	PASS	NA	GT	0	1	0	0	0	1	0	1	0	1	0	1	1
Salmonella	1408098	ACGATGTGGG.CAGCGTCAAA	C	A	40	PASS	NA	GT	0	0	0	0	0	1	0	0	0	0	0	0	0
Salmonella	1408368	CCAGTTTCAT.TTCCTGCTGA	T	C	40	PASS	NA	GT	0	1	0	0	0	1	0	1	0	1	0	1	1
Salmonella	1410713	CGACGTTAGG.CGCCGCCTTC	C	T	40	PASS	NA	GT	0	0	1	0	0	0	0	0	0	0	0	0	0
Salmonella	1412111	GCAGTCGCGG.ACAACCTTTT	A	G	40	PASS	NA	GT	0	1	0	0	0	1	0	1	0	1	0	1	1
Salmonella	1414960	CGGAAATGCC.CAGCGTCAGA	C	T	40	PASS	NA	GT	0	1	0	0	0	0	0	0	0	0	0	0	0
Salmonella	1415795	TGCGGTAATG.GCTTCCGGCG	G	A	40	PASS	NA	GT	0	0	0	0	0	1	0	0	0	0	0	0	0
Salmonella	1416047	TTCCAGTGTG.CGTTCAACGA	C	A	40	PASS	NA	GT	0	0	0	0	0	1	0	0	0	0	0	0	0
Salmonella	1419459	CGTCAGAGTT.CCGCAGAAAA	C	T	40	PASS	NA	GT	0	0	0	0	0	1	0	0	0	0	0	0	0
Salmonella	1424127	TTTTGTTTCC.CGGTGATAAT	C	T	40	PASS	NA	GT	0	0	0	0	0	1	0	0	0	0	0	0	0
Salmonella	1430529	TACCCGGCGC.TCCTGCGCAG	T	G	40	PASS	NA	GT	0	1	0	0	0	1	0	1	0	1	0	1	1
Salmonella	1431256	GGTCAAAATG.TGCGCAGAAA	T	C	40	PASS	NA	GT	0	0	0	0	0	0	0	1	0	0	0	0	0
Salmonella	1431680	CCCTTCAAGA.GCTAAGCCAT	G	A	40	PASS	NA	GT	0	0	0	0	0	1	0	0	0	0	0	0	0
Salmonella	1434131	CCTATAGAGC.CTGGCTGGAC	C	T	40	PASS	NA	GT	0	0	1	0	0	0	0	0	0	0	0	0	0
Salmonella	1435503	GCCTGAATCT.GGAGATTCGC	G	A	40	PASS	NA	GT	0	0	1	0	0	0	0	0	0	0	0	0	0
Salmonella	1435976	GATATCGATG.TGTTGAAAAT	T	C	40	PASS	NA	GT	0	1	0	0	0	1	0	1	0	1	0	1	1
Salmonella	1439874	ATGAACGCGC.TGGACATCAA	T	C	40	PASS	NA	GT	0	1	0	0	0	1	0	1	0	1	0	1	1
Salmonella	1443624	ACAGTACCGT.CGCCAAAACT	C	G	40	PASS	NA	GT	0	0	0	0	0	0	0	0	0	1	0	1	0
Salmonella	1445447	TAACAGTGGA.ACGCCATTAA	A	T	40	PASS	NA	GT	0	1	0	0	0	1	0	1	0	1	0	1	1
Salmonella	1445895	GCAGGCATGT.TGTCCACATC	T	A	40	PASS	NA	GT	0	1	0	0	0	1	0	1	0	1	0	1	1
Salmonella	1447615	GCTCGATTTT.TGCCGGCAGC	T	G	40	PASS	NA	GT	0	0	0	0	0	0	0	0	0	0	0	0	1
Salmonella	1451115	TACCGAGTCG.CGTCGGGCGG	C	T	40	PASS	NA	GT	0	0	0	0	0	1	0	0	0	0	0	0	0
Salmonella	1451147	GCGCGAAGAA.CGCCTGTAAG	C	T	40	PASS	NA	GT	0	0	0	0	0	1	0	0	0	0	0	0	0
Salmonella	1453817	AGGCGCAACG.TGGTGCGGAT	T	C	40	PASS	NA	GT	0	1	0	0	0	1	0	1	0	1	0	1	1
Salmonella	1455343	CGGGCGGGTT.ACCCGCCGTT	A	C	40	PASS	NA	GT	0	0	0	1	0	0	0	0	0	0	0	0	0
Salmonella	1455457	GATGTTCCGC.CAGATAGTGC	C	T	40	PASS	NA	GT	0	0	0	0	0	0	0	1	0	0	0	0	0
Salmonella	1456691	CGAGTCAACG.CTTCCAGCCA	C	T	40	PASS	NA	GT	0	0	0	0	0	0	0	0	0	0	0	0	1
Salmonella	1457015	ATCCAGTTAT.CGCCCAGGCG	C	T	40	PASS	NA	GT	0	0	0	0	0	1	0	0	0	0	0	0	0
Salmonella	1457049	ACAGTAAGGG.TTTGACCTGG	T	G	40	PASS	NA	GT	0	0	0	0	0	1	0	0	0	0	0	0	0
Salmonella	1457608	GACGCTCGCG.CAAAGTAAGC	C	T	40	PASS	NA	GT	0	0	0	0	0	0	0	0	0	0	0	0	1
Salmonella	1461632	ACGCAATCAC.CATAAACTTT	C	T	40	PASS	NA	GT	0	0	0	0	0	0	0	0	0	0	0	0	1
Salmonella	1463995	TTTAGTGGGG.CTTGTCAATG	C	T	40	PASS	NA	GT	0	0	0	0	0	1	0	0	0	0	0	0	0
Salmonella	1467526	AGAAAATAGA.GCAATTAATA	G	T	40	PASS	NA	GT	0	1	0	0	0	0	0	0	0	0	0	0	0
Salmonella	1472912	ATATTATTGA.GTCACAGTGG	G	A	40	PASS	NA	GT	0	0	0	0	0	0	0	0	0	0	0	0	1
Salmonella	1475198	TCAGCACATC.ACGGCTGGTA	A	G	40	PASS	NA	GT	0	0	0	0	0	1	0	0	0	0	0	0	0
Salmonella	1476368	AGTTTATTGG.TGTTCAGGAA	T	G	40	PASS	NA	GT	0	0	0	0	0	0	0	0	0	1	0	1	0
Salmonella	1477282	CCTTGATGGC.AGCGAACTGC	A	C	40	PASS	NA	GT	0	1	0	0	0	1	0	1	0	1	0	1	1
Salmonella	1486992	GCAATCTGCA.TGAGACTGCA	T	G	40	PASS	NA	GT	0	1	0	0	0	0	0	0	0	1	0	1	0
Salmonella	1488427	GAACTGACGC.CTGCTGGCGT	C	A	40	PASS	NA	GT	0	1	0	0	0	0	0	0	0	1	0	1	0
Salmonella	1491206	AATATGCGGC.GCCAGAGCAT	G	A	40	PASS	NA	GT	0	0	0	0	0	1	0	0	0	0	0	0	0
Salmonella	1498456	CCCACAGTCC.AGCCAGCTTA	A	C	40	PASS	NA	GT	0	1	0	0	0	1	0	1	0	1	0	1	1
Salmonella	1500296	GCCAGTGCGA.TATCTACGTT	T	C	40	PASS	NA	GT	0	1	0	0	0	1	0	1	0	1	0	1	1
Salmonella	1503360	TGGAAGCGCT.AGCCTTTGCC	A	G	40	PASS	NA	GT	0	1	0	0	0	1	0	1	0	1	0	1	1
Salmonella	1507086	CGTTAACCCG.TCCATATTCA	T	C	40	PASS	NA	GT	0	0	0	0	0	0	0	1	0	0	0	0	0
Salmonella	1509509	TAAGGTGAAA.AGCAGTGATA	A	G	40	PASS	NA	GT	0	1	0	0	0	0	0	0	0	0	0	0	0
Salmonella	1514899	ACCGTCGAAA.TCCCAGATTT	T	A	40	PASS	NA	GT	0	1	0	0	0	0	0	0	0	1	0	1	0
Salmonella	1533247	TTCCATAAAT.CTTTTCTAAA	C	A	40	PASS	NA	GT	0	0	0	0	0	1	0	0	0	0	0	0	0
Salmonella	1533824	GCGCATACAG.AAAAACCAGT	A	G	40	PASS	NA	GT	0	1	1	1	1	1	1	1	1	1	1	1	1
Salmonella	1534587	CACAATAAAC.GCGCCGAGCG	G	T	40	PASS	NA	GT	0	0	0	0	0	1	0	0	0	0	0	0	0
Salmonella	1535318	AGGCCTGCCG.TTGAACGATC	T	A	40	PASS	NA	GT	0	0	0	0	0	0	0	0	0	1	0	1	0
Salmonella	1535496	GTTTGGCGAC.CTGATAGGAG	C	T	40	PASS	NA	GT	0	0	0	0	0	0	0	1	0	0	0	0	0
Salmonella	1538007	CACAGGCCGC.CCTTAAAGCA	C	G	40	PASS	NA	GT	0	1	0	0	0	1	0	1	0	1	0	1	1
Salmonella	1538009	CAGGCCGCCC.TTAAAGCAGC	T	C	40	PASS	NA	GT	0	1	0	0	0	1	0	1	0	1	0	1	1
Salmonella	1563593	GGGCGGGATG.CTCGCCGCAT	C	T	40	PASS	NA	GT	0	0	0	0	0	0	0	1	0	0	0	0	0
Salmonella	1569666	TTTCCGCCAG.CTTTATAAAA	C	T	40	PASS	NA	GT	0	1	0	0	0	0	0	0	0	1	0	1	0
Salmonella	1571775	GCCGCCAGCG.CGTCAGCGGG	C	T	40	PASS	NA	GT	0	1	0	0	0	0	0	0	0	0	0	0	0
Salmonella	1579388	TTGGATTGGG.GCTGGTCGTA	G	A	40	PASS	NA	GT	0	1	0	0	0	0	0	0	0	1	0	1	0
Salmonella	1582298	TTTTCAGAAA.GGGTAAAGGG	G	T	40	PASS	NA	GT	0	0	0	0	0	1	0	0	0	0	0	0	0
Salmonella	1582759	TGCCGTGGAA.TTTTCCTTTA	T	C	40	PASS	NA	GT	0	0	0	0	1	0	0	0	0	0	0	0	0
Salmonella	1586523	GAATAGCAGG.GGGAGCGTCC	G	A	40	PASS	NA	GT	0	0	0	0	0	0	0	1	0	0	0	0	0
Salmonella	1587907	GTTTGGCATT.TGCCGATATG	T	G	40	PASS	NA	GT	0	0	0	0	0	0	0	0	1	0	0	0	0
Salmonella	1590490	AATAGCGCTA.TAGCCTTCGC	T	C	40	PASS	NA	GT	0	1	0	0	0	1	0	1	0	1	0	1	1
Salmonella	1599687	TGGCTCCGCC.GACGCTCCCT	G	A	40	PASS	NA	GT	0	0	0	0	0	0	0	0	0	0	0	0	1
Salmonella	1601810	TATTCCATTG.CGTTAACTCC	C	T	40	PASS	NA	GT	0	1	0	0	0	0	0	0	0	1	0	1	0
Salmonella	1605290	CAGATCAGTA.CATCTGTAGT	C	T	40	PASS	NA	GT	0	0	0	0	0	0	1	0	1	0	0	0	0
Salmonella	1606900	CAAGTTCTGG.CTGGACTGCG	C	T	40	PASS	NA	GT	0	0	0	0	0	0	0	0	0	1	0	1	0
Salmonella	1608633	CTCTTGAACA.TCGGATTTAT	T	G	40	PASS	NA	GT	0	1	0	0	0	1	0	1	0	1	0	1	1
Salmonella	1610870	TATGTTAAAT.CCACCAGAAC	C	T	40	PASS	NA	GT	0	1	0	0	0	1	0	1	0	1	0	1	1
Salmonella	1610876	AAATCCACCA.GAACATTTAA	G	A	40	PASS	NA	GT	0	0	0	0	0	1	0	0	0	0	0	0	0
Salmonella	1611607	AAAGCGATAC.GGGTGTTTTT	G	T	40	PASS	NA	GT	0	0	0	0	1	0	0	0	0	0	0	0	0
Salmonella	1614886	GCCGATGTGG.ATTTCTGATT	A	G	40	PASS	NA	GT	0	1	0	0	0	1	0	1	0	1	0	1	1
Salmonella	1615480	CTCCGCCACT.GCGGCCAGCA	G	A	40	PASS	NA	GT	0	1	0	0	0	0	0	0	0	0	0	0	0
Salmonella	1616463	AATCAGATGA.CGGGTAAACT	C	T	40	PASS	NA	GT	0	1	0	0	0	0	0	0	0	1	0	1	0
Salmonella	1621111	GGTCTCTGGC.GCATTCGGGT	G	A	40	PASS	NA	GT	0	0	0	0	0	0	0	0	0	1	0	1	0
Salmonella	1622399	CAGCCGTCAC.CGTTCGCCTG	C	A	40	PASS	NA	GT	0	1	0	0	0	0	0	0	0	0	0	0	0
Salmonella	1627744	TAACTCATCA.AAAATATTAA	A	G	40	PASS	NA	GT	0	1	0	0	0	1	0	1	0	1	0	1	1
Salmonella	1628399	CGAAAGTGAT.CGCCATTGAT	C	T	40	PASS	NA	GT	0	0	0	0	0	1	0	0	0	0	0	0	0
Salmonella	1628521	GGCGCGCACG.TAGCGGTGGT	T	C	40	PASS	NA	GT	0	1	0	0	0	1	0	1	0	1	0	1	1
Salmonella	1634564	TTACCCCCGT.TATGTCCTCT	T	C	40	PASS	NA	GT	0	1	0	0	0	1	0	1	0	1	0	1	1
Salmonella	1635003	CCGAAAATAT.GTCTTATTAG	G	A	40	PASS	NA	GT	0	1	1	1	1	1	1	1	1	1	1	1	1
Salmonella	1646751	TATTTGCGCC.GCGGTATTCT	G	A	40	PASS	NA	GT	0	1	0	0	0	1	0	1	0	1	0	1	1
Salmonella	1648298	TCACCATTCG.CGATAACCAG	C	T	40	PASS	NA	GT	0	0	0	0	0	0	0	0	1	0	0	0	0
Salmonella	1650748	GGCTGAACGC.CCATGAAGAG	C	T	40	PASS	NA	GT	0	0	0	0	0	1	0	0	0	0	0	0	0
Salmonella	1651792	GCGTGTTCCT.GAATTACCTG	G	A	40	PASS	NA	GT	0	0	0	0	0	0	0	0	0	0	0	0	1
Salmonella	1654002	TTGCCTCTGA.CCTTCTCCCC	C	T	40	PASS	NA	GT	0	1	0	0	0	0	0	0	0	1	0	1	0
Salmonella	1659670	CGCCGCCGCC.ACCCTGATTT	A	C	40	PASS	NA	GT	0	1	0	0	0	0	0	0	0	0	0	0	0
Salmonella	1664651	GTAGCGACCA.TCGCGAGTTT	T	C	40	PASS	NA	GT	0	1	0	0	0	0	0	0	0	1	0	1	0
Salmonella	1666125	AGCCCGTTCA.TGCCGCCAGC	T	C	40	PASS	NA	GT	0	1	0	0	0	0	0	0	0	1	0	1	0
Salmonella	1669617	CCGAATAACG.TGCGCTGCCG	T	G	40	PASS	NA	GT	0	0	0	0	0	1	0	0	0	0	0	0	0
Salmonella	1673620	GAAGGCTTGC.ACGAGCACCA	A	G	40	PASS	NA	GT	0	1	0	0	0	1	0	1	0	1	0	1	1
Salmonella	1675178	TCAGTAGCCT.GATGAATAGC	G	T	40	PASS	NA	GT	0	0	0	0	0	0	0	0	0	1	0	1	0
Salmonella	1678787	CGCTTTAATA.TGCTCAAGGT	T	C	40	PASS	NA	GT	0	1	0	0	0	1	0	1	0	1	0	1	1
Salmonella	1681778	CTTATCCAAC.CATTCTCCGC	C	T	40	PASS	NA	GT	0	0	0	0	1	0	0	0	0	0	0	0	0
Salmonella	1682213	GAAGGGTGAC.GAGCGCACCC	G	A	40	PASS	NA	GT	0	1	0	0	0	0	0	0	0	0	0	0	0
Salmonella	1685053	CCGGAAGCGG.CGGTGTATCT	C	A	40	PASS	NA	GT	0	0	0	0	0	1	0	0	0	0	0	0	0
Salmonella	1686192	GGCTTGCAGC.TATCCGCCCC	T	C	40	PASS	NA	GT	0	0	0	0	0	0	0	0	1	0	0	0	0
Salmonella	1690225	GCCCATCCCT.GTACGGGTCG	G	A	40	PASS	NA	GT	0	1	0	0	0	0	0	0	0	0	0	0	0
Salmonella	1691358	CTAACGCCTG.GGCCATTGAT	G	A	40	PASS	NA	GT	0	1	0	0	0	0	0	0	0	1	0	1	0
Salmonella	1692270	GCTCACGGCG.CATTTTTTGA	C	T	40	PASS	NA	GT	0	1	0	0	0	0	0	0	0	0	0	0	0
Salmonella	1693722	ACAGTTCGTC.ATATAATCGA	A	T	40	PASS	NA	GT	0	0	0	0	0	0	0	1	0	0	0	0	0
Salmonella	1694826	TAAAATAAAA.CAGTTGTAAC	C	T	40	PASS	NA	GT	0	0	0	0	0	0	0	0	0	0	0	0	1
Salmonella	1695597	TGCAAAGCCA.GGGGTGTAAA	G	A	40	PASS	NA	GT	0	0	0	0	0	0	0	1	0	0	0	0	0
Salmonella	1697292	GCCGCGCCAG.CGTGGATCAT	C	T	40	PASS	NA	GT	0	1	0	0	0	0	0	0	0	0	0	0	0
Salmonella	1699630	ATTATTGTTA.ATTTGAAATC	A	G	40	PASS	NA	GT	0	0	0	0	0	1	0	0	0	0	0	0	0
Salmonella	1708039	GGCTATGGTT.CATATCATAA	C	T	40	PASS	NA	GT	0	1	0	0	0	0	0	0	0	0	0	0	0
Salmonella	1708670	TATTGTTCTT.TCTGCATTTA	T	C	40	PASS	NA	GT	0	1	0	0	0	1	0	1	0	1	0	1	1
Salmonella	1711137	GCGCTTTGGC.GATGCGACAG	G	A	40	PASS	NA	GT	0	0	0	0	0	0	0	0	0	0	0	0	1
Salmonella	1714919	TTAATTCCGC.GTCCCAGTTC	G	T	40	PASS	NA	GT	0	0	0	0	0	1	0	0	0	0	0	0	0
Salmonella	1724666	CTCAGTTATA.TGGCGACAGA	T	C	40	PASS	NA	GT	0	0	0	0	0	1	0	0	0	0	0	0	0
Salmonella	1730469	CCCCTTCCCA.ACCTGTCGGC	A	G	40	PASS	NA	GT	0	1	0	0	0	1	0	1	0	1	0	1	1
Salmonella	1730554	CATAGACGTC.GCGCTGCGGC	G	A	40	PASS	NA	GT	0	0	0	0	0	0	0	1	0	0	0	0	0
Salmonella	1732461	GCTGATATTT.CTCAACATTT	C	A	40	PASS	NA	GT	0	0	0	0	0	1	0	0	0	0	0	0	0
Salmonella	1734663	TACCGAGCAA.GGCGATGAGC	G	A	40	PASS	NA	GT	0	0	0	0	0	0	0	1	0	0	0	0	0
Salmonella	1735079	AAAGCGGTAT.ACTGGCGGTG	A	G	40	PASS	NA	GT	0	1	0	0	0	1	0	1	0	1	0	1	1
Salmonella	1739967	GCACATATAC.CGCCCGGGTT	C	A	40	PASS	NA	GT	0	0	0	0	0	0	0	1	0	0	0	0	0
Salmonella	1740268	TCCTTTTAAC.GTTTGTATTA	G	A	40	PASS	NA	GT	0	0	0	0	0	0	0	0	0	0	0	0	1
Salmonella	1740363	AGAATTATAT.TAGACATAAT	T	C	40	PASS	NA	GT	0	0	0	0	0	0	0	0	1	0	0	0	0
Salmonella	1740558	ATTTTCACGC.GCTACAGTCT	G	C	40	PASS	NA	GT	0	0	0	0	0	0	0	1	0	0	0	0	0
Salmonella	1744572	AAAGAAAAGT.GTGGCGTCTC	G	A	40	PASS	NA	GT	0	1	0	0	0	0	0	0	0	1	0	1	0
Salmonella	1745656	TTGAGATAAC.GTTTAATTAA	G	A	40	PASS	NA	GT	0	0	0	0	0	0	0	0	0	0	0	0	1
Salmonella	1746352	CAAACGATCA.GATTGTTGTA	G	T	40	PASS	NA	GT	0	0	0	0	0	0	0	0	1	0	0	0	0
Salmonella	1749817	ATTAATAACA.GTTGTACAGA	G	A	40	PASS	NA	GT	0	1	0	0	0	0	0	0	0	1	0	1	0
Salmonella	1750380	CAATGTAAGT.GGGCGATGCT	G	A	40	PASS	NA	GT	0	0	0	0	0	0	0	1	0	0	0	0	0
Salmonella	1750529	ATCAGCTCCA.GCTCCGGATA	G	T	40	PASS	NA	GT	0	0	0	0	0	1	0	0	0	0	0	0	0
Salmonella	1752516	AATTTAAGCG.GCTTCTGCGA	G	A	40	PASS	NA	GT	0	0	0	0	0	1	0	0	0	0	0	0	0
Salmonella	1755216	GGCTTGCAAA.TCCCATAAGG	T	C	40	PASS	NA	GT	0	0	0	0	0	0	0	1	0	0	0	0	0
Salmonella	1756370	GACTGGTAAT.GTCATCCAGC	G	T	40	PASS	NA	GT	0	0	0	0	0	0	0	1	0	0	0	0	0
Salmonella	1767923	GGTAGAAACC.TCGCCAAGTA	T	G	40	PASS	NA	GT	0	1	0	0	0	1	0	1	0	1	0	1	1
Salmonella	1768483	ATTTTTCAGG.ACCCCTCAAC	A	C	40	PASS	NA	GT	0	0	0	0	1	0	0	0	0	0	0	0	0
Salmonella	1768506	ACTGAATCCA.CGTCAACGTA	C	T	40	PASS	NA	GT	0	0	0	0	0	1	0	0	0	0	0	0	0
Salmonella	1771639	ACTACTGTAA.TCACCTGATT	T	C	40	PASS	NA	GT	0	0	0	0	0	0	0	0	0	0	0	0	1
Salmonella	1771793	TAAACCATTT.GGATGAATAT	G	A	40	PASS	NA	GT	0	0	0	0	0	1	0	0	0	0	0	0	0
Salmonella	1771954	TCTTTGATTT.GCCAGTTTGG	G	A	40	PASS	NA	GT	0	1	0	0	0	0	0	0	0	1	0	1	0
Salmonella	1772192	TTTCCGGTAA.GCGCATTCTG	G	A	40	PASS	NA	GT	0	0	0	0	0	0	0	1	0	0	0	0	0
Salmonella	1774420	AGCTTAAACA.GCAACTGCAT	G	A	40	PASS	NA	GT	0	1	0	0	0	0	0	0	0	0	0	0	0
Salmonella	1775108	TAAGCTGGAT.AACACAGCGA	A	C	40	PASS	NA	GT	0	0	0	0	0	1	0	0	0	0	0	0	0
Salmonella	1775890	GTAAGTATGG.CGATATGATT	C	T	40	PASS	NA	GT	0	0	0	0	0	0	0	1	0	0	0	0	0
Salmonella	1778454	GCCTTCCTGA.CAAAAAACGG	C	T	40	PASS	NA	GT	0	1	0	0	0	0	0	0	0	0	0	0	0
Salmonella	1780045	ACTGGTCCAA.GCGCGATCGC	G	A	40	PASS	NA	GT	0	0	0	0	0	0	0	1	0	0	0	0	0
Salmonella	1784189	CAACCCCATT.GGGTGACTTT	G	T	40	PASS	NA	GT	0	0	0	0	0	1	0	0	0	0	0	0	0
Salmonella	1784281	AAAACGCCGG.CACTGGCTCG	C	T	40	PASS	NA	GT	0	1	1	1	1	1	1	1	1	1	1	1	1
Salmonella	1787545	ACAAAATGTA.ACGTTTTGAT	A	G	40	PASS	NA	GT	0	1	0	0	0	0	0	0	0	0	0	0	0
Salmonella	1787560	TTGATAACAA.ACCAAATTGC	A	C	40	PASS	NA	GT	0	1	1	1	1	1	1	1	1	1	1	1	1
Salmonella	1792372	CCAGATACTT.GTTGATCGTT	G	A	40	PASS	NA	GT	0	1	0	0	0	0	0	0	0	0	0	0	0
Salmonella	1796012	GTTCGTTTGC.GCGAGGTCGA	G	A	40	PASS	NA	GT	0	0	0	0	1	0	0	0	0	0	0	0	0
Salmonella	1796529	ATTTGTTCCG.CCGACTCTTT	C	T	40	PASS	NA	GT	0	1	0	0	0	0	0	0	0	1	0	1	0
Salmonella	1798567	TTTTTTTGAA.CAAAATAATG	C	T	40	PASS	NA	GT	0	0	0	0	0	0	0	0	0	0	0	0	1
Salmonella	1798869	GTGGAGAACG.ATGTCCTGCC	A	C	40	PASS	NA	GT	0	1	0	0	0	0	0	0	0	0	0	0	0
Salmonella	1799047	CCTACGACCT.AGTCGCTGGC	A	G	40	PASS	NA	GT	0	1	0	0	0	1	0	1	0	1	0	1	1
Salmonella	1799147	AGATCATCAG.AAAAAAAGCA	A	C	40	PASS	NA	GT	0	0	0	0	0	1	0	0	0	0	0	0	0
Salmonella	1800034	TACAGGCGGG.TGCCGGAATT	T	C	40	PASS	NA	GT	0	1	0	0	0	0	0	0	0	1	0	1	0
Salmonella	1806895	TTCCGCAGAC.AACGGAACAA	A	G	40	PASS	NA	GT	0	0	0	0	0	1	0	0	0	0	0	0	0
Salmonella	1808883	CTATTGATAC.GTTAGTTTTT	G	T	40	PASS	NA	GT	0	1	0	0	0	0	0	0	0	0	0	0	0
Salmonella	1814467	TCTTGAGCTG.GCGGCGGATA	G	A	40	PASS	NA	GT	0	0	0	0	0	0	0	1	0	0	0	0	0
Salmonella	1814722	GCGCGAATAA.GCGGTTCAGG	G	T	40	PASS	NA	GT	0	0	0	0	0	1	0	0	0	0	0	0	0
Salmonella	1815483	CAACAAAAAT.AACCAGTACG	A	G	40	PASS	NA	GT	0	1	0	0	0	1	0	1	0	1	0	1	1
Salmonella	1818585	ACATCATCGC.GAGCTCCAGT	G	A	40	PASS	NA	GT	0	0	0	0	0	1	0	0	0	0	0	0	0
Salmonella	1821663	TTATTCTTTA.CAATCAATAA	C	T	40	PASS	NA	GT	0	1	0	0	0	1	0	1	0	1	0	1	1
Salmonella	1833741	GCGCCATGGC.TTATTGGTTA	T	C	40	PASS	NA	GT	0	1	0	0	0	0	0	0	0	0	0	0	0
Salmonella	1833798	CCTTTGACTG.ATCAATTTTT	A	G	40	PASS	NA	GT	0	0	0	0	0	0	0	0	0	1	0	1	0
Salmonella	1834446	CGCCAAAATT.GTACTGTACC	G	A	40	PASS	NA	GT	0	1	0	0	0	0	0	0	0	0	0	0	0
Salmonella	1848210	GACAGGTTTT.GCAGCCTTTT	G	T	40	PASS	NA	GT	0	0	0	0	0	0	0	1	0	0	0	0	0
Salmonella	1855693	TAATCGGCAG.TGGGCTGGCG	T	C	40	PASS	NA	GT	0	1	0	0	0	1	0	1	0	1	0	1	1
Salmonella	1856559	TGGCAGCGCT.CGCTAATTTG	C	A	40	PASS	NA	GT	0	0	0	0	0	0	0	0	0	1	0	1	0
Salmonella	1862923	GTAAACCCGG.CAGAAGATAT	C	T	40	PASS	NA	GT	0	0	0	0	0	1	0	0	0	0	0	0	0
Salmonella	1865976	GTATCAGCGG.CGGCCGCCCG	C	T	40	PASS	NA	GT	0	0	0	0	0	0	0	1	0	0	0	0	1
Salmonella	1870601	TCTGCTGACG.GATCGTCTGG	G	A	40	PASS	NA	GT	0	0	0	0	0	0	0	1	0	0	0	0	0
Salmonella	1871816	GTATTCGGCA.CCCTGGCCAT	C	A	40	PASS	NA	GT	0	1	0	0	0	0	0	0	0	0	0	0	0
Salmonella	1872168	ATGCGTTTCA.CGCCGTTGAG	C	G	40	PASS	NA	GT	0	0	0	0	0	1	0	0	0	0	0	0	0
Salmonella	1876555	CGCCTACTGG.GTGGAGGGCG	G	A	40	PASS	NA	GT	0	1	0	0	0	1	0	1	0	1	0	1	1
Salmonella	1884398	TATTCCGCCA.GGCGCACCAT	G	A	40	PASS	NA	GT	0	0	0	0	0	0	0	0	0	1	0	1	0
Salmonella	1886386	TCAGGTCTGG.GATGTGGATT	G	A	40	PASS	NA	GT	0	1	0	0	0	1	0	1	0	1	0	1	1
Salmonella	1890856	TACAGCACTA.CTTTTGGTTT	C	A	40	PASS	NA	GT	0	0	0	0	0	1	0	0	0	0	0	0	0
Salmonella	1891095	GCACGCAATT.CCTGGCTTCA	C	T	40	PASS	NA	GT	0	1	0	0	0	0	0	0	0	0	0	0	0
Salmonella	1900672	CAAGGCAGTT.ATCGTTGGTA	A	G	40	PASS	NA	GT	0	1	0	0	0	1	0	1	0	1	0	1	1
Salmonella	1902550	TATCAGGTCA.ATCTTTCCCA	A	C	40	PASS	NA	GT	0	0	0	0	0	0	0	0	0	0	0	0	1
Salmonella	1905354	ATGGCCATGC.GTCGAACCAG	G	A	40	PASS	NA	GT	0	0	0	0	0	1	0	0	0	0	0	0	0
Salmonella	1905716	CTTACGCTGA.GCATCCGATT	G	A	40	PASS	NA	GT	0	0	0	0	0	1	0	0	0	0	0	0	0
Salmonella	1914164	TTGATGTAAC.TCTCTTTCGC	T	C	40	PASS	NA	GT	0	1	0	0	0	1	0	1	0	1	0	1	1
Salmonella	1921212	GGTGTTAACC.ACCCCCTGAA	A	C	40	PASS	NA	GT	0	0	0	0	1	0	0	0	0	0	0	0	0
Salmonella	1926150	GCATACAGAA.ATGTTGGGCG	A	G	40	PASS	NA	GT	0	1	0	0	0	0	0	0	0	1	0	1	0
Salmonella	1934283	TTTGTTGCTA.TCGGCAATGT	T	C	40	PASS	NA	GT	0	1	0	0	0	1	0	1	0	1	0	1	1
Salmonella	1939238	GTTTTAATTC.AGACATATTT	A	G	40	PASS	NA	GT	0	1	0	0	0	1	0	1	0	1	0	1	1
Salmonella	1939786	CGCGGGCAAC.GTACATTCAG	G	A	40	PASS	NA	GT	0	0	0	0	0	0	0	0	0	0	0	0	1
Salmonella	1942946	AACGCTGGCT.GGGCAGCAGA	G	A	40	PASS	NA	GT	0	0	0	0	0	0	0	1	0	0	0	0	1
Salmonella	1943024	ATATTATTAC.TCTCATAGTA	T	C	40	PASS	NA	GT	0	1	0	0	0	1	0	1	0	1	0	1	1
Salmonella	2004148	TAGCGTTAGC.GACAGGTGAA	G	T	40	PASS	NA	GT	0	0	0	0	0	1	0	0	0	0	0	0	0
Salmonella	2009983	CTCACGGCTC.GCCGGAAGAT	G	T	40	PASS	NA	GT	0	1	0	0	0	0	0	0	0	0	0	0	0
Salmonella	2010482	TGCACGCCGC.CTGGCGCGCG	C	T	40	PASS	NA	GT	0	1	0	0	0	0	0	0	0	0	0	0	0
Salmonella	2017616	TGGCCGGCGA.TGTCAATACC	T	C	40	PASS	NA	GT	0	1	0	0	0	1	0	1	0	1	0	1	1
Salmonella	2022292	AAAATCCGGG.TCGTCGCGTC	T	G	40	PASS	NA	GT	0	0	0	0	0	0	0	0	0	0	0	0	1
Salmonella	2026655	GGCTGCTCGC.TGGGCGCCGC	T	A	40	PASS	NA	GT	0	0	0	0	0	0	0	0	0	1	0	1	0
Salmonella	2027040	AACTGGAGAT.TAGCCAGAAG	T	C	40	PASS	NA	GT	0	1	0	0	0	1	0	1	0	1	0	1	1
Salmonella	2030520	AAAACGCGGG.CGACATGGCG	C	T	40	PASS	NA	GT	0	0	0	0	0	0	0	1	0	0	0	0	0
Salmonella	2033626	TTTGCACCGT.CTAAAAACCC	C	A	40	PASS	NA	GT	0	1	0	0	0	1	0	1	0	1	0	1	1
Salmonella	2042812	AGGCGCTTTG.CGCCAGTTGC	C	T	40	PASS	NA	GT	0	0	0	0	0	0	0	0	0	0	0	0	1
Salmonella	2049656	TTCGACGCAA.CTCTACTCGT	C	T	40	PASS	NA	GT	0	0	0	0	0	0	0	0	1	0	0	0	0
Salmonella	2050873	TGAGCGCCGC.AGCCACGTCA	A	C	40	PASS	NA	GT	0	1	0	0	0	1	0	1	0	1	0	1	1
Salmonella	2052526	TCCGTTCCGG.GCAGCGCTAC	G	A	40	PASS	NA	GT	0	1	0	0	0	0	0	0	0	1	0	1	0
Salmonella	2053874	CACTACCGCA.CCGAAAAGCG	C	T	40	PASS	NA	GT	0	1	0	0	0	1	0	1	0	1	0	1	1
Salmonella	2054334	AACTTTCAAA.GGGTTGCAAC	G	T	40	PASS	NA	GT	0	0	0	0	0	0	0	0	0	1	0	1	0
Salmonella	2054346	GTTGCAACTG.CTCCTCATCC	C	A	40	PASS	NA	GT	0	0	0	0	1	0	0	0	0	0	0	0	0
Salmonella	2054627	TATGGCAGCT.GTAGGAATGG	G	T	40	PASS	NA	GT	0	0	0	0	0	0	0	0	0	0	0	0	1
Salmonella	2056042	AACCAGGTTT.CATTAAATGA	C	T	40	PASS	NA	GT	0	0	0	0	0	0	0	0	0	0	0	0	1
Salmonella	2059913	AGGAAGCGCT.AGCCCCACAC	A	C	40	PASS	NA	GT	0	1	0	0	0	1	0	1	0	1	0	1	1
Salmonella	2060457	TTATATCCAC.ACGCACGGTT	A	G	40	PASS	NA	GT	0	1	1	0	1	1	1	1	1	1	1	1	1
Salmonella	2062674	ATTGAAGGCA.CAAAAAAACC	C	T	40	PASS	NA	GT	0	0	0	0	0	0	0	1	0	0	0	0	0
Salmonella	2062971	AACTGGAGCG.GGAAACGAGA	G	A	40	PASS	NA	GT	0	0	0	0	0	1	0	0	0	0	0	0	0
Salmonella	2064487	CGCCAGCGCG.GTCAAACGCT	G	C	40	PASS	NA	GT	0	0	0	0	0	0	0	0	0	0	0	0	1
Salmonella	2066445	ACGTTGTAGC.CCCTTCTGGC	C	A	40	PASS	NA	GT	0	1	0	0	0	0	0	0	0	0	0	0	0
Salmonella	2068046	TGAGGATCGG.CGAACAAGGT	C	T	40	PASS	NA	GT	0	0	0	0	0	0	0	0	0	1	0	1	0
Salmonella	2075758	AGAGTCACCT.TACCGTTCGT	T	C	40	PASS	NA	GT	0	1	1	0	0	1	0	1	0	1	0	1	1
Salmonella	2078732	TATCTGCAAA.GTATTGAAAC	G	C	40	PASS	NA	GT	0	0	0	0	0	1	0	0	0	0	0	0	0
Salmonella	2079805	CATGTACAGG.CGGTTGCGCC	C	T	40	PASS	NA	GT	0	0	0	0	0	0	0	0	0	1	0	1	0
Salmonella	2080262	AGCGTTTTGC.ACACGGTATA	A	G	40	PASS	NA	GT	0	1	0	0	0	1	0	1	0	1	0	1	1
Salmonella	2080447	CGGGATGAGT.ATGTTGTAAC	A	T	40	PASS	NA	GT	0	0	0	0	0	1	0	0	0	0	0	0	0
Salmonella	2081038	GGCATTAAAG.CCCTGACGCC	C	T	40	PASS	NA	GT	0	0	0	0	0	1	0	0	0	0	0	0	0
Salmonella	2081984	GGCGGTCAGC.GCCATTGGTA	G	A	40	PASS	NA	GT	0	0	0	0	0	1	0	0	0	0	0	0	0
Salmonella	2082757	CGTTTTAATT.TTGTCTGAGC	T	C	40	PASS	NA	GT	0	0	0	0	0	0	0	0	0	0	0	0	1
Salmonella	2104731	AAAAACATAA.CCCATTGATA	C	A	40	PASS	NA	GT	0	0	0	0	0	0	0	0	0	1	0	1	0
Salmonella	2105608	TTAAGCCTGG.GTGCGGCCTA	G	C	40	PASS	NA	GT	0	0	0	0	0	1	0	0	0	0	0	0	0
Salmonella	2107119	GTCTCACAAC.GCCTGCCGGG	G	A	40	PASS	NA	GT	0	0	1	0	0	0	0	0	0	0	0	0	0
Salmonella	2151226	GGTTTGCCGG.TTTTTTTTGA	T	G	40	PASS	NA	GT	0	1	0	0	0	1	0	1	0	1	0	1	1
Salmonella	2151739	TCGATGGTAC.CTGCGCCAGA	C	A	40	PASS	NA	GT	0	0	0	0	0	0	0	0	0	0	0	0	1
Salmonella	2156816	GATATGTCGC.TTTCCTTTCA	T	G	40	PASS	NA	GT	0	1	0	0	0	1	0	1	0	1	0	1	1
Salmonella	2161811	AGTAGCTTGC.TACCGTTGAA	T	C	40	PASS	NA	GT	0	1	0	0	0	1	0	1	0	1	0	1	1
Salmonella	2162979	TCTTTACCCG.GTTGACCTGA	G	A	40	PASS	NA	GT	0	0	0	0	0	1	0	0	0	0	0	0	0
Salmonella	2163291	TGACTCAAAT.TCAGCACGGT	T	C	40	PASS	NA	GT	0	1	0	0	0	0	0	0	0	0	0	0	0
Salmonella	2164525	CATCAATGCC.ATCGCGCGGA	A	G	40	PASS	NA	GT	0	1	0	0	0	1	0	1	0	1	0	1	1
Salmonella	2166315	AGGGGCAAGA.GCCGCGGTAA	G	T	40	PASS	NA	GT	0	1	0	0	0	1	0	1	0	1	0	1	1
Salmonella	2168848	GTCTGAAGTG.GCAAGCATAA	G	A	40	PASS	NA	GT	0	0	0	0	0	0	0	1	0	0	0	0	0
Salmonella	2173170	GCAGGTCGCT.GAGGCTGATA	G	A	40	PASS	NA	GT	0	1	0	0	0	0	0	0	0	0	0	0	0
Salmonella	2179311	ACATTTCCGG.ACGCTGGGCG	A	G	40	PASS	NA	GT	0	0	0	0	0	0	0	0	0	0	0	0	1
Salmonella	2180384	TCAATGACAG.TGATATCCGC	T	C	40	PASS	NA	GT	0	1	0	0	0	1	0	1	0	1	0	1	1
Salmonella	2181405	GCAATTCTCT.GGCGCTAACC	G	A	40	PASS	NA	GT	0	0	0	0	0	0	0	0	0	1	0	1	0
Salmonella	2183532	ACAATAATAA.ATTAAATGTA	A	G	40	PASS	NA	GT	0	0	0	0	0	0	0	0	0	0	0	0	1
Salmonella	2187139	AACTGCGCGT.GGCGCTTTGA	G	A	40	PASS	NA	GT	0	0	0	0	0	1	0	0	0	0	0	0	0
Salmonella	2190386	CGCCGAACAG.CGGAATGGCC	C	T	40	PASS	NA	GT	0	0	0	0	0	0	0	0	0	0	0	0	1
Salmonella	2194234	ATCATACCGC.CATTATGCAC	C	T	40	PASS	NA	GT	0	0	0	0	0	0	0	0	0	1	0	1	0
Salmonella	2195164	GCTCGCCGGG.GTGGCCTTCA	G	A	40	PASS	NA	GT	0	1	1	0	1	1	1	1	1	1	1	1	1
Salmonella	2195919	CCGCCTGCAT.ATCCTGCCGG	A	C	40	PASS	NA	GT	0	0	0	0	0	0	0	0	0	1	0	1	0
Salmonella	2195920	CGCCTGCATA.TCCTGCCGGA	T	G	40	PASS	NA	GT	0	0	0	0	0	0	0	0	0	1	0	1	0
Salmonella	2197211	CAGCGTCGAT.GAGCGCCAGG	G	A	40	PASS	NA	GT	0	1	0	0	0	1	0	1	0	1	0	1	1
Salmonella	2202728	CCTCCGTCAC.TTCACAATGC	T	C	40	PASS	NA	GT	0	0	0	0	0	1	0	0	0	0	0	0	0
Salmonella	2204598	CACAAACCCG.ACCCAGAAAG	A	C	40	PASS	NA	GT	0	0	0	0	0	1	0	0	0	0	0	0	0
Salmonella	2207801	ATATAACCTC.CTGTTATTAG	C	A	40	PASS	NA	GT	0	0	0	0	0	1	0	0	0	0	0	0	0
Salmonella	2213484	CGGCGCCTTC.GCCTTCAAAT	G	A	40	PASS	NA	GT	0	0	0	0	0	0	0	0	0	1	0	1	0
Salmonella	2214201	GCGTATTAAA.ACGTCGGTTA	A	T	40	PASS	NA	GT	0	0	0	0	0	0	0	0	0	0	0	0	1
Salmonella	2221536	CCGTGGTGCG.TCTCCACCAG	T	C	40	PASS	NA	GT	0	0	0	0	1	0	0	0	0	0	0	0	0
Salmonella	2222954	AAGCGTACCT.GGCAGGCCAG	G	A	40	PASS	NA	GT	0	0	0	0	0	1	0	0	0	0	0	0	0
Salmonella	2223392	CACGGCGAAA.CTGTACGCCA	C	G	40	PASS	NA	GT	0	0	0	0	0	0	0	0	0	0	0	0	1
Salmonella	2235054	TAAGCTATCC.GAATTTATTT	G	A	40	PASS	NA	GT	0	1	0	0	0	1	0	1	0	1	0	1	1
Salmonella	2235516	CTCGGCATAT.CACGAGTGGT	C	T	40	PASS	NA	GT	0	1	0	0	0	1	0	1	0	1	0	1	1
Salmonella	2235777	AACGATGAGG.ATTTCTAATC	A	G	40	PASS	NA	GT	0	1	0	0	0	1	0	1	0	1	0	1	1
Salmonella	2236717	TTTGAGAAAT.GACCATATAA	G	A	40	PASS	NA	GT	0	1	0	0	0	0	0	0	0	0	0	0	0
Salmonella	2238309	CTAACATTAG.CTAATGCATT	C	A	40	PASS	NA	GT	0	0	0	0	0	0	0	0	0	1	0	1	0
Salmonella	2243963	GAATGCCTGC.CAGCATAAGC	C	T	40	PASS	NA	GT	0	0	0	0	0	0	0	0	0	0	0	0	1
Salmonella	2244484	GTAATTCCGC.ACCGGTTGGC	A	T	40	PASS	NA	GT	0	0	0	0	0	0	0	0	0	1	0	1	0
Salmonella	2244543	TCTTTCGCCA.GACGAAGCAT	G	A	40	PASS	NA	GT	0	0	0	0	0	0	0	0	1	0	0	0	0
Salmonella	2255229	TACCCATGTC.CGCCCCGTGT	C	T	40	PASS	NA	GT	0	0	0	0	0	1	0	0	0	0	0	0	0
Salmonella	2256632	TGATTTCCCA.CAGCGAGGAC	C	T	40	PASS	NA	GT	0	0	0	0	0	1	0	0	0	0	0	0	0
Salmonella	2258956	CGTCCCTGCC.ACCAGCGGCA	A	G	40	PASS	NA	GT	0	1	0	0	0	1	0	1	0	1	0	1	1
Salmonella	2262463	GTGACGTTTT.TGCAGAAATT	T	C	40	PASS	NA	GT	0	0	0	0	0	0	0	0	0	0	0	0	1
Salmonella	2274915	TTGCCAAGAC.GTACATCGAC	G	T	40	PASS	NA	GT	0	1	0	0	0	0	0	0	0	0	0	0	0
Salmonella	2276505	TCGGCGGCCT.GTTATTTTGG	G	A	40	PASS	NA	GT	0	0	0	0	0	0	0	1	0	0	0	0	1
Salmonella	2278131	ACTTTATGTG.GGAAGGACGC	G	A	40	PASS	NA	GT	0	0	0	0	0	0	0	0	0	1	0	1	0
Salmonella	2278860	TTATCGCCAA.CGTTCATGAA	C	T	40	PASS	NA	GT	0	0	0	0	0	0	0	1	0	0	0	0	0
Salmonella	2279400	ATCCCCAGAG.CTTTAAGCGC	C	A	40	PASS	NA	GT	0	1	0	0	0	0	0	0	0	1	0	1	0
Salmonella	2283546	CACCTCAAAC.TCGATGCCGA	T	G	40	PASS	NA	GT	0	1	0	0	0	0	0	0	0	1	0	1	0
Salmonella	2286689	CCCAACTGGC.ACAAACCATC	A	G	40	PASS	NA	GT	0	1	0	0	0	1	0	1	0	1	0	1	1
Salmonella	2287163	AAATCGCCCA.GGATCGTTCG	G	A	40	PASS	NA	GT	0	0	0	0	0	1	0	0	0	0	0	0	0
Salmonella	2294883	GCTACGTGAC.ACGCCAACAG	A	G	40	PASS	NA	GT	0	1	0	0	0	0	0	0	0	1	0	1	0
Salmonella	2298720	AGCTGTACCA.GGAACCACCT	G	A	40	PASS	NA	GT	0	0	0	0	0	0	0	1	0	0	0	0	0
Salmonella	2299834	TCCATGTAAG.TCGTAAAGAT	T	G	40	PASS	NA	GT	0	1	0	0	0	0	0	0	0	1	0	1	0
Salmonella	2300616	GATTAACACC.CCGTGTCATC	C	T	40	PASS	NA	GT	0	0	0	0	0	0	0	0	0	0	0	0	1
Salmonella	2303385	CTGTTCCCGC.CAGGCGTCCA	C	T	40	PASS	NA	GT	0	1	0	0	0	0	0	0	0	0	0	0	0
Salmonella	2315297	TGATTTAAAA.CAATTTACAG	C	A	40	PASS	NA	GT	0	0	0	0	0	0	0	1	0	0	0	0	0
Salmonella	2315432	TGATATCAAT.GATATGGGCC	G	A	40	PASS	NA	GT	0	1	0	0	0	0	0	0	0	0	0	0	0
Salmonella	2321488	CGCAGCGTCA.ACTCGGTAAA	A	G	40	PASS	NA	GT	0	1	0	0	0	1	0	1	0	1	0	1	1
Salmonella	2322628	CATACTGCCC.TGCCAGGATC	T	G	40	PASS	NA	GT	0	1	0	0	0	1	0	1	0	1	0	1	1
Salmonella	2323747	CATTGAGTAC.GATTAACTTT	G	A	40	PASS	NA	GT	0	0	0	0	0	1	0	0	0	0	0	0	0
Salmonella	2326468	ATCATCGGTT.GCTCCCTTCA	G	A	40	PASS	NA	GT	0	0	0	0	0	1	0	0	0	0	0	0	0
Salmonella	2326671	CCCGCAGGCT.GCGTAAAAAG	G	A	40	PASS	NA	GT	0	1	0	0	0	1	0	1	0	1	0	1	1
Salmonella	2329404	GCTTACCGGT.AGCTTTCAGA	A	G	40	PASS	NA	GT	0	1	0	0	0	1	0	1	0	1	0	1	1
Salmonella	2330628	TTACCGCATC.CAGATTAAAA	C	T	40	PASS	NA	GT	0	0	0	0	0	1	0	0	0	0	0	0	0
Salmonella	2330917	CGTGACGAAC.GCGTCGCGCG	G	A	40	PASS	NA	GT	0	0	0	0	0	0	0	0	0	0	0	0	1
Salmonella	2333626	GGATAATAGT.ACGCCAGGCT	A	G	40	PASS	NA	GT	0	1	1	1	1	1	1	1	1	1	1	1	1
Salmonella	2334852	TATGAACAAT.GGCAAAATAG	G	A	40	PASS	NA	GT	0	0	0	0	0	0	0	1	0	0	0	0	0
Salmonella	2338304	GAATCGCCCG.CGCAATCTCG	C	G	40	PASS	NA	GT	0	0	0	0	0	0	0	0	0	1	0	1	0
Salmonella	2347099	GGATCATGGC.TTTACGTTAA	T	C	40	PASS	NA	GT	0	0	0	0	0	1	0	0	0	0	0	0	0
Salmonella	2347603	TGGTATCGAG.TTTCCTGCAT	T	C	40	PASS	NA	GT	0	0	0	0	0	1	0	0	0	0	0	0	0
Salmonella	2348525	TACCGGTTGC.GGTTTTTTAT	G	A	40	PASS	NA	GT	0	0	0	0	0	0	0	0	0	1	0	1	0
Salmonella	2353071	GACGGACCTC.CAGAATCACG	C	A	40	PASS	NA	GT	0	1	0	0	0	0	0	0	0	1	0	1	0
Salmonella	2355160	AAAAACCGGA.GCGTACACGT	G	C	40	PASS	NA	GT	0	0	0	1	0	0	0	0	0	0	0	0	0
Salmonella	2355177	CGTAGTACGT.GAGGTTTGAC	G	T	40	PASS	NA	GT	0	0	0	1	0	0	0	0	0	0	0	0	0
Salmonella	2356068	CAACGATGCG.CATAACCCGG	C	T	40	PASS	NA	GT	0	0	0	0	0	1	0	0	0	0	0	0	0
Salmonella	2357129	CGGCGATAGT.GCCGCAGACT	G	T	40	PASS	NA	GT	0	0	0	0	0	1	0	0	0	0	0	0	0
Salmonella	2360035	GGATAATCTC.GTCGTTATTC	G	A	40	PASS	NA	GT	0	0	0	0	0	0	0	1	0	0	0	0	1
Salmonella	2362345	TGGTTGACCT.AGCTGCCCGG	A	G	40	PASS	NA	GT	0	1	0	0	0	1	0	1	0	1	0	1	1
Salmonella	2365152	CCGGTCCTGG.CGATCAAAAC	C	A	40	PASS	NA	GT	0	1	0	0	0	0	0	0	0	0	0	0	0
Salmonella	2365616	CGCGCTTACC.GTCGATCAGG	G	A	40	PASS	NA	GT	0	1	0	0	0	0	0	0	0	0	0	0	0
Salmonella	2366089	TTCTGATTTC.GAGCGTAACG	G	A	40	PASS	NA	GT	0	1	0	0	0	0	0	0	0	1	0	1	0
Salmonella	2370397	TGCAGATTGC.ACAGGAGGAT	A	G	40	PASS	NA	GT	0	0	0	0	0	0	0	1	0	0	0	0	0
Salmonella	2371046	GTACCGGCCA.CAATTGCCAG	C	T	40	PASS	NA	GT	0	0	0	0	0	0	0	0	0	0	0	0	1
Salmonella	2373652	ATCGCCAATC.ACTTTCAGCG	A	G	40	PASS	NA	GT	0	1	1	1	1	1	1	1	1	1	1	1	1
Salmonella	2376897	TATCATGCTG.CACGCTCACA	C	A	40	PASS	NA	GT	0	1	0	0	0	0	0	0	0	0	0	0	0
Salmonella	2377940	ACACTTCCCC.CCTCCGGGCG	C	T	40	PASS	NA	GT	0	0	0	0	0	0	0	0	0	0	1	0	0
Salmonella	2383067	CTCAGGGACG.CCCTGCCCGC	C	T	40	PASS	NA	GT	0	0	0	0	0	0	0	0	0	1	0	1	0
Salmonella	2385299	CAGGCTCGCC.TGGTGGGATA	T	C	40	PASS	NA	GT	0	0	0	0	0	0	0	1	0	0	0	0	1
Salmonella	2390297	TCAACGCGAA.GTAGTAGCCG	G	A	40	PASS	NA	GT	0	0	0	0	1	0	0	0	0	0	0	0	0
Salmonella	2392366	CCTCACTTAC.GTCTGCTTGG	G	A	40	PASS	NA	GT	0	0	0	0	0	0	0	0	0	0	0	0	1
Salmonella	2394543	GTTGCATCAA.GATTGAGTCC	G	A	40	PASS	NA	GT	0	0	0	0	0	0	0	0	0	1	0	1	0
Salmonella	2398775	CTGAAAGGTA.CGTCTCCCCT	C	G	40	PASS	NA	GT	0	0	0	0	0	1	0	0	0	0	0	0	0
Salmonella	2402325	GGACAATTCA.GCAGCCGTTA	G	A	40	PASS	NA	GT	0	0	0	0	0	1	0	0	0	0	0	0	0
Salmonella	2403191	ACCGAGTCGG.GTGCTGATAT	G	A	40	PASS	NA	GT	0	0	0	0	0	1	0	0	0	0	0	0	0
Salmonella	2405683	AGACCACATG.GAATCAGAGA	G	A	40	PASS	NA	GT	0	0	0	0	0	0	0	1	0	0	0	0	0
Salmonella	2407878	ATCAGTTCCG.ATCCCGGCCT	A	C	40	PASS	NA	GT	0	0	0	0	0	1	0	0	0	0	0	0	0
Salmonella	2408331	AAGAGGTCGC.AGGCCATCCA	A	T	40	PASS	NA	GT	0	0	0	0	0	1	0	0	0	0	0	0	0
Salmonella	2413375	CCATTTCAAT.GTCAATAGTT	G	A	40	PASS	NA	GT	0	0	0	0	0	0	0	1	0	0	0	0	0
Salmonella	2421641	CGCGCTTTAT.CCAGCCGGGT	C	A	40	PASS	NA	GT	0	0	0	0	0	1	0	0	0	0	0	0	0
Salmonella	2422696	CACCAGAAGG.ACGTACCGTA	A	G	40	PASS	NA	GT	0	0	0	0	0	0	0	0	0	0	0	0	1
Salmonella	2424307	CTTTGCCTTC.CACGACCGGC	C	G	40	PASS	NA	GT	0	1	0	0	0	0	0	0	0	1	0	1	0
Salmonella	2424430	AGAAGCCCAG.CTCACGAGAC	C	G	40	PASS	NA	GT	0	0	0	0	0	1	0	0	0	0	0	0	0
Salmonella	2426767	CCCAGGCCCT.GGTGTGGCGC	G	A	40	PASS	NA	GT	0	0	0	0	0	0	0	0	0	0	0	0	1
Salmonella	2426794	AAAGCGATTC.AGTACAGGCC	A	G	40	PASS	NA	GT	0	1	0	0	0	1	0	1	0	1	0	1	1
Salmonella	2428500	ATTTTCAGGT.GCTCAAGCCA	G	A	40	PASS	NA	GT	0	0	0	0	0	0	0	0	0	1	0	1	0
Salmonella	2437999	ATCTCTCTTC.CGTCACCCTG	C	T	40	PASS	NA	GT	0	0	0	0	0	0	0	0	0	0	0	0	1
Salmonella	2439499	GTTTGCAGCA.GATCGAGATT	G	A	40	PASS	NA	GT	0	0	0	0	0	0	0	0	0	1	0	1	0
Salmonella	2443873	AGCGTGGTCT.CGGCGTTTAT	C	T	40	PASS	NA	GT	0	0	0	0	0	0	0	1	0	0	0	0	1
Salmonella	2450551	ATCTGGATGC.GATTGTCAAC	G	T	40	PASS	NA	GT	0	0	0	0	0	1	0	0	0	0	0	0	0
Salmonella	2452989	TGAAGGTACG.GCATATCATC	G	A	40	PASS	NA	GT	0	0	0	0	0	0	0	0	0	0	0	0	1
Salmonella	2453892	AAAATTAATC.GTTTTAATTA	G	A	40	PASS	NA	GT	0	0	0	0	0	0	0	0	0	0	0	0	1
Salmonella	2457570	ATCAAACATT.CCATATGATT	C	A	40	PASS	NA	GT	0	0	0	0	0	1	0	0	0	0	0	0	0
Salmonella	2459091	TGTGACGACC.TCGGCGCAAT	T	G	40	PASS	NA	GT	0	1	1	0	1	1	1	1	1	1	1	1	1
Salmonella	2459563	CGTACAGCAG.TCGCACCAGC	T	G	40	PASS	NA	GT	0	1	0	0	0	1	0	1	0	1	0	1	1
Salmonella	2462136	AATTCACTTT.ACCGATTGAG	A	G	40	PASS	NA	GT	0	0	0	0	0	1	0	0	0	0	0	0	0
Salmonella	2462330	CGGGAAAAGA.ACGGGATCAT	A	T	40	PASS	NA	GT	0	1	0	0	0	0	0	0	0	1	0	1	0
Salmonella	2468023	GTGCCATCCG.GCGTCGCCAG	G	A	40	PASS	NA	GT	0	0	0	0	0	0	0	1	0	0	0	0	0
Salmonella	2471451	TAACAACCGG.CCCGAAAAAT	C	T	40	PASS	NA	GT	0	0	0	0	0	0	0	0	1	0	0	0	0
Salmonella	2471785	TTACGCTCTT.GGCGAGCGTT	G	T	40	PASS	NA	GT	0	1	0	0	0	0	0	0	0	0	0	0	0
Salmonella	2473083	TCGTCGGGCT.ACCGAGATCC	A	G	40	PASS	NA	GT	0	1	0	0	0	0	0	0	0	0	0	0	0
Salmonella	2474666	AACCCCGATT.GAATACACCC	G	A	40	PASS	NA	GT	0	0	1	0	0	0	0	0	0	0	0	0	0
Salmonella	2485066	TGCAGGCAGA.TCGTGTCGTC	T	G	40	PASS	NA	GT	0	1	0	0	0	1	0	1	0	1	0	1	1
Salmonella	2485754	ATAAGTAGCC.CTCTTTCGGC	C	T	40	PASS	NA	GT	0	0	0	0	0	0	0	0	0	1	0	1	0
Salmonella	2486586	CATAAACATC.AGTGACGGGA	A	G	40	PASS	NA	GT	0	1	0	0	0	1	0	1	0	1	0	1	1
Salmonella	2486720	CCCAGTTTCG.TCCCTCGCCA	T	C	40	PASS	NA	GT	0	1	1	1	1	1	1	1	1	1	1	1	1
Salmonella	2489209	TGAGCCACGC.AGTTTTTGCC	A	G	40	PASS	NA	GT	0	0	0	0	0	0	0	0	0	1	0	1	0
Salmonella	2492490	AGAAACCGGC.GCAGGCGCGC	G	A	40	PASS	NA	GT	0	0	0	0	0	1	0	0	0	0	0	0	0
Salmonella	2495745	CCGCGCCCCC.CACCAGGAAG	C	T	40	PASS	NA	GT	0	1	0	0	0	0	0	0	0	0	0	0	0
Salmonella	2496465	CTTCCCAGCC.GAGGTACATC	G	A	40	PASS	NA	GT	0	0	0	0	0	0	0	1	0	0	0	0	0
Salmonella	2498629	CCAGTTCCTG.CTCGGCTTCC	C	T	40	PASS	NA	GT	0	0	0	0	0	0	0	0	0	0	0	0	1
Salmonella	2507713	ACGCGAAGGT.CGGGACTCAT	C	T	40	PASS	NA	GT	0	0	0	0	0	0	0	0	0	0	1	0	0
Salmonella	2508602	ACCAAAACAC.TTCTCTTACT	T	C	40	PASS	NA	GT	0	0	0	0	0	0	0	0	0	0	0	0	1
Salmonella	2512155	ACCACATTCA.TCCCGTAACG	T	G	40	PASS	NA	GT	0	1	0	0	0	1	0	1	0	1	0	1	1
Salmonella	2513960	CCTCAGGCAT.AAATGATTTG	A	T	40	PASS	NA	GT	0	1	0	0	0	1	0	1	0	1	0	1	1
Salmonella	2517392	GCGTAGTATT.CCGCATATGC	C	T	40	PASS	NA	GT	0	0	0	0	0	0	0	0	0	0	0	0	1
Salmonella	2517703	TCGCGAACTA.CGTTAACGCT	C	T	40	PASS	NA	GT	0	0	0	0	0	0	0	1	0	0	0	0	0
Salmonella	2521552	TCAGGCGTAA.GTGGTGAGAA	G	A	40	PASS	NA	GT	0	1	0	0	0	0	0	0	0	0	0	0	0
Salmonella	2526030	CAAAGTAAAA.CAGACCGTGT	C	A	40	PASS	NA	GT	0	0	0	0	0	0	0	1	0	0	0	0	0
Salmonella	2528818	CAAAAAGAAC.AGTTGTGCCA	A	G	40	PASS	NA	GT	0	1	0	0	0	1	0	1	0	1	0	1	1
Salmonella	2532837	ACCAAAAAGG.TGCAAAACAT	T	G	40	PASS	NA	GT	0	0	0	0	0	1	0	0	0	0	0	0	0
Salmonella	2533948	GGACAATAAT.GCACGCTAAA	G	A	40	PASS	NA	GT	0	0	0	0	0	0	0	1	0	0	0	0	0
Salmonella	2535337	TCGTCATATA.GACCACAATT	G	A	40	PASS	NA	GT	0	0	0	0	0	0	0	1	0	0	0	0	1
Salmonella	2535792	GTTCCGGCAA.ACAGATAGGC	A	G	40	PASS	NA	GT	0	0	0	0	0	0	0	0	0	1	0	1	0
Salmonella	2535871	CGGTGCCAAT.CGTGCCGCCC	C	G	40	PASS	NA	GT	0	0	0	0	0	1	0	0	0	0	0	0	0
Salmonella	2541924	TCGTTCAGAT.CCTGGAAGAT	C	T	40	PASS	NA	GT	0	0	0	0	0	0	0	0	0	0	0	0	1
Salmonella	2546013	TTCATTGTTT.CCGCTGCTTC	C	A	40	PASS	NA	GT	0	0	0	0	0	0	0	1	0	0	0	0	1
Salmonella	2547616	CCAGCGAAGC.CAGCGCCCCG	C	T	40	PASS	NA	GT	0	0	0	0	0	0	0	1	0	0	0	0	0
Salmonella	2551854	CTCGAACCGC.GCTCTATTCA	G	T	40	PASS	NA	GT	0	1	0	0	0	1	0	1	0	1	0	1	1
Salmonella	2557285	ACACTTGTAC.GCCGAACAAG	G	A	40	PASS	NA	GT	0	0	0	0	0	0	0	0	1	0	0	0	0
Salmonella	2565812	TCGACTCTGC.CCTTGCACGC	C	T	40	PASS	NA	GT	0	0	0	0	0	0	0	0	0	1	0	1	0
Salmonella	2567939	AAAAGCGTCA.GATCGGCCAT	G	A	40	PASS	NA	GT	0	1	0	0	0	0	0	0	0	1	0	1	0
Salmonella	2569583	GTTAAGCCCG.ACGATTTTGC	A	C	40	PASS	NA	GT	0	1	0	0	0	1	0	1	0	1	0	1	1
Salmonella	2570604	CCGGCGGCGC.GACGCAGTCA	G	A	40	PASS	NA	GT	0	0	0	0	0	0	0	0	0	0	0	0	1
Salmonella	2572456	GCAGCTTGAA.GGCGTTCCCG	G	A	40	PASS	NA	GT	0	0	0	0	0	0	0	1	0	0	0	0	1
Salmonella	2576422	TCCGCTTTGG.TGAGCGTATT	T	C	40	PASS	NA	GT	0	0	0	0	1	0	0	0	0	0	0	0	0
Salmonella	2578639	AGCGTGACGG.ACTGCTCATT	A	G	40	PASS	NA	GT	0	1	0	0	0	0	0	0	0	1	0	1	0
Salmonella	2578650	CTGCTCATTA.ATAGAGCGCC	A	G	40	PASS	NA	GT	0	0	0	0	0	0	0	0	0	0	0	0	1
Salmonella	2586219	GGCCGGAATA.TGTTTTGGCC	T	C	40	PASS	NA	GT	0	1	0	0	0	1	0	1	0	1	0	1	1
Salmonella	2596185	AGTATATTCG.CATTATGAAG	C	T	40	PASS	NA	GT	0	0	0	0	0	1	0	0	0	0	0	0	0
Salmonella	2599414	CGTCATCACC.CACCACTTTC	C	A	40	PASS	NA	GT	0	0	1	0	0	0	0	0	0	0	0	0	0
Salmonella	2599506	AAGGAGGGGG.TCGGCGGTTC	T	G	40	PASS	NA	GT	0	0	0	0	0	1	0	0	0	0	0	0	0
Salmonella	2599543	CCACTTCGGG.TCGTTAGCTC	T	G	40	PASS	NA	GT	0	0	0	1	0	0	0	0	0	0	0	0	0
Salmonella	2599587	ATCAATTGGT.CGCAGGTTCG	C	T	40	PASS	NA	GT	0	0	0	1	0	0	0	0	0	0	0	0	0
Salmonella	2601303	GCAAAGAAGC.TGAAACGCAG	T	C	40	PASS	NA	GT	0	1	0	0	0	1	0	1	0	1	0	1	1
Salmonella	2602861	CGCCAGATGG.CCGAGCACCA	C	T	40	PASS	NA	GT	0	0	0	0	0	0	0	0	0	0	0	0	1
Salmonella	2608247	GGCGTGATAA.GGTCCGGACG	G	A	40	PASS	NA	GT	0	0	0	0	0	1	0	0	0	0	0	0	0
Salmonella	2609289	GTCTTCTTCG.ACATCGTCGT	A	T	40	PASS	NA	GT	0	0	0	0	0	1	0	0	0	0	0	0	0
Salmonella	2610884	AACTCACCCT.AACCATGCCG	A	G	40	PASS	NA	GT	0	1	0	0	0	1	0	1	0	1	0	1	1
Salmonella	2615123	TCCGTCGCCA.TCCGCGGATG	T	C	40	PASS	NA	GT	0	1	0	0	0	1	0	1	0	1	0	1	1
Salmonella	2620190	TGTACCACTA.ACTGTGTATA	A	G	40	PASS	NA	GT	0	1	0	0	0	0	0	0	0	1	0	1	0
Salmonella	2621063	TCATTCAGTA.CCTGAGTGCG	C	T	40	PASS	NA	GT	0	1	0	0	0	0	0	0	0	0	0	0	0
Salmonella	2625729	GCCAGGTATT.GTTGCCAAAC	G	A	40	PASS	NA	GT	0	1	0	0	0	0	0	0	0	0	0	0	0
Salmonella	2626847	CAGGAACCGC.GTCACGCCGC	G	T	40	PASS	NA	GT	0	1	0	0	0	0	0	0	0	1	0	1	0
Salmonella	2626990	ACAAAGAGTA.CCCAGGCGCG	C	T	40	PASS	NA	GT	0	1	0	0	0	0	0	0	0	1	0	1	0
Salmonella	2627693	ACATCTTGAA.CTTAATTTTC	C	A	40	PASS	NA	GT	0	0	0	0	0	1	0	0	0	0	0	0	0
Salmonella	2628445	TGGTCGAAAC.CTCGTTTATT	C	A	40	PASS	NA	GT	0	0	0	0	0	1	0	0	0	0	0	0	0
Salmonella	2629073	GTGTATCCGC.GTTATAAAAA	G	A	40	PASS	NA	GT	0	1	0	0	0	0	0	0	0	0	0	0	0
Salmonella	2631422	TTATCAGCAA.TCGGAGAGCC	T	C	40	PASS	NA	GT	0	1	0	0	0	1	0	1	0	1	0	1	1
Salmonella	2632791	CAGCCACTGG.CTGTCCTCTT	C	G	40	PASS	NA	GT	0	1	0	0	0	1	0	1	0	1	0	1	1
Salmonella	2640802	GAAACGCATC.CACCAGCACG	C	T	40	PASS	NA	GT	0	0	0	0	0	0	0	0	0	1	0	1	0
Salmonella	2650699	TCCGTAAACT.GGTGCCTTCC	G	A	40	PASS	NA	GT	0	0	0	0	0	1	0	0	0	0	0	0	0
Salmonella	2652020	GCGGATCGGC.GGATCTGGCG	G	A	40	PASS	NA	GT	0	0	0	0	0	0	0	1	0	0	0	0	1
Salmonella	2652382	GAGGCGGCAG.TCGGCTGGAA	T	C	40	PASS	NA	GT	0	0	0	0	0	1	0	0	0	0	0	0	0
Salmonella	2652604	ACTGGCGAGG.AGCATAACGT	A	G	40	PASS	NA	GT	0	1	0	0	0	1	0	1	0	1	0	1	1
Salmonella	2652935	CTGTTCTGTA.AGCTGTGCAA	A	G	40	PASS	NA	GT	0	1	0	0	0	1	0	1	0	1	0	1	1
Salmonella	2653492	GTCAAAGAAG.GCGTTCATCA	G	A	40	PASS	NA	GT	0	0	0	0	0	0	0	0	0	0	0	0	1
Salmonella	2656651	AGGTTTGACT.CGCTACGCTC	C	T	40	PASS	NA	GT	0	0	0	1	0	0	0	0	0	0	0	0	0
Salmonella	2657109	AAAATTTTCG.GGTTGGACGT	G	T	40	PASS	NA	GT	0	0	0	0	0	0	0	0	1	0	0	0	0
Salmonella	2658238	GGTTATGCAG.AGGACAGGTC	A	C	40	PASS	NA	GT	0	1	0	0	0	1	0	1	0	1	0	1	1
Salmonella	2660817	TTTTCGCTCC.TCCAACAAGG	T	A	40	PASS	NA	GT	0	0	1	0	0	0	0	0	0	0	0	0	0
Salmonella	2666984	CGCCACAGCT.TCGGCGTATA	T	C	40	PASS	NA	GT	0	1	0	0	0	0	0	0	0	1	0	1	0
Salmonella	2669081	TGACCCCAGG.TATCTTCGGT	T	C	40	PASS	NA	GT	0	0	0	0	0	1	0	0	0	0	0	0	0
Salmonella	2679426	GGGCAATCGG.CGTGGTATCG	C	T	40	PASS	NA	GT	0	1	0	0	0	0	0	0	0	1	0	1	0
Salmonella	2682684	TTGCCAACGA.TAGCGAAGAT	T	C	40	PASS	NA	GT	0	1	0	0	0	1	0	1	0	1	0	1	1
Salmonella	2685668	AACTTCCAGC.GCGCCCGAAT	G	A	40	PASS	NA	GT	0	1	0	0	0	0	0	0	0	1	0	1	0
Salmonella	2688908	GCTCAGCAGA.ACCCCCCAAT	A	C	40	PASS	NA	GT	0	0	0	0	0	0	0	1	0	0	0	0	0
Salmonella	2689025	AGTAACATTT.GATTTAAGTC	G	T	40	PASS	NA	GT	0	0	0	0	0	1	0	0	0	0	0	0	0
Salmonella	2698787	TACCGGTTTT.CACCAGCGAA	C	G	40	PASS	NA	GT	0	1	0	0	0	1	0	1	0	1	0	1	1
Salmonella	2698849	TGAAGCACAC.CGCTGTTGGC	C	A	40	PASS	NA	GT	0	0	0	0	0	1	0	0	0	0	0	0	0
Salmonella	2699228	GAAGCACGCC.GCTGTTGGCA	G	T	40	PASS	NA	GT	0	0	1	1	1	0	1	0	1	0	1	0	0
Salmonella	2699289	CGTACCGCCG.GTAATGGTGG	G	A	40	PASS	NA	GT	0	1	1	1	1	1	1	1	1	1	1	1	1
Salmonella	2699978	CGTCCAGTTC.GCTGGTGACG	G	T	40	PASS	NA	GT	0	0	0	0	0	0	1	0	0	0	0	0	0
Salmonella	2700846	GGCGCCGTCG.ATCCTGGCGT	A	C	40	PASS	NA	GT	0	1	0	0	0	0	0	0	0	1	0	1	0
Salmonella	2701961	AGCTCTATGA.GTGGTTGCAA	G	A	40	PASS	NA	GT	0	1	0	0	0	1	0	1	0	1	0	1	1
Salmonella	2706493	ATTTTGCTGC.CGTTTTCACC	C	A	40	PASS	NA	GT	0	0	0	0	0	0	0	1	0	0	0	0	0
Salmonella	2708006	CCACGTCCGG.GCTGGTGACG	G	C	40	PASS	NA	GT	0	1	0	0	0	0	0	0	0	1	0	1	0
Salmonella	2709129	GGTCGTTACC.GTCAGCATGA	G	A	40	PASS	NA	GT	0	0	0	0	0	0	0	1	0	0	0	0	0
Salmonella	2710447	TGATTCGCAA.GCGCCGCCGT	G	A	40	PASS	NA	GT	0	0	0	0	0	1	0	0	0	0	0	0	0
Salmonella	2710459	GCCGCCGTGA.CAGACGTTTT	C	T	40	PASS	NA	GT	0	0	0	0	0	0	0	1	0	0	0	0	0
Salmonella	2711189	AGGGCTCGCC.AGCCACCAGC	A	T	40	PASS	NA	GT	0	1	0	0	0	1	0	1	0	1	0	1	1
Salmonella	2711817	TTTTGCCCCG.CTGGAAAATG	C	T	40	PASS	NA	GT	0	0	0	0	0	1	0	0	0	0	0	0	0
Salmonella	2718499	TGTCATACCA.GGGAATAAAA	G	A	40	PASS	NA	GT	0	1	0	0	0	0	0	0	0	0	0	0	0
Salmonella	2721726	CGGTTGCCGG.CGCAGATTCG	C	T	40	PASS	NA	GT	0	0	0	0	0	0	0	1	0	0	0	0	0
Salmonella	2721986	GTGACGCCGC.CGGACAACAA	C	T	40	PASS	NA	GT	0	0	0	0	0	0	0	0	0	0	0	0	1
Salmonella	2727399	TGGTCAGGTT.AAGCAATGGC	A	T	40	PASS	NA	GT	0	0	0	0	0	0	0	1	0	0	0	0	1
Salmonella	2729643	AATACGCTGC.CCGCCACCAG	C	G	40	PASS	NA	GT	0	1	0	0	0	0	0	0	0	0	0	0	0
Salmonella	2733904	GACGATAAAC.GTATGCGCAC	G	T	40	PASS	NA	GT	0	0	0	0	0	0	0	0	0	0	0	0	1
Salmonella	2736792	ATTGCATCAG.CGGCAGTCCT	C	A	40	PASS	NA	GT	0	0	0	0	0	0	0	1	0	0	0	0	0
Salmonella	2737054	CATCGCGTAG.GCCGTTAGCC	G	A	40	PASS	NA	GT	0	0	0	0	0	1	0	0	0	0	0	0	0
Salmonella	2739931	GTAACGGTGC.GCGGACACGC	G	A	40	PASS	NA	GT	0	0	0	0	0	0	0	1	0	0	0	0	0
Salmonella	2747988	CTGAAGGCAA.CAGGTGGCGC	C	T	40	PASS	NA	GT	0	0	0	0	0	0	0	0	0	1	0	1	0
Salmonella	2758785	CTGTAAAGTA.GTGCTGCCCA	G	A	40	PASS	NA	GT	0	0	0	0	0	1	0	0	0	0	0	0	0
Salmonella	2764343	GCCGACTGAG.GCCGATCGCG	G	T	40	PASS	NA	GT	0	0	0	0	0	0	0	0	0	0	0	0	1
Salmonella	2773481	TCGACCAGCA.GCAGGTGCGC	G	A	40	PASS	NA	GT	0	0	0	0	0	1	0	0	0	0	0	0	0
Salmonella	2773945	CAGTTATCAT.CCGTCAACGC	C	T	40	PASS	NA	GT	0	0	0	0	0	0	0	0	0	0	0	0	1
Salmonella	2776101	AAAAATAAAA.CAATTTAAAA	C	A	40	PASS	NA	GT	0	0	0	0	0	1	0	0	0	0	0	0	0
Salmonella	2784021	TAACGCCGCC.TCGTCCCGGC	T	C	40	PASS	NA	GT	0	1	0	0	0	1	0	1	0	1	0	1	1
Salmonella	2786838	TCAACTACCG.GTTGCGCTAA	G	C	40	PASS	NA	GT	0	1	1	1	1	1	1	1	1	1	1	1	1
Salmonella	2788164	CGAATAAAGA.ACTGGACGAT	A	G	40	PASS	NA	GT	0	0	0	0	0	1	0	0	0	0	0	0	0
Salmonella	2792115	GGTGTACCGG.TGCTTCAAAC	T	C	40	PASS	NA	GT	0	1	0	0	0	1	0	1	0	1	0	1	1
Salmonella	2804778	GCGCTTTCCG.CTGCCTGACC	C	A	40	PASS	NA	GT	0	1	0	1	0	0	1	1	0	1	1	1	0
Salmonella	2804890	CCTCAAAACG.TCGCAGCGCC	T	C	40	PASS	NA	GT	0	1	0	1	0	0	1	1	0	1	1	1	0
Salmonella	2849488	ATTTGCGATC.ACCACGCGGT	A	G	40	PASS	NA	GT	0	1	0	0	0	1	0	1	0	1	0	1	1
Salmonella	2857643	TTCCAGTGGT.GATCGACTTT	G	A	40	PASS	NA	GT	0	0	0	0	0	1	0	0	0	0	0	0	0
Salmonella	2858749	AATCGATCGC.AGTGATTGGC	A	G	40	PASS	NA	GT	0	1	0	0	0	1	0	1	0	1	0	1	1
Salmonella	2861771	GCGCATTGGC.GCAGCGGCCT	G	A	40	PASS	NA	GT	0	0	0	0	0	0	0	0	0	0	0	0	1
Salmonella	2864177	ATCACCAGCG.ACCCCATGCA	A	C	40	PASS	NA	GT	0	0	0	0	0	0	0	1	0	0	0	0	0
Salmonella	2864494	AATAATTTCT.GCCATACTGT	G	T	40	PASS	NA	GT	0	0	0	0	0	0	0	0	0	0	0	1	0
Salmonella	2870779	AGCCTATTTT.CGCCTGGTTT	C	T	40	PASS	NA	GT	0	0	0	0	0	0	0	1	0	0	0	0	0
Salmonella	2871926	ACATTCGCGC.CAGGTCGCCA	C	T	40	PASS	NA	GT	0	0	0	0	0	0	0	1	0	0	0	0	0
Salmonella	2872123	GACTCTTTCA.TCAACGCCTG	T	C	40	PASS	NA	GT	0	0	0	0	0	0	0	0	1	0	0	0	0
Salmonella	2878973	TGGTAGATGT.CCGACATAAT	C	A	40	PASS	NA	GT	0	0	0	0	0	1	0	0	0	0	0	0	0
Salmonella	2881368	TTACGTAAAA.CAAACTTTAC	C	T	40	PASS	NA	GT	0	1	0	0	0	1	0	1	0	1	0	1	1
Salmonella	2884339	CACCGCTGAG.AACGTAATCG	A	G	40	PASS	NA	GT	0	0	0	0	0	0	0	1	0	0	0	0	0
Salmonella	2885523	TGAAGCGACC.GTTGCGTGCA	G	A	40	PASS	NA	GT	0	0	0	0	0	0	0	1	0	0	0	0	0
Salmonella	2889980	TAATTTTGCC.ACAGATCGCT	A	G	40	PASS	NA	GT	0	1	1	0	1	1	1	1	1	1	1	1	1
Salmonella	2890076	AATCTCCGAT.ATCTGTGAAG	A	G	40	PASS	NA	GT	0	1	0	0	0	1	0	1	0	1	0	1	1
Salmonella	2891789	GGAAGGAGAA.GATGTGCTGA	G	A	40	PASS	NA	GT	0	1	0	0	0	0	0	0	0	0	0	0	0
Salmonella	2894010	GTACGAACAC.CTGGTTTTAT	C	T	40	PASS	NA	GT	0	0	0	0	0	0	0	0	0	0	0	0	1
Salmonella	2895153	CACCTCATCA.GGACGTAATG	G	T	40	PASS	NA	GT	0	0	0	0	0	1	0	0	0	0	0	0	0
Salmonella	2896506	GTTACCAACG.ATCTGGGCGC	A	C	40	PASS	NA	GT	0	0	0	0	0	1	0	0	0	0	0	0	0
Salmonella	2896999	AAGCGGATAG.CGACGGTAAA	C	T	40	PASS	NA	GT	0	0	0	0	0	1	0	0	0	0	0	0	0
Salmonella	2897474	CGATAACACC.GGTTTGCTCA	G	A	40	PASS	NA	GT	0	0	0	0	0	1	0	0	0	0	0	0	0
Salmonella	2898829	GTACCGCGCC.GGAAATGCCG	G	A	40	PASS	NA	GT	0	0	0	0	0	0	0	0	0	0	0	0	1
Salmonella	2899114	AGGTACTGGA.CGATGTTGAA	C	T	40	PASS	NA	GT	0	0	0	0	0	0	1	0	1	0	0	0	0
Salmonella	2899637	CTTTACCGTG.GCGGCCAGCG	G	A	40	PASS	NA	GT	0	1	0	0	0	1	0	1	0	1	0	1	1
Salmonella	2901210	AATACCACGG.CGCAAACCCA	C	T	40	PASS	NA	GT	0	0	0	0	0	1	0	0	0	0	0	0	0
Salmonella	2901350	TATCGATGGC.ACCCTGGTCG	A	C	40	PASS	NA	GT	0	0	0	0	0	0	0	1	0	0	0	0	0
Salmonella	2905421	CAACACCGCC.GTTGGCGACT	G	C	40	PASS	NA	GT	0	0	0	0	0	1	0	0	0	0	0	0	0
Salmonella	2912658	GTTATACTTA.CCTTACACAT	C	T	40	PASS	NA	GT	0	0	0	0	0	0	0	0	0	0	0	0	1
Salmonella	2914723	AACTGACGCC.ATCAGAAGTA	A	G	40	PASS	NA	GT	0	1	0	0	0	1	0	1	0	1	0	1	1
Salmonella	2914781	TAATAGCCGT.GGCCGCAAGT	G	A	40	PASS	NA	GT	0	0	0	0	0	0	0	0	0	0	0	0	1
Salmonella	2923324	GAAAAAAAAC.TACCTTCATT	T	C	40	PASS	NA	GT	0	1	0	0	0	1	0	1	0	1	0	1	1
Salmonella	2925726	TCACTGCTGA.TTGCCCTGGT	T	C	40	PASS	NA	GT	0	1	0	0	0	0	0	0	0	0	0	0	0
Salmonella	2926768	ACCTTCGACA.TCGTGCAGAG	T	G	40	PASS	NA	GT	0	1	0	0	0	1	0	1	0	1	0	1	1
Salmonella	2929483	TCTTCAAACA.GGCTGCCGCC	G	A	40	PASS	NA	GT	0	0	0	0	0	0	0	0	0	0	0	0	1
Salmonella	2929620	GGCCACAGTG.CCACCCAGTT	C	T	40	PASS	NA	GT	0	1	0	0	0	0	0	0	0	1	0	1	0
Salmonella	2931981	GAAGGAAGCT.GGATGCGGTA	G	A	40	PASS	NA	GT	0	0	0	0	0	1	0	0	0	0	0	0	0
Salmonella	2933547	AGGCGCGCCC.CGGACTGGAT	C	T	40	PASS	NA	GT	0	0	0	0	0	0	0	1	0	0	0	0	0
Salmonella	2934661	AAGGCTCGCT.TTAGCGAGCC	T	A	40	PASS	NA	GT	0	0	0	0	0	1	0	0	0	0	0	0	0
Salmonella	2934662	AGGCTCGCTT.TAGCGAGCCT	T	A	40	PASS	NA	GT	0	0	0	0	0	1	0	0	0	0	0	0	0
Salmonella	2938117	AGATATTAAA.GCAATTGAAA	G	C	40	PASS	NA	GT	0	0	0	0	0	1	0	0	0	0	0	0	0
Salmonella	2938435	AAGCCCATAC.GAATATATGG	G	A	40	PASS	NA	GT	0	0	0	0	0	0	0	0	0	1	0	1	0
Salmonella	2940963	GCCAATCAAT.GAGATCCGTC	G	A	40	PASS	NA	GT	0	0	0	0	0	1	0	0	0	0	0	0	0
Salmonella	2941451	TAAAGCGCTC.AATAAAAGCG	A	G	40	PASS	NA	GT	0	1	0	0	0	0	0	0	0	1	0	1	0
Salmonella	2942275	TACCGGCCTC.TCGGCAGGCA	T	C	40	PASS	NA	GT	0	1	0	0	0	1	0	1	0	1	0	1	1
Salmonella	2945993	ACATACTTCG.AGAAGCGCCT	A	C	40	PASS	NA	GT	0	1	0	0	0	1	0	1	0	1	0	1	1
Salmonella	2952088	CTGATTTCCT.GGGTAATGGA	G	A	40	PASS	NA	GT	0	0	0	0	1	0	0	0	0	0	0	0	0
Salmonella	2952461	CGGAAATGGC.GGCCCAGCCT	G	A	40	PASS	NA	GT	0	0	0	0	0	1	0	0	0	0	0	0	0
Salmonella	2958064	CGATGACAGT.GAAAATAACC	G	A	40	PASS	NA	GT	0	1	0	0	0	0	0	0	0	1	0	1	0
Salmonella	2958459	ACGGCGTTAA.TGCGGCCCTG	T	C	40	PASS	NA	GT	0	1	0	0	0	1	0	1	0	1	0	1	1
Salmonella	2959273	CAGGTAACAG.CCGCCCGACG	C	G	40	PASS	NA	GT	0	0	0	0	1	0	1	0	1	0	0	0	0
Salmonella	2960030	GGGGTCATTT.CCCATGAGAA	C	T	40	PASS	NA	GT	0	1	1	0	1	1	1	1	1	1	1	1	1
Salmonella	2960338	ATAGCGCGCG.GCGGCGGGCC	G	A	40	PASS	NA	GT	0	0	0	0	0	0	0	1	0	0	0	0	1
Salmonella	2963512	GTAAGTTTCG.CTATAAATTT	C	T	40	PASS	NA	GT	0	0	0	0	0	0	0	0	0	0	0	0	1
Salmonella	2973005	AAAACAATTT.CTTCATCAGG	C	T	40	PASS	NA	GT	0	0	0	0	0	0	0	1	0	0	0	0	0
Salmonella	2973307	TCGACAACTC.AGACAGTTAT	A	C	40	PASS	NA	GT	0	1	0	0	0	1	0	1	0	1	0	1	1
Salmonella	2975921	AAAAAGTGTC.GCTGGAATTG	G	A	40	PASS	NA	GT	0	0	0	0	0	0	0	0	0	0	0	0	1
Salmonella	2978266	CGGATACCGG.ATCTTTTTCC	A	C	40	PASS	NA	GT	0	1	0	0	0	0	0	0	0	1	0	1	0
Salmonella	2980128	CGATTCCCAT.TATTCGCCAG	T	G	40	PASS	NA	GT	0	0	0	0	0	1	0	0	0	0	0	0	0
Salmonella	2983047	AGTAGAGCGC.GTGCCGTTAG	G	A	40	PASS	NA	GT	0	0	0	0	0	0	0	1	0	0	0	0	1
Salmonella	2985905	CTCACAAACG.TGCCTGCCTG	T	A	40	PASS	NA	GT	0	0	0	0	0	1	0	0	0	0	0	0	0
Salmonella	2992861	CGATCCTGGG.CATTAACCAG	C	A	40	PASS	NA	GT	0	0	0	0	0	0	0	0	0	1	0	1	0
Salmonella	3005415	CGTAGCCGAG.TACTCTATCC	T	A	40	PASS	NA	GT	0	0	0	0	0	0	1	0	0	0	0	0	0
Salmonella	3007784	TTTGATGTTG.CGCTCACGGC	C	T	40	PASS	NA	GT	0	1	0	0	0	0	0	0	0	1	0	1	0
Salmonella	3018266	GCTCCAGGCG.CAAAGCCGCG	C	A	40	PASS	NA	GT	0	0	0	0	0	1	0	0	0	0	0	0	0
Salmonella	3018563	AGTCGGCAGC.GCCAGAAAGC	G	A	40	PASS	NA	GT	0	0	0	0	1	0	0	0	0	0	0	0	0
Salmonella	3020381	TGATGGCGCA.GATCCCGGAC	G	T	40	PASS	NA	GT	0	0	0	0	0	1	0	0	0	0	0	0	0
Salmonella	3022293	GCCGTCAACC.GCGGCGTCTG	G	A	40	PASS	NA	GT	0	1	0	0	0	0	0	0	0	0	0	0	0
Salmonella	3022420	CGATGTACCT.GGCGAAAAAT	G	A	40	PASS	NA	GT	0	0	0	0	0	0	0	0	0	0	0	0	1
Salmonella	3028421	TCGGACGGCA.CCAGGCATTT	C	T	40	PASS	NA	GT	0	0	0	0	0	0	0	0	0	1	0	1	0
Salmonella	3029266	CACCATCAGC.GGGCCGCCCG	G	A	40	PASS	NA	GT	0	0	0	0	0	0	0	0	0	1	0	1	0
Salmonella	3036022	TCGCCAGCGC.ACGTGAAGTG	A	G	40	PASS	NA	GT	0	1	0	0	0	1	0	1	0	1	0	1	1
Salmonella	3036200	CGCGACGTCG.TTCTCACATT	T	A	40	PASS	NA	GT	0	1	0	0	0	1	0	1	0	1	0	1	1
Salmonella	3040649	ACTGAAAGCG.CCAAAGAAGG	C	A	40	PASS	NA	GT	0	0	0	0	0	0	0	0	0	0	0	0	1
Salmonella	3044553	GACTATCGTC.GCCACGCTGA	G	A	40	PASS	NA	GT	0	0	0	0	0	0	0	1	0	0	0	0	0
Salmonella	3047827	TAAAAATAAA.CACGGCGCAG	C	T	40	PASS	NA	GT	0	1	0	0	0	0	0	0	0	0	0	0	0
Salmonella	3048500	AATGGGTGCC.TGGTTCAACT	T	C	40	PASS	NA	GT	0	1	0	0	0	1	0	1	0	1	0	1	1
Salmonella	3054036	CTTATTCACA.GCGTAAGAAT	G	T	40	PASS	NA	GT	0	0	0	0	0	1	0	0	0	0	0	0	0
Salmonella	3056602	TCTGGTTGCT.TAGCATAAAT	T	C	40	PASS	NA	GT	0	0	0	0	0	0	0	0	0	1	0	1	0
Salmonella	3061351	GGCAGCCATG.GCCCAAAAGC	G	A	40	PASS	NA	GT	0	0	0	0	0	1	0	0	0	0	0	0	0
Salmonella	3063470	CTTTCAGTGG.TCAGTTTATC	T	C	40	PASS	NA	GT	0	0	0	0	0	0	0	1	0	0	0	0	0
Salmonella	3084650	CGCCTGAGAA.GAGTAAAGAT	G	A	40	PASS	NA	GT	0	0	0	0	0	0	0	1	0	0	0	0	0
Salmonella	3087786	GGAGACATCG.ACTGCCGTTG	A	C	40	PASS	NA	GT	0	1	0	0	0	1	0	1	0	1	0	1	1
Salmonella	3090717	GTTAATCAGC.ACCACGCCGG	A	G	40	PASS	NA	GT	0	1	0	0	0	0	0	0	0	1	0	1	0
Salmonella	3090797	CATCAGAGAC.GCCCATCATG	G	A	40	PASS	NA	GT	0	0	0	0	0	0	0	1	0	0	0	0	1
Salmonella	3090982	AGGCGTACCA.GCGTCGCCAC	G	A	40	PASS	NA	GT	0	0	0	0	0	0	0	1	0	0	0	0	1
Salmonella	3091361	GCAGCAGAGA.GAGCGTCAGG	G	A	40	PASS	NA	GT	0	0	0	0	0	0	0	1	0	0	0	0	1
Salmonella	3091379	GGCTCGGCAG.ATCCTTTTGC	A	T	40	PASS	NA	GT	0	0	0	0	0	0	0	1	0	0	0	0	1
Salmonella	3093240	TGTACATGGG.CATAGCGGCC	C	T	40	PASS	NA	GT	0	1	0	0	0	0	0	0	0	1	0	1	0
Salmonella	3094195	TGCAGATGTA.CCACGGCCTT	C	T	40	PASS	NA	GT	0	0	0	0	0	1	0	0	0	0	0	0	0
Salmonella	3094692	GTGATACCGC.CTTCCGCTAA	C	T	40	PASS	NA	GT	0	0	0	0	0	1	0	0	0	0	0	0	0
Salmonella	3097425	ATAAAGTCAC.GGTGAAACGG	G	T	40	PASS	NA	GT	0	1	0	0	0	0	0	0	0	0	0	0	0
Salmonella	3099175	CGATCAACCT.GTTTGATATC	G	A	40	PASS	NA	GT	0	1	0	0	0	0	0	0	0	1	0	1	0
Salmonella	3099662	TCGCAACATG.ACCGTGGTGC	A	G	40	PASS	NA	GT	0	1	0	0	0	0	0	0	0	0	0	0	0
Salmonella	3099957	GTGATCATGG.GCGATGAAGA	G	T	40	PASS	NA	GT	0	1	0	0	0	1	0	1	0	1	0	1	1
Salmonella	3101377	GTGGCCCCTT.GCGATAACAG	G	A	40	PASS	NA	GT	0	0	0	0	0	0	0	0	0	0	0	1	0
Salmonella	3108566	TTCCACGCCG.GACGGCAGCA	G	A	40	PASS	NA	GT	0	1	0	0	0	0	0	0	0	1	0	1	0
Salmonella	3113195	TGCTCAACGG.AACGACGGGC	A	C	40	PASS	NA	GT	0	0	0	0	0	1	0	0	0	0	0	0	0
Salmonella	3113799	CTCGCGCAGA.ATAAAGCCAT	A	G	40	PASS	NA	GT	0	1	0	0	0	1	0	1	0	1	0	1	1
Salmonella	3113971	AGGTTAAACC.ACAGCGTCTG	A	G	40	PASS	NA	GT	0	1	0	0	0	1	0	1	0	1	0	1	1
Salmonella	3115949	CGCCAAGCAC.CACGGTTTTT	C	T	40	PASS	NA	GT	0	1	0	0	0	0	0	0	0	0	0	0	0
Salmonella	3116326	CGGAGTGTCG.CCACCTTTCT	C	G	40	PASS	NA	GT	0	1	0	0	0	0	0	0	0	1	0	1	0
Salmonella	3120331	AATCTCTTGC.CGCGTCTTTA	C	G	40	PASS	NA	GT	0	0	0	0	0	0	0	0	0	1	0	1	0
Salmonella	3120723	TTATTTATCA.CCATCCAGTA	C	A	40	PASS	NA	GT	0	0	0	0	0	1	0	0	0	0	0	0	0
Salmonella	3127701	AAGCGCGTAA.ATCCGCTTTA	A	C	40	PASS	NA	GT	0	0	0	0	0	0	0	0	0	0	0	0	1
Salmonella	3130819	TTTGGTTTTT.ACCAGAATGC	A	G	40	PASS	NA	GT	0	1	0	0	0	1	0	1	0	1	0	1	1
Salmonella	3131436	TGCCTTTCTC.GATGCCTTCT	G	T	40	PASS	NA	GT	0	0	0	0	0	1	0	0	0	0	0	0	0
Salmonella	3137909	CCAGGACCAC.GGTGTGGATA	G	T	40	PASS	NA	GT	0	1	0	0	0	0	0	0	0	0	0	0	0
Salmonella	3144393	CGCGCCTAAG.CCATGTTTTT	C	A	40	PASS	NA	GT	0	0	0	0	0	1	0	0	0	0	0	0	0
Salmonella	3148443	ACGTTTCCTT.GTTGCAGCTT	G	A	40	PASS	NA	GT	0	0	0	0	0	0	0	0	1	0	0	0	0
Salmonella	3153003	CCAATCTGGT.GTTCTCCATT	G	A	40	PASS	NA	GT	0	0	0	0	0	1	0	0	0	0	0	0	0
Salmonella	3154217	AACCTTGATT.TTTATAGTCA	T	C	40	PASS	NA	GT	0	0	0	0	0	0	0	0	0	1	0	1	0
Salmonella	3154683	GCGTCGGCGG.CATGATTCCG	C	T	40	PASS	NA	GT	0	0	0	0	0	0	0	0	0	1	0	1	0
Salmonella	3157113	GCGCGTATGG.CGCTGCGCCG	C	T	40	PASS	NA	GT	0	0	0	0	0	0	0	0	0	0	1	0	0
Salmonella	3160950	GCTGTTGGCG.CCGCATTATT	C	A	40	PASS	NA	GT	0	1	0	0	0	0	0	0	0	0	0	0	0
Salmonella	3160970	CTGGCCTGCC.GCCGAGATAA	G	T	40	PASS	NA	GT	0	0	0	0	0	1	0	0	0	0	0	0	0
Salmonella	3163182	CGCTCTGGAC.GGTGCCTGTA	G	T	40	PASS	NA	GT	0	1	0	0	0	0	0	0	0	0	0	0	0
Salmonella	3165737	ACGCGGGCGT.TCATCGAATG	T	G	40	PASS	NA	GT	0	1	0	0	0	0	0	0	0	0	0	0	0
Salmonella	3171238	AAAAAACGCC.GCCGAGTTGC	G	A	40	PASS	NA	GT	0	1	0	0	0	0	0	0	0	0	0	0	0
Salmonella	3171837	TCATGATGCC.AGGAAAGATA	A	T	40	PASS	NA	GT	0	1	1	1	1	1	1	1	1	1	1	1	1
Salmonella	3172872	ATCTCTCGCG.CAGTTTTGCC	C	G	40	PASS	NA	GT	0	0	0	0	0	1	0	0	0	0	0	0	0
Salmonella	3174734	ATCGCGCTAT.CTGCGGTGTA	C	A	40	PASS	NA	GT	0	0	0	0	0	0	0	1	0	0	0	0	0
Salmonella	3175175	TAATGCCCGC.CAGAATCGAC	C	T	40	PASS	NA	GT	0	0	0	0	0	1	0	0	0	0	0	0	0
Salmonella	3176550	GCACAGAGGG.CAAAAATAGA	C	T	40	PASS	NA	GT	0	0	0	0	0	0	1	0	0	0	0	0	0
Salmonella	3176556	AGGGCAAAAA.TAGAATAAAA	T	C	40	PASS	NA	GT	0	1	0	0	0	1	0	1	0	1	0	1	1
Salmonella	3178355	CAGACGCGTA.CCCCCTGCCC	C	A	40	PASS	NA	GT	0	1	0	0	0	1	0	1	0	1	0	1	1
Salmonella	3183486	TCCAGCCTGT.TGGATGCACG	T	C	40	PASS	NA	GT	0	1	0	0	0	1	0	1	0	1	0	1	1
Salmonella	3184787	GGAATATAGG.GGTTTAACTC	G	A	40	PASS	NA	GT	0	0	0	1	0	0	0	0	0	0	0	0	0
Salmonella	3185533	CTGTTTATTC.GGCACGCGAC	G	T	40	PASS	NA	GT	0	0	0	0	0	0	0	0	0	1	0	1	0
Salmonella	3186743	GGCAGTACCA.ATAGCGGAGA	A	G	40	PASS	NA	GT	0	0	0	0	0	0	0	1	0	0	0	0	0
Salmonella	3187325	ACCGGATGGG.CCCAAAAACG	C	T	40	PASS	NA	GT	0	0	0	0	0	0	0	1	0	0	0	0	0
Salmonella	3194363	CGCCAGCCCA.GACACGGGTT	G	A	40	PASS	NA	GT	0	0	0	0	0	1	0	0	0	0	0	0	0
Salmonella	3200234	AGTACGTTAC.TGGGCGCAAC	T	C	40	PASS	NA	GT	0	0	0	0	0	1	0	0	0	0	0	0	0
Salmonella	3201140	AACGCGCAGG.CAACCAGCGC	C	T	40	PASS	NA	GT	0	0	0	0	0	1	0	0	0	0	0	0	0
Salmonella	3205996	CCTGTTCATA.CTCCCACCGG	C	T	40	PASS	NA	GT	0	1	0	0	0	0	0	0	0	0	0	0	0
Salmonella	3213060	TTTATTTAAC.AGCATCATAG	A	G	40	PASS	NA	GT	0	1	0	0	0	1	0	1	0	1	0	1	1
Salmonella	3213252	TGTTTTAGAA.CGAGGTCTGA	C	A	40	PASS	NA	GT	0	0	0	0	0	0	0	0	0	0	0	0	1
Salmonella	3219893	ATTACCGACC.CGGCGTTTTG	C	A	40	PASS	NA	GT	0	0	0	0	0	1	0	0	0	0	0	0	0
Salmonella	3220862	ACCTGTAATG.TAACAATGTC	T	G	40	PASS	NA	GT	0	1	1	1	1	1	1	1	1	1	1	1	1
Salmonella	3222681	AGCTGCTGCC.GGCGCTCACC	G	A	40	PASS	NA	GT	0	0	0	0	0	1	0	0	0	0	0	0	0
Salmonella	3225594	ATAATAAACG.CCTGGTGTTA	C	A	40	PASS	NA	GT	0	1	0	0	0	0	0	0	0	1	0	1	0
Salmonella	3225938	AAACTGGATA.CAATGCAAGT	C	T	40	PASS	NA	GT	0	1	0	0	0	1	0	1	0	1	0	1	1
Salmonella	3227450	TTTACCTGAT.GCCTTACTGG	G	A	40	PASS	NA	GT	0	0	0	0	0	1	0	0	0	0	0	0	0
Salmonella	3229808	GCATCCCCGA.GGTCCTTGTA	G	A	40	PASS	NA	GT	0	1	0	0	0	1	0	1	0	1	0	1	1
Salmonella	3232242	ACGCCTGAAC.GAAGAGATGC	G	A	40	PASS	NA	GT	0	0	0	0	0	1	0	0	0	0	0	0	0
Salmonella	3244922	TATTTGTAAC.TACATGTAAA	T	C	40	PASS	NA	GT	0	1	0	0	0	1	0	1	0	1	0	1	1
Salmonella	3246606	CAGCGAGTGC.ATATAGCGCA	A	G	40	PASS	NA	GT	0	1	0	0	0	0	0	0	0	1	0	1	0
Salmonella	3248019	TGCGGCGTCC.AGTCCGATGT	A	G	40	PASS	NA	GT	0	1	0	0	0	1	0	1	0	1	0	1	1
Salmonella	3255198	AGCGGGCCAG.TCCCCTGAGC	T	C	40	PASS	NA	GT	0	0	0	0	0	0	0	1	0	0	0	0	0
Salmonella	3255299	GACACATTCA.CCTTGAACCA	C	T	40	PASS	NA	GT	0	0	0	0	0	0	0	0	1	0	0	0	0
Salmonella	3260672	GTTGAAAAGC.GCGTGCATAT	G	T	40	PASS	NA	GT	0	0	0	0	0	0	0	0	0	1	0	1	0
Salmonella	3267715	GATGCAGTAT.GTGCCGGTTC	G	A	40	PASS	NA	GT	0	0	0	0	0	0	0	0	0	1	0	1	0
Salmonella	3269310	GCGACATGCC.GGGCACGGGG	G	A	40	PASS	NA	GT	0	1	0	0	0	0	0	0	0	1	0	1	0
Salmonella	3274708	TACCGGGGAG.ACCCCGCATC	A	C	40	PASS	NA	GT	0	1	0	0	0	0	0	0	0	1	0	1	0
Salmonella	3276600	TGCTCAATAG.CGTGGTCTCT	C	T	40	PASS	NA	GT	0	1	0	0	0	0	0	0	0	1	0	1	0
Salmonella	3278104	GGACGACCGG.TAACGAAATT	T	C	40	PASS	NA	GT	0	1	0	0	0	1	0	1	0	1	0	1	1
Salmonella	3278629	GTACGAACCA.AGCGACTATT	A	G	40	PASS	NA	GT	0	1	0	0	0	1	0	1	0	1	0	1	1
Salmonella	3279156	ATACAACCCG.CAATCATTAA	C	T	40	PASS	NA	GT	0	1	1	1	1	1	1	1	1	1	1	1	1
Salmonella	3281851	TCATACTCAC.ACCCCTTTTT	A	C	40	PASS	NA	GT	0	0	0	0	0	1	0	0	0	0	0	0	0
Salmonella	3282100	GCGGAAATGC.GTTAACAGCG	G	A	40	PASS	NA	GT	0	0	0	0	0	1	0	0	0	0	0	0	0
Salmonella	3284480	TACCCAGAAC.GCAGAAAAAA	G	A	40	PASS	NA	GT	0	1	0	0	0	0	0	0	0	0	0	0	0
Salmonella	3284591	GAAATTGGGC.GAAGAAGTGA	G	A	40	PASS	NA	GT	0	1	0	0	0	0	0	0	0	0	0	0	0
Salmonella	3284831	TCTCTGATGC.CGTGTTGGAC	C	A	40	PASS	NA	GT	0	1	0	0	0	0	0	0	0	0	0	0	0
Salmonella	3285203	AGCGTCAGGC.TGAAGTGCGT	T	G	40	PASS	NA	GT	0	0	0	1	0	0	0	0	0	0	0	0	0
Salmonella	3286222	TTGTCTAAAT.GCCAGGCGAT	G	A	40	PASS	NA	GT	0	1	0	0	0	1	0	1	0	1	0	1	1
Salmonella	3289345	GTCGTGTACT.TCGCATGGGA	T	G	40	PASS	NA	GT	0	1	0	0	0	0	0	0	0	1	0	1	0
Salmonella	3290067	CACCAGTTTC.TCTATGCTGC	T	G	40	PASS	NA	GT	0	1	0	0	0	1	0	1	0	1	0	1	1
Salmonella	3292966	CAATCCACCG.AGCCAGTCAA	A	C	40	PASS	NA	GT	0	1	0	0	0	1	0	1	0	1	0	1	1
Salmonella	3293221	CGGCGCGCAG.ACTACCCGCC	A	C	40	PASS	NA	GT	0	0	0	0	0	0	0	1	0	0	0	0	0
Salmonella	3293866	CGACATCAGG.CGCGGTAAAA	C	A	40	PASS	NA	GT	0	0	0	0	0	0	0	1	0	0	0	0	0
Salmonella	3294868	ACGCAGCCCA.TCATCGGACC	T	C	40	PASS	NA	GT	0	1	0	0	0	0	0	0	0	0	0	0	0
Salmonella	3297118	CTTTATGAAC.CGTTTTCGGT	C	T	40	PASS	NA	GT	0	0	0	0	0	1	0	0	0	0	0	0	0
Salmonella	3303668	CTGGGAAGGC.CGCGCCACGA	C	A	40	PASS	NA	GT	0	0	0	0	0	1	0	0	0	0	0	0	0
Salmonella	3304040	CACAGCGTAT.CTGGCAATGT	C	T	40	PASS	NA	GT	0	1	0	0	0	0	0	0	0	1	0	1	0
Salmonella	3305089	AGAAAAACCA.GAGCTGGACA	G	A	40	PASS	NA	GT	0	1	0	0	0	0	0	0	0	0	0	0	0
Salmonella	3305249	TCCGCTATTC.ACCAGTAGCT	A	G	40	PASS	NA	GT	0	1	0	0	0	1	0	1	0	1	0	1	1
Salmonella	3306315	GTTCAAATTG.CGCCAGCATC	C	A	40	PASS	NA	GT	0	0	0	0	0	0	0	0	0	1	0	1	0
Salmonella	3307915	TACGTTTCGG.CGGGTGGAGA	C	T	40	PASS	NA	GT	0	1	0	0	0	1	0	1	0	1	0	1	1
Salmonella	3308767	CGGCGCGATG.CATGAAGGGA	C	T	40	PASS	NA	GT	0	0	0	0	0	0	0	0	0	1	0	1	0
Salmonella	3310504	TTGAGCGCAT.CACAGATGAG	C	T	40	PASS	NA	GT	0	1	0	0	0	1	0	1	0	1	0	1	1
Salmonella	3311922	TTAATTTCTG.CCGTTGTAGG	C	A	40	PASS	NA	GT	0	0	1	0	0	0	0	0	0	0	0	0	0
Salmonella	3312208	GGGTGGCGTC.CGCAATAGAC	C	T	40	PASS	NA	GT	0	0	0	0	0	0	0	0	0	1	0	1	0
Salmonella	3312578	TTCTGGTCGA.GTTGCTGGGG	G	A	40	PASS	NA	GT	0	1	0	0	0	1	0	1	0	1	0	1	1
Salmonella	3314839	GTGAAATGCG.ATGATTGTCA	A	C	40	PASS	NA	GT	0	1	0	0	0	1	0	1	0	1	0	1	1
Salmonella	3319593	CCACGTGTTC.GCTAACAGAC	G	T	40	PASS	NA	GT	0	0	0	0	0	1	0	0	0	0	0	0	0
Salmonella	3319693	AAGCGCACCG.GTGATAGCGA	G	A	40	PASS	NA	GT	0	0	0	0	0	0	0	1	0	0	0	0	0
Salmonella	3320789	ACATAAAAAA.CATTATTGTG	C	T	40	PASS	NA	GT	0	0	0	0	0	0	0	1	0	0	0	0	0
Salmonella	3324283	CCGCGGTTCT.AATTAGCCTC	A	G	40	PASS	NA	GT	0	1	0	0	0	0	0	0	0	1	0	1	0
Salmonella	3324965	AAAAATCAAA.GGGTTAAATG	G	T	40	PASS	NA	GT	0	0	0	0	0	1	0	0	0	0	0	0	0
Salmonella	3328716	GAGCTACGGG.ACAGGTAGTT	A	C	40	PASS	NA	GT	0	0	0	0	0	0	0	0	0	0	0	0	1
Salmonella	3330510	GCCACCGCCC.AGGTTTCCGT	A	T	40	PASS	NA	GT	0	0	0	0	0	0	0	0	0	1	0	1	0
Salmonella	3332241	CCTGGGCCAA.CACCGTACCA	C	T	40	PASS	NA	GT	0	1	0	0	0	1	0	1	0	1	0	1	1
Salmonella	3334600	CATCAGAATT.TTTTGACACA	T	C	40	PASS	NA	GT	0	0	0	0	0	0	0	1	0	0	0	0	0
Salmonella	3334712	TTATTCCAGT.GGCGCAAGCC	G	A	40	PASS	NA	GT	0	0	0	0	0	0	0	1	0	0	0	0	0
Salmonella	3341294	AACGATGGGC.GATCTCTTCA	G	T	40	PASS	NA	GT	0	1	0	0	0	1	0	1	0	1	0	1	1
Salmonella	3346839	TAGTTATTCC.GTTACGAAGA	G	A	40	PASS	NA	GT	0	0	0	0	1	0	0	0	0	0	0	0	0
Salmonella	3349973	AACCGGAGCG.TACACGTAGT	T	C	40	PASS	NA	GT	0	0	0	1	0	0	0	0	0	0	0	0	0
Salmonella	3351200	ATCTTGCAGC.GCTAATCGCC	G	A	40	PASS	NA	GT	0	0	0	0	0	0	0	1	0	0	0	0	1
Salmonella	3353847	TGAGCATAAT.AATATCAAAA	A	G	40	PASS	NA	GT	0	0	0	0	0	0	1	0	0	0	0	0	0
Salmonella	3356222	CCGCATCGCC.GCGGCGCTGG	G	T	40	PASS	NA	GT	0	0	0	0	0	0	0	0	0	1	0	1	0
Salmonella	3356404	TGTATTTCAT.TTCGATCTGT	T	C	40	PASS	NA	GT	0	0	0	0	0	0	0	0	0	1	0	1	0
Salmonella	3358069	CGTTCTGCCT.GCGCTATGGA	G	A	40	PASS	NA	GT	0	0	0	0	0	1	0	0	0	0	0	0	0
Salmonella	3366234	TTGCCATTAT.GCTGGCGGTC	G	A	40	PASS	NA	GT	0	0	0	0	0	0	0	0	0	0	0	0	1
Salmonella	3366268	ATTCGCTATC.GGGCTGTCGT	G	T	40	PASS	NA	GT	0	0	0	0	0	1	0	0	0	0	0	0	0
Salmonella	3367847	CACAGTTGGC.TGTTAATCCC	T	C	40	PASS	NA	GT	0	1	0	0	0	1	0	1	0	1	0	1	1
Salmonella	3369340	TAGAAATACG.ACGCTTTTTA	A	G	40	PASS	NA	GT	0	1	0	0	0	0	0	0	0	1	0	1	0
Salmonella	3370556	TGAGTTTGCC.GGTCAGCGGC	G	A	40	PASS	NA	GT	0	0	0	0	0	0	0	0	0	1	0	1	0
Salmonella	3376933	GCCCTGATGC.AATGCGCAAG	A	G	40	PASS	NA	GT	0	1	0	0	0	1	0	1	0	1	0	1	1
Salmonella	3381864	CAACGGTTAT.AGCGATGCGA	A	C	40	PASS	NA	GT	0	1	0	0	0	1	0	1	0	1	0	1	1
Salmonella	3383951	CATGCAGCGT.GGCGCTGCCG	G	A	40	PASS	NA	GT	0	1	0	0	0	1	0	1	0	1	0	1	1
Salmonella	3385321	AGTACATACA.GCAAAGGCAA	G	C	40	PASS	NA	GT	0	0	0	0	0	1	0	0	0	0	0	0	0
Salmonella	3385743	CAGACGCTGC.TCCAGCGCAG	T	G	40	PASS	NA	GT	0	1	0	0	0	1	0	1	0	1	0	1	1
Salmonella	3387715	CGGAAATGCC.CCTCTCACCG	C	T	40	PASS	NA	GT	0	0	0	0	0	0	0	1	0	0	0	0	0
Salmonella	3394882	TGAGAAGTCT.GTTGAACCGA	G	T	40	PASS	NA	GT	0	0	0	0	0	0	0	0	0	1	0	1	0
Salmonella	3400546	GCTCGCTTTA.CGCGGAACAA	C	T	40	PASS	NA	GT	0	1	0	0	0	0	0	0	0	0	0	0	0
Salmonella	3400632	ACTTGTCGCC.GCGCAGCCAG	G	A	40	PASS	NA	GT	0	0	0	0	0	1	0	0	0	0	0	0	0
Salmonella	3408533	CTGGAGAGCG.CTGGAAACAG	C	T	40	PASS	NA	GT	0	1	0	0	0	0	0	0	0	0	0	0	0
Salmonella	3408651	TTTGAAGCGC.GGATGGAGCA	G	T	40	PASS	NA	GT	0	0	0	0	0	0	0	0	0	1	0	1	0
Salmonella	3417653	TTAAATGTTG.GGTAAATGTG	G	T	40	PASS	NA	GT	0	1	0	0	0	0	0	0	0	1	0	1	0
Salmonella	3424222	TCGAGCATCT.GTTTACCTCG	G	A	40	PASS	NA	GT	0	0	0	0	0	1	0	0	0	0	0	0	0
Salmonella	3430974	AATTTGGCAA.TTTTCCTTGC	T	C	40	PASS	NA	GT	0	0	1	0	0	0	0	0	0	0	0	0	0
Salmonella	3431037	ACAATGATGC.ACCAAACCGC	A	G	40	PASS	NA	GT	0	1	0	0	0	1	0	1	0	1	0	1	1
Salmonella	3432624	GCTATTCTTA.GTTTGATTAC	G	A	40	PASS	NA	GT	0	1	0	0	0	0	0	0	0	0	0	0	0
Salmonella	3438060	GCCTGTCGGG.CCTATCCACA	C	T	40	PASS	NA	GT	0	0	0	0	0	0	0	0	0	0	0	0	1
Salmonella	3439354	ATTTTCCTGC.GTTCATTGGC	G	A	40	PASS	NA	GT	0	1	0	0	0	1	0	1	0	1	0	1	1
Salmonella	3442009	GTACGCCCAG.ATGTTCAATG	A	G	40	PASS	NA	GT	0	0	0	0	0	1	0	0	0	0	0	0	0
Salmonella	3444701	TTTCATAGGT.TAAATTACCC	T	C	40	PASS	NA	GT	0	1	0	0	0	0	0	0	0	0	0	0	0
Salmonella	3447385	AAAAGCAAAA.ACCCGCCAGC	A	C	40	PASS	NA	GT	0	0	0	1	0	0	0	0	0	0	0	0	0
Salmonella	3447408	CACTGACGGG.TTTTATGAAG	T	G	40	PASS	NA	GT	0	0	0	1	0	0	0	0	0	0	0	0	0
Salmonella	3447420	TTATGAAGAG.GTGAAACTGA	G	A	40	PASS	NA	GT	0	0	0	1	0	0	0	0	0	0	0	0	0
Salmonella	3447470	TCGTGGACAG.TCATTCATCC	T	C	40	PASS	NA	GT	0	0	0	1	0	0	0	0	0	0	0	0	0
Salmonella	3447482	ATTCATCCTG.CCGCCCTGTA	C	T	40	PASS	NA	GT	0	0	0	1	0	0	0	0	0	0	0	0	0
Salmonella	3447488	CCTGCCGCCC.TGTAAAAGCA	T	G	40	PASS	NA	GT	0	0	0	1	0	0	0	0	0	0	0	0	0
Salmonella	3454982	ATCGCCCAGG.AAAGGAAGCG	A	G	40	PASS	NA	GT	0	0	0	0	0	1	0	0	0	0	0	0	0
Salmonella	3455870	ATCGCGGGCG.ATCTGGCTCG	A	C	40	PASS	NA	GT	0	0	0	0	0	0	0	0	0	0	0	1	0
Salmonella	3457316	CCAGTGGTTA.TCTACAGGAG	T	C	40	PASS	NA	GT	0	0	0	0	0	0	0	0	0	1	0	1	0
Salmonella	3459286	CCCCCAGTCA.GGTTTTAGCG	G	A	40	PASS	NA	GT	0	0	0	0	0	0	0	0	0	0	1	0	0
Salmonella	3459798	TTTCCTTTCG.CAACTTTCAT	C	A	40	PASS	NA	GT	0	0	0	0	0	1	0	0	0	0	0	0	0
Salmonella	3461312	AACGTGAAGC.GTCTTTTCCT	G	A	40	PASS	NA	GT	0	0	0	0	0	0	0	0	0	0	0	0	1
Salmonella	3469499	CAGCCGTCGG.TACCAAAGCC	T	C	40	PASS	NA	GT	0	1	0	0	0	0	0	0	0	1	0	1	0
Salmonella	3477013	TAAACGTCTT.CATCGTACGG	C	T	40	PASS	NA	GT	0	0	0	0	0	0	0	1	0	0	0	0	0
Salmonella	3478207	CAAGGAAGGA.GCTGGCGACC	G	A	40	PASS	NA	GT	0	1	0	0	0	1	0	1	0	1	0	1	1
Salmonella	3479105	TCAGCTCTCT.CTCCAGTCAT	C	A	40	PASS	NA	GT	0	0	0	0	0	0	0	0	1	0	0	0	0
Salmonella	3479158	GTACCAGTAC.GCGAGTACAA	G	A	40	PASS	NA	GT	0	1	0	0	0	1	0	1	0	1	0	1	1
Salmonella	3480742	GACGTCCCGG.CGTACCGACA	C	T	40	PASS	NA	GT	0	0	0	0	0	0	0	0	0	1	0	1	0
Salmonella	3485080	TACTCGCAGC.GCTCTCTTAT	G	A	40	PASS	NA	GT	0	0	0	0	0	0	0	1	0	0	0	0	0
Salmonella	3489047	CGCGGCCAGG.CGTTCAGCCT	C	G	40	PASS	NA	GT	0	0	0	0	0	1	0	0	0	0	0	0	0
Salmonella	3489885	TGCGAAGCCA.GGCGGACGTT	G	A	40	PASS	NA	GT	0	0	0	0	0	1	0	0	0	0	0	0	0
Salmonella	3491440	TAAATCGGGG.CTTTAGATAA	C	T	40	PASS	NA	GT	0	0	0	0	0	0	0	1	0	0	0	0	0
Salmonella	3491748	TAGTGACCTG.GCATGAGTTA	G	T	40	PASS	NA	GT	0	0	0	0	0	0	0	1	0	0	0	0	0
Salmonella	3500139	GAAGAAAGTC.TACACCAACG	T	C	40	PASS	NA	GT	0	1	0	0	0	1	0	1	0	1	0	1	1
Salmonella	3502522	GCCGGGATAA.CTTACCGCGG	C	G	40	PASS	NA	GT	0	0	0	0	0	1	0	0	0	0	0	0	0
Salmonella	3514382	TACCGGTACT.AAAACGTCTG	A	T	40	PASS	NA	GT	0	1	0	0	0	1	0	1	0	1	0	1	1
Salmonella	3517437	TAGGGTAGAG.AGCTATGCTG	A	G	40	PASS	NA	GT	0	1	1	1	1	1	1	1	1	1	1	1	1
Salmonella	3520999	AGACTAAACC.TCCCCCTCTA	T	C	40	PASS	NA	GT	0	0	0	0	0	1	0	0	0	0	0	0	0
Salmonella	3522118	AGACTCAAGC.GACTGGCAGG	G	A	40	PASS	NA	GT	0	0	0	0	0	0	0	0	0	0	0	0	1
Salmonella	3523641	AATCCATTCC.GCGACATTAT	G	A	40	PASS	NA	GT	0	0	0	0	0	0	0	0	0	0	0	0	1
Salmonella	3526545	TACTACTGCC.TGCGGGACGC	T	C	40	PASS	NA	GT	0	0	0	0	0	0	0	0	0	1	0	1	0
Salmonella	3526780	TTACAGAAGG.TGCAACCGCC	T	A	40	PASS	NA	GT	0	1	0	0	0	0	0	0	0	0	0	0	0
Salmonella	3529800	GACTGCACGA.TGATGTGGTA	T	C	40	PASS	NA	GT	0	0	0	0	0	0	0	1	0	0	0	0	0
Salmonella	3531219	TTGATAACGG.CGTGCTGAAT	C	T	40	PASS	NA	GT	0	0	0	0	0	0	0	0	0	0	0	0	1
Salmonella	3538574	GCTTCCAGTG.TTTGTACTAA	T	C	40	PASS	NA	GT	0	1	0	0	0	0	0	0	0	1	0	1	0
Salmonella	3541304	ATAATGCAGG.ACCGTTTTCA	A	G	40	PASS	NA	GT	0	1	0	0	0	0	0	0	0	0	0	0	0
Salmonella	3543033	ATAATAGCAA.GCTTATCGTA	G	T	40	PASS	NA	GT	0	1	0	0	0	0	0	0	0	1	0	1	0
Salmonella	3544415	TGATAGTTTA.CCAGATTTTG	C	T	40	PASS	NA	GT	0	0	0	0	0	0	0	0	0	1	0	1	0
Salmonella	3548629	GAGAAAGTGC.TGCCTGCGGT	T	G	40	PASS	NA	GT	0	0	0	0	1	0	0	0	0	0	0	0	0
Salmonella	3548636	TGCTGCCTGC.GGTCGTCAGC	G	T	40	PASS	NA	GT	0	1	0	0	0	1	0	1	0	1	0	1	1
Salmonella	3555484	ATCCCCAGAT.CGCGCCATTG	C	A	40	PASS	NA	GT	0	0	0	0	0	0	0	1	0	0	0	0	0
Salmonella	3558058	GACGGCCAGT.GGCACTTTTT	G	A	40	PASS	NA	GT	0	0	0	0	0	0	0	1	0	0	0	0	0
Salmonella	3558176	TCCAATGTTG.ACAGGGAGAA	A	G	40	PASS	NA	GT	0	0	0	0	0	0	0	1	0	0	0	0	1
Salmonella	3558180	ATGTTGACAG.GGAGAAATTA	G	A	40	PASS	NA	GT	0	0	1	0	0	0	0	0	0	0	0	0	0
Salmonella	3561300	TACTGTCTTC.CGGCTGAACT	C	T	40	PASS	NA	GT	0	0	0	0	0	1	0	0	0	0	0	0	0
Salmonella	3562665	GCTCTTCTTC.CGCTTCATCA	C	T	40	PASS	NA	GT	0	0	0	0	0	0	0	0	0	0	0	0	1
Salmonella	3567846	TCAGGCGCGC.GTTCAGCTTG	G	A	40	PASS	NA	GT	0	0	0	0	0	0	0	1	0	0	0	0	1
Salmonella	3569187	CGACGCCCAC.GGTGGCGGAA	G	T	40	PASS	NA	GT	0	1	0	0	0	0	0	0	0	0	0	0	0
Salmonella	3569705	AAACGGGCGA.ATCCGGTATC	A	G	40	PASS	NA	GT	0	0	0	0	0	1	0	0	0	0	0	0	0
Salmonella	3571580	TGTTCCGCGC.CGGGCAACAG	C	T	40	PASS	NA	GT	0	0	0	0	0	0	0	0	0	1	0	1	0
Salmonella	3571770	CCAGCCCCGC.CAGTTCAAGA	C	T	40	PASS	NA	GT	0	0	0	0	0	0	0	0	0	0	0	0	1
Salmonella	3572906	ACGGGTCGCG.GTCTTTTACA	G	C	40	PASS	NA	GT	0	0	0	0	0	0	0	1	0	0	0	0	0
Salmonella	3573331	CATTATTCAT.GTCGATAAAA	G	A	40	PASS	NA	GT	0	0	0	0	0	1	0	0	0	0	0	0	0
Salmonella	3579231	GTCCAGGCGG.CTACGCTGTT	C	T	40	PASS	NA	GT	0	1	0	0	0	0	0	0	0	0	0	0	0
Salmonella	3584547	ACTGAAATGA.TTACCGGCGT	T	C	40	PASS	NA	GT	0	0	0	0	0	1	0	0	0	0	0	0	0
Salmonella	3585796	GCGGCGGGAA.TTCCCTACGA	T	C	40	PASS	NA	GT	0	0	0	0	0	0	0	0	0	0	1	0	0
Salmonella	3588432	TATGAGATGG.AAGCAGGATT	A	G	40	PASS	NA	GT	0	1	0	0	0	1	0	1	0	1	0	1	1
Salmonella	3591994	GGCAGTTTAC.CCTGGCGCGG	C	G	40	PASS	NA	GT	0	1	0	0	0	0	0	0	0	0	0	0	0
Salmonella	3595369	GTCCTATTTT.CGCCTGGGTT	C	T	40	PASS	NA	GT	0	0	0	0	0	0	0	0	0	0	0	0	1
Salmonella	3605026	AGCGATCGCA.GGAATGAAAG	G	A	40	PASS	NA	GT	0	0	0	0	0	0	0	1	0	0	0	0	0
Salmonella	3607506	TGAAGCGGAT.GGTTTGCTGG	G	A	40	PASS	NA	GT	0	1	0	0	0	0	0	0	0	0	0	0	0
Salmonella	3628986	TGATACCGCG.CTCTACACGA	C	T	40	PASS	NA	GT	0	0	0	0	0	1	0	0	0	0	1	0	0
Salmonella	3630176	AACCAGCCAG.CGGGCCAGAT	C	T	40	PASS	NA	GT	0	0	0	0	0	1	0	0	0	0	0	0	0
Salmonella	3634031	GCCTGCTGGG.TGCCATATGC	T	C	40	PASS	NA	GT	0	0	0	0	0	1	0	0	0	0	0	0	0
Salmonella	3637910	TCAGATTAAC.AGCGCCGATA	A	G	40	PASS	NA	GT	0	1	0	0	0	1	0	1	0	1	0	1	1
Salmonella	3640023	CTGAACATAC.GGCGCCTTAT	G	T	40	PASS	NA	GT	0	0	0	0	0	1	0	0	0	0	0	0	0
Salmonella	3642723	TTTCTGTGGG.GTATTGCGCG	G	A	40	PASS	NA	GT	0	1	0	0	0	0	0	0	0	0	0	0	0
Salmonella	3649498	GGCTATGGCG.TACGCAGGCA	T	C	40	PASS	NA	GT	0	1	0	0	0	1	0	1	0	1	0	1	1
Salmonella	3650425	AGCGTTAGCG.CATCATTGCG	C	T	40	PASS	NA	GT	0	1	0	0	0	0	0	0	0	1	0	1	0
Salmonella	3652775	TACGCCTGCA.TCGGCCTGGT	T	G	40	PASS	NA	GT	0	0	0	0	0	1	0	0	0	0	0	0	0
Salmonella	3653469	TGCCGGATGG.CGACATCGCC	C	A	40	PASS	NA	GT	0	0	0	0	0	1	0	0	0	0	0	0	0
Salmonella	3657073	TCATCGCCGG.TTCCGAACTG	T	C	40	PASS	NA	GT	0	0	0	0	0	1	0	0	0	0	0	0	0
Salmonella	3661897	CAGGCTATTA.TACCTACAAC	T	C	40	PASS	NA	GT	0	1	0	0	0	1	0	1	0	1	0	1	1
Salmonella	3664487	GCTGGGCAAC.GACACCCAGT	G	A	40	PASS	NA	GT	0	0	0	0	0	1	0	0	0	0	0	0	0
Salmonella	3666506	CAATGGCTTC.ATAAACGGCT	A	G	40	PASS	NA	GT	0	1	0	0	0	1	0	1	0	1	0	1	1
Salmonella	3670415	GTGGTTTTCG.CCGTGGTCTG	C	T	40	PASS	NA	GT	0	0	0	0	0	0	0	1	0	0	0	0	0
Salmonella	3673914	AATATCCAAC.AGCTGCTTTT	A	T	40	PASS	NA	GT	0	1	0	0	0	0	0	0	0	1	0	1	0
Salmonella	3674191	AGCTCCGCCA.AGGCCGCGCG	A	G	40	PASS	NA	GT	0	1	0	0	0	0	0	0	0	1	0	1	0
Salmonella	3675084	TCGCTTTCGG.CCAACCGGAC	C	T	40	PASS	NA	GT	0	1	0	0	0	0	0	0	0	0	0	0	0
Salmonella	3681541	AGGCGCGCAA.ACCATTGAAG	A	G	40	PASS	NA	GT	0	1	0	0	0	0	0	0	0	0	0	0	0
Salmonella	3683343	GCTGTGGGCC.GCGCGTTTTT	G	A	40	PASS	NA	GT	0	0	0	0	0	0	0	1	0	0	0	0	0
Salmonella	3684066	GGTGATCACC.GTTACGCCGG	G	A	40	PASS	NA	GT	0	1	0	0	0	1	0	1	0	1	0	1	1
Salmonella	3688265	CGTGGATACC.CACATTCTCG	C	T	40	PASS	NA	GT	0	0	0	0	0	0	0	1	0	0	0	0	0
Salmonella	3695819	AAGCTTCTCC.ATTTGTGATG	A	G	40	PASS	NA	GT	0	1	0	0	0	1	0	1	0	1	0	1	1
Salmonella	3696798	GCCCATGATC.TACGCCATGC	T	G	40	PASS	NA	GT	0	1	0	0	0	1	0	1	0	1	0	1	1
Salmonella	3699539	GTACCGTCGC.GGAAATCGCG	G	T	40	PASS	NA	GT	0	0	0	0	0	0	0	0	0	0	0	0	1
Salmonella	3706824	ATTCAGCAGC.GGGAGGTTCA	G	A	40	PASS	NA	GT	0	0	0	0	0	0	0	1	0	0	0	0	1
Salmonella	3707142	ATGTTGATTC.CGTCTAAATT	C	T	40	PASS	NA	GT	0	0	0	0	0	0	1	0	0	0	0	0	0
Salmonella	3712013	ATCGAGGGCG.ATCGGTTTTT	A	C	40	PASS	NA	GT	0	0	0	0	0	0	0	1	0	0	0	0	1
Salmonella	3713668	CTTACTGGTC.TCCCCCTTGC	T	G	40	PASS	NA	GT	0	1	0	0	0	0	0	0	0	1	0	1	0
Salmonella	3714592	GCCGGTCATC.ACCATTTGCG	A	C	40	PASS	NA	GT	0	1	0	0	0	0	0	0	0	0	0	0	0
Salmonella	3716772	AAAGTCCTGC.GTCGCTTCGC	G	C	40	PASS	NA	GT	0	0	0	0	0	0	0	0	0	0	0	1	0
Salmonella	3722214	GGATAATGGT.AGCCTCCTCA	A	C	40	PASS	NA	GT	0	1	0	0	0	1	0	1	0	1	0	1	1
Salmonella	3727326	CCAGCACGCA.GGAAGTGATT	G	A	40	PASS	NA	GT	0	1	0	0	0	0	0	0	0	0	0	0	0
Salmonella	3727465	AAAAAGCCCG.GTGATTCTCT	G	A	40	PASS	NA	GT	0	1	0	0	0	0	0	0	0	0	0	0	0
Salmonella	3737390	AAGCGGCGGG.TCGGCGCGTA	T	G	40	PASS	NA	GT	0	0	0	1	0	0	0	0	0	0	0	0	0
Salmonella	3737398	GGTCGGCGCG.TAGAGGCCGG	T	G	40	PASS	NA	GT	0	0	0	1	0	0	0	0	0	0	0	0	0
Salmonella	3737732	TTACCGTTCG.CATCAAGCAG	C	T	40	PASS	NA	GT	0	0	0	0	0	0	0	0	0	0	0	0	1
Salmonella	3739225	CATACAACTG.ACCCATCTGG	A	C	40	PASS	NA	GT	0	0	0	0	0	0	0	0	0	0	0	0	1
Salmonella	3745152	TACTTTTGCC.GAATCCAATA	G	A	40	PASS	NA	GT	0	0	0	0	0	0	0	1	0	0	0	0	0
Salmonella	3745556	TTCTCATTCG.CAGTTGTCTA	C	T	40	PASS	NA	GT	0	0	0	0	0	0	0	0	1	0	0	0	0
Salmonella	3764249	GTGGTGGATG.GCGGATGTCG	G	T	40	PASS	NA	GT	0	0	0	0	0	0	0	1	0	0	0	0	0
Salmonella	3768145	GATGTCCATC.GCTCAGGACG	G	A	40	PASS	NA	GT	0	1	0	0	0	0	0	0	0	1	0	1	0
Salmonella	3772791	CACGCCGTAC.GGAAGGCGGG	G	A	40	PASS	NA	GT	0	1	0	0	0	1	0	1	0	1	0	1	1
Salmonella	3774568	CTATTTTCCT.AGTGACGACG	A	G	40	PASS	NA	GT	0	1	1	0	1	1	1	1	1	1	1	1	1
Salmonella	3778342	CGCTACCAGC.CCGGCCGCCG	C	T	40	PASS	NA	GT	0	0	0	0	0	0	0	0	0	1	0	1	0
Salmonella	3779111	CCTAAAATCA.TGCGACCCAG	T	C	40	PASS	NA	GT	0	1	0	0	0	1	0	1	0	1	0	1	1
Salmonella	3780394	AGTGCGTACT.GGTCGGCGCG	G	A	40	PASS	NA	GT	0	1	0	0	0	0	0	0	0	0	0	0	0
Salmonella	3781596	CATCGTCTCC.ACCCAGCATC	A	C	40	PASS	NA	GT	0	0	0	0	0	1	0	0	0	0	0	0	0
Salmonella	3785244	TCCGGGTCAT.GAATCAGAGC	G	A	40	PASS	NA	GT	0	0	0	0	0	0	0	0	0	0	0	0	1
Salmonella	3801832	TTAATTAACC.CTTCAGCAAG	C	T	40	PASS	NA	GT	0	0	0	0	0	0	0	1	0	0	0	0	0
Salmonella	3804499	AGATGGAAAC.TAAAAAAAAT	T	C	40	PASS	NA	GT	0	1	0	0	0	1	0	1	0	1	0	1	1
Salmonella	3804825	AAACGCAAAA.CGTGGGGGAA	C	T	40	PASS	NA	GT	0	0	0	0	0	0	0	0	0	0	0	0	1
Salmonella	3807206	AGGACGGGTT.CGGCTGGACC	C	T	40	PASS	NA	GT	0	0	0	0	0	1	0	0	0	0	0	0	0
Salmonella	3808787	AGCAGGATTT.CTATTGATGC	C	T	40	PASS	NA	GT	0	0	0	0	0	1	0	0	0	0	0	0	0
Salmonella	3809251	CTGGGTGATT.AGTTACGGGC	A	G	40	PASS	NA	GT	0	1	0	0	0	1	0	1	0	1	0	1	1
Salmonella	3811253	CACAATACCT.GGCACGCTTT	G	A	40	PASS	NA	GT	0	0	0	0	0	1	0	0	0	0	0	0	0
Salmonella	3813241	TGTTCCCCCT.TATCTTCTTC	T	G	40	PASS	NA	GT	0	1	0	0	0	0	0	0	0	0	0	0	0
Salmonella	3813342	GCGCTATTCG.GTCACTTCGG	G	A	40	PASS	NA	GT	0	0	0	0	0	1	0	0	0	0	0	0	0
Salmonella	3819805	CGTGCCTGTG.CGGCATCCAG	C	T	40	PASS	NA	GT	0	0	0	0	0	1	0	0	0	0	0	0	0
Salmonella	3825675	AGCGCTTTCC.AGCACCTGGT	A	G	40	PASS	NA	GT	0	0	0	0	0	0	0	0	0	1	0	1	0
Salmonella	3828007	GCGCCAACTG.CGGCGGCAGA	C	T	40	PASS	NA	GT	0	0	0	0	0	0	0	0	0	1	0	1	0
Salmonella	3828288	GCGGGCAGAT.ATTCACGCAA	A	G	40	PASS	NA	GT	0	1	0	0	0	0	0	0	0	1	0	1	0
Salmonella	3835984	ACCGTCTGGT.GCTGTTTTTA	G	T	40	PASS	NA	GT	0	1	0	0	0	0	0	0	0	0	0	0	0
Salmonella	3837665	ACTTCCCCGG.CGTCAGCAAA	C	A	40	PASS	NA	GT	0	0	0	0	0	0	0	0	0	0	0	0	1
Salmonella	3845502	ACCGTCTGGT.GCTCGCCATC	G	A	40	PASS	NA	GT	0	0	0	0	0	0	0	0	0	0	0	0	1
Salmonella	3846951	TCCCTACAAT.CTGTCAATAG	C	A	40	PASS	NA	GT	0	0	0	0	0	0	0	0	0	0	0	1	0
Salmonella	3849139	GCCCTGCATG.CCAGATAACC	C	T	40	PASS	NA	GT	0	0	0	0	0	0	1	0	0	0	0	0	0
Salmonella	3857077	GCTGCACGCG.GCTTAAGCAC	G	A	40	PASS	NA	GT	0	0	0	0	0	1	0	0	0	0	0	0	0
Salmonella	3860128	GTCAGCCAGG.ACCCCCTTTA	A	C	40	PASS	NA	GT	0	0	0	0	0	0	0	1	0	0	0	0	1
Salmonella	3861531	CCACTCATCC.TGCGCCAGCC	T	G	40	PASS	NA	GT	0	1	0	0	0	1	0	1	0	1	0	1	1
Salmonella	3864389	TAAGCCTGTT.CCGGTTGGCG	C	A	40	PASS	NA	GT	0	0	0	0	0	0	0	0	0	1	0	1	0
Salmonella	3869386	GTTCAACAAG.GCAAAAGAAC	G	A	40	PASS	NA	GT	0	0	0	0	0	0	0	1	0	0	0	0	0
Salmonella	3869615	TAGTGTCCCT.ACCCCCTGTC	A	C	40	PASS	NA	GT	0	0	0	0	0	0	0	1	0	0	0	0	0
Salmonella	3872195	CCATGTTCGG.CACCAGCGCT	C	T	40	PASS	NA	GT	0	0	0	0	0	1	0	0	0	0	0	0	0
Salmonella	3876152	TCGGCATGCT.CATCCGCCTG	C	T	40	PASS	NA	GT	0	0	0	0	0	0	1	0	0	0	0	0	0
Salmonella	3879267	AACCGCTTCG.CGTTTTACGG	C	T	40	PASS	NA	GT	0	0	0	0	0	1	0	0	0	0	0	0	0
Salmonella	3885397	AGAGATAGCC.TGTGCGGTTT	T	A	40	PASS	NA	GT	0	0	0	0	0	0	0	0	1	0	0	0	0
Salmonella	3889363	CGTTAATCGA.ACTGCGTCGG	A	G	40	PASS	NA	GT	0	1	0	0	0	1	0	1	0	1	0	1	1
Salmonella	3891836	CGCAGCCAGG.CTGGGTTGAA	C	A	40	PASS	NA	GT	0	0	0	0	1	0	0	0	0	0	0	0	0
Salmonella	3892038	CATGGAAATT.GTCCAGCGCT	G	A	40	PASS	NA	GT	0	1	0	0	0	0	0	0	0	1	0	1	0
Salmonella	3892929	GGCCCACTCC.GACGTCTGGA	G	A	40	PASS	NA	GT	0	0	0	0	0	0	0	1	0	0	0	0	0
Salmonella	3894969	CTCTATCGCC.GCTATCCGCA	G	A	40	PASS	NA	GT	0	0	0	0	0	1	0	0	0	0	0	0	0
Salmonella	3904961	TGCGGGCAAA.GCTTTCGCGT	G	A	40	PASS	NA	GT	0	0	0	0	0	0	0	0	0	0	0	0	1
Salmonella	3905748	TGTGAAATAT.CTCACATAAA	C	A	40	PASS	NA	GT	0	0	0	0	0	1	0	0	0	0	0	0	0
Salmonella	3907906	GAAGTGCTGG.GACTGCTGGC	G	A	40	PASS	NA	GT	0	1	0	0	0	1	0	1	0	1	0	1	1
Salmonella	3909426	CAAAACCGTA.CGGAGCTTCC	C	A	40	PASS	NA	GT	0	0	0	0	0	1	0	0	0	0	0	0	0
Salmonella	3914081	CTGCCAGCCA.CGGAAGTAGT	C	G	40	PASS	NA	GT	0	0	0	0	0	0	0	0	0	1	0	1	0
Salmonella	3916535	TAACATCTGG.TTAACTATTT	T	C	40	PASS	NA	GT	0	0	0	0	0	0	0	1	0	0	0	0	0
Salmonella	3917217	TCACGGGCCT.AGACAGCTTT	A	G	40	PASS	NA	GT	0	1	0	0	0	1	0	1	0	1	0	1	1
Salmonella	3917436	TGGTGTCTCT.GGTGTGTCTG	G	A	40	PASS	NA	GT	0	0	0	0	0	0	0	1	0	0	0	0	0
Salmonella	3922507	AATCTACTGG.GCGAAGATCC	G	C	40	PASS	NA	GT	0	0	0	0	0	1	0	0	0	0	0	0	0
Salmonella	3924274	CTATCTGTAC.CAGGCGAAAG	C	T	40	PASS	NA	GT	0	0	0	0	0	0	0	0	0	1	0	1	0
Salmonella	3925317	CGCGCGGCGA.CCTTTATTCC	C	T	40	PASS	NA	GT	0	0	0	0	0	1	0	0	0	0	0	0	0
Salmonella	3928363	TGGCTACGGC.TACCGTGAAG	T	C	40	PASS	NA	GT	0	0	0	0	0	0	0	0	0	1	0	1	0
Salmonella	3932342	AGGTAATTTG.TTGGCGAAAT	T	C	40	PASS	NA	GT	0	1	0	0	0	1	0	1	0	1	0	1	1
Salmonella	3937844	TCGACCGCCC.GCTGGTCGCC	G	T	40	PASS	NA	GT	0	0	0	0	0	0	0	1	0	0	0	0	1
Salmonella	3937917	GGTGATTCGT.CTCATTACGG	C	T	40	PASS	NA	GT	0	0	0	0	1	0	0	0	0	0	0	0	0
Salmonella	3938221	CCGTCGCTAT.TCGCCGTTGG	T	C	40	PASS	NA	GT	0	1	0	0	0	0	0	0	0	0	0	0	0
Salmonella	3945822	GAAATACAGC.GGGTTTATCG	G	T	40	PASS	NA	GT	0	0	0	0	0	1	0	0	0	0	0	0	0
Salmonella	3947155	TTAAATCTTC.GGTGATAATA	G	A	40	PASS	NA	GT	0	0	0	0	0	1	0	0	0	0	0	0	0
Salmonella	3949404	GTGAGATTGA.CGACCAGATC	C	T	40	PASS	NA	GT	0	0	0	0	0	0	0	0	0	0	0	0	1
Salmonella	3950191	TAAGCGCTGG.GGTGAACGCT	G	A	40	PASS	NA	GT	0	0	0	0	0	0	0	0	0	0	0	0	1
Salmonella	3960410	TGAAAGCGCA.CCGCAAATTA	C	G	40	PASS	NA	GT	0	0	0	0	0	0	0	0	0	0	1	0	0
Salmonella	3963276	CTGTCGGTCC.GCGAGTTTAC	G	A	40	PASS	NA	GT	0	0	0	0	0	0	0	0	0	0	0	0	1
Salmonella	3964775	AAGCCGTTAC.CGCTATTGCT	C	T	40	PASS	NA	GT	0	1	0	0	0	0	0	0	0	1	0	1	0
Salmonella	3969698	CCGAACGTTA.TTCCAACGCC	T	C	40	PASS	NA	GT	0	0	0	0	0	1	0	0	0	0	0	0	0
Salmonella	3972272	AAGCGTGGGG.GCCGGTAGGA	G	A	40	PASS	NA	GT	0	0	0	0	0	0	0	1	0	0	0	0	0
Salmonella	3973545	TCTCTACGTG.CTGATCGCCT	C	T	40	PASS	NA	GT	0	0	0	0	0	1	0	0	0	0	0	0	0
Salmonella	3975983	TCACAGGACT.CGTCGTCATA	C	T	40	PASS	NA	GT	0	0	0	0	0	0	0	0	0	0	0	0	1
Salmonella	3978749	TGCTATAAGC.CAGCACACAA	C	T	40	PASS	NA	GT	0	0	0	0	0	1	0	0	0	0	0	0	0
Salmonella	3994844	ATCTCACTCA.GGATGAAGTC	G	A	40	PASS	NA	GT	0	0	0	0	0	0	0	0	0	0	0	0	1
Salmonella	3995550	TCACGTCATC.GATCTGCTAA	G	A	40	PASS	NA	GT	0	0	0	0	0	0	0	0	0	1	0	1	0
Salmonella	3996016	TCATTGAATA.ACAATGCAAT	A	G	40	PASS	NA	GT	0	0	0	0	0	1	0	0	0	0	0	0	0
Salmonella	3999352	CACGCTGTCG.ACCGTGAGTG	A	T	40	PASS	NA	GT	0	1	0	0	0	1	0	1	0	1	0	1	1
Salmonella	4003051	ACTACGTGTA.CGCTCCGGTT	C	T	40	PASS	NA	GT	0	0	0	1	0	0	0	0	0	0	0	0	0
Salmonella	4006289	TAATCAGCAC.GCCAGTGAGA	G	A	40	PASS	NA	GT	0	0	0	0	0	0	0	1	0	0	0	0	1
Salmonella	4008767	CGTTCAGCCT.GTATTTGAAA	G	A	40	PASS	NA	GT	0	0	0	0	0	0	0	1	0	0	0	0	0
Salmonella	4011618	CAGATTGCTC.GACCCCACTT	G	A	40	PASS	NA	GT	0	0	0	0	0	0	0	1	0	0	0	0	0
Salmonella	4013428	ACGGCACGTT.ACCGCCCGGC	A	G	40	PASS	NA	GT	0	1	0	0	0	1	0	1	0	1	0	1	1
Salmonella	4015451	CATTCAATGC.CTGCTGAACG	C	T	40	PASS	NA	GT	0	1	0	0	0	0	0	0	0	1	0	1	0
Salmonella	4016862	GGAGCGCTGG.CGAATGCCCG	C	T	40	PASS	NA	GT	0	0	0	0	0	1	0	0	0	0	0	0	0
Salmonella	4019453	AAGCGGGACA.GATTCACGAT	G	A	40	PASS	NA	GT	0	1	0	0	0	0	0	0	0	0	0	0	0
Salmonella	4023656	TATTTCCTTA.TCAGTTAAAC	T	C	40	PASS	NA	GT	0	0	0	0	0	1	0	0	0	0	0	0	0
Salmonella	4024973	CAGGAAGAAG.AAATGCAATA	A	G	40	PASS	NA	GT	0	1	0	0	0	1	0	1	0	1	0	1	1
Salmonella	4032866	AGAACCACGC.GGCGGAGAAG	G	A	40	PASS	NA	GT	0	1	0	0	0	0	0	0	0	1	0	1	0
Salmonella	4034139	TTGTTTTACG.CATTACCACC	C	A	40	PASS	NA	GT	0	0	0	0	0	0	0	0	0	0	0	0	1
Salmonella	4036943	ATCATGTTAC.TTCCGTATCA	T	C	40	PASS	NA	GT	0	0	0	0	1	0	0	0	0	0	0	0	0
Salmonella	4036999	CATTTACTTC.ATGAACAATC	A	G	40	PASS	NA	GT	0	1	0	0	0	1	0	1	0	1	0	1	1
Salmonella	4039785	GCGCAATAAA.CCCCGCGCCT	C	T	40	PASS	NA	GT	0	0	0	0	0	1	0	0	0	0	0	0	0
Salmonella	4041233	CGCTCCAGGT.GGTGTATACC	G	A	40	PASS	NA	GT	0	0	0	0	0	0	0	1	0	0	0	0	0
Salmonella	4046278	ATCCGATCAC.CGCAATGTTT	C	T	40	PASS	NA	GT	0	0	0	0	0	0	0	1	0	0	0	0	0
Salmonella	4047603	TCGCGCAACA.TGGACGCGTC	T	G	40	PASS	NA	GT	0	1	0	0	0	1	0	1	0	1	0	1	1
Salmonella	4056230	ATAGGCTGAA.CGGGTTCATT	C	T	40	PASS	NA	GT	0	0	0	0	0	0	0	1	0	0	0	0	0
Salmonella	4069508	GAGTGACGCA.GCAACAAGTG	G	A	40	PASS	NA	GT	0	0	0	0	0	0	0	1	0	0	0	0	0
Salmonella	4070867	TTGGTTATGG.AAACGTTATA	A	G	40	PASS	NA	GT	0	1	0	0	0	1	0	1	0	1	0	1	1
Salmonella	4071572	GCCGTCCCCT.GCTTTCTGCA	G	A	40	PASS	NA	GT	0	0	0	0	0	0	0	1	0	0	0	0	0
Salmonella	4074186	TTCCGCTGGC.GGCTGGCGAA	G	A	40	PASS	NA	GT	0	1	0	0	0	0	0	0	0	1	0	1	0
Salmonella	4078766	TAAACCCCTC.CGGCGTAATC	C	T	40	PASS	NA	GT	0	0	0	0	0	0	0	0	0	0	1	0	0
Salmonella	4129208	TGCAGAAGCG.CGGCTCTGGC	C	A	40	PASS	NA	GT	0	0	0	0	0	1	0	0	0	0	0	0	0
Salmonella	4129968	GTGCGTACGC.TGGATCTGAA	T	A	40	PASS	NA	GT	0	0	0	0	0	1	0	0	0	0	0	0	0
Salmonella	4132771	TTGCCGAAGG.CTTTCCGTCC	C	A	40	PASS	NA	GT	0	0	0	0	0	0	0	0	0	0	1	0	0
Salmonella	4133403	CCGTTTACCT.AGCCGGAATG	A	G	40	PASS	NA	GT	0	1	0	0	0	1	0	1	0	1	0	1	1
Salmonella	4138902	TCAATGTTGA.GAAGTGTATT	G	T	40	PASS	NA	GT	0	0	0	0	0	1	0	0	0	0	0	0	0
Salmonella	4144885	CTCGTTGAAG.GCCTGGATAC	G	T	40	PASS	NA	GT	0	0	0	0	0	0	0	0	0	1	0	1	0
Salmonella	4146040	TCCACGGATC.CCCAACCCGC	C	A	40	PASS	NA	GT	0	0	0	0	0	0	0	1	0	0	0	0	0
Salmonella	4163200	AGCTGTGAAT.GATCGGTGAT	G	T	40	PASS	NA	GT	0	0	0	0	0	1	0	0	0	0	0	0	0
Salmonella	4164439	TTATTGAATA.GTGCTCTCGT	G	A	40	PASS	NA	GT	0	0	0	0	0	1	0	0	0	0	0	0	0
Salmonella	4167940	AACGCTTCCA.GGCTGCTGTC	G	A	40	PASS	NA	GT	0	0	0	0	0	0	0	1	0	0	0	0	0
Salmonella	4172568	CAAGAAAGAG.ATTTACCAGC	A	G	40	PASS	NA	GT	0	0	0	0	0	0	0	0	0	0	0	0	1
Salmonella	4173565	CCGCCGTGGT.ACTGGGCGGC	A	G	40	PASS	NA	GT	0	1	0	0	0	1	0	1	0	1	0	1	1
Salmonella	4176717	GGTGCGTGGG.TCGGTTTAGA	T	G	40	PASS	NA	GT	0	0	1	0	0	0	0	0	0	0	0	0	0
Salmonella	4189239	AGCAATTGTC.AGAACGCAAA	A	G	40	PASS	NA	GT	0	1	0	0	0	1	0	1	0	1	0	1	1
Salmonella	4191107	TGGGGTGAGT.AAGGCAGCCA	A	G	40	PASS	NA	GT	0	1	0	0	0	1	0	1	0	1	0	1	1
Salmonella	4195766	TTTATGCCGG.CGGAACCATA	C	T	40	PASS	NA	GT	0	1	0	0	0	0	0	0	0	0	0	0	0
Salmonella	4197001	AAGACATCAC.CGTGGTGATG	C	T	40	PASS	NA	GT	0	1	0	0	0	0	0	0	0	0	0	0	0
Salmonella	4203760	GCGGAAGGGC.CAGTGCCTGA	C	A	40	PASS	NA	GT	0	1	0	0	0	0	0	0	0	0	0	0	0
Salmonella	4204507	CTAAGTTAGT.ATTGACTTCG	A	G	40	PASS	NA	GT	0	0	0	0	0	0	0	0	0	1	0	1	0
Salmonella	4210862	TGGCGCTGAT.GAAACGCATT	G	A	40	PASS	NA	GT	0	0	0	0	0	0	0	1	0	0	0	0	0
Salmonella	4215212	TTTACTCTGG.CGTAGGCGAG	C	T	40	PASS	NA	GT	0	0	0	0	0	1	0	0	0	0	0	0	0
Salmonella	4219209	AAGGCTTTCT.GACCGCATTG	G	C	40	PASS	NA	GT	0	0	0	0	0	1	0	0	0	0	0	0	0
Salmonella	4222508	TTTGTCGCGG.CGTCGTCAGT	C	T	40	PASS	NA	GT	0	0	0	0	0	0	0	1	0	0	0	0	0
Salmonella	4228326	GCCAGCATGG.TCAGTTTTCA	T	C	40	PASS	NA	GT	0	1	1	1	1	1	1	1	1	1	1	1	1
Salmonella	4236592	TATGGTAAAG.TGGTTTATCA	T	A	40	PASS	NA	GT	0	1	1	1	1	1	1	1	1	1	1	1	1
Salmonella	4244941	GCGAAACTCC.CTGGTTGTCT	C	T	40	PASS	NA	GT	0	1	0	0	0	0	0	0	0	1	0	1	0
Salmonella	4245586	ATATTCTCGA.CTGGGCCGAA	C	T	40	PASS	NA	GT	0	1	0	0	0	0	0	0	0	1	0	1	0
Salmonella	4248966	CTCATACCCT.CGGTTTTCCT	C	T	40	PASS	NA	GT	0	0	0	0	0	1	0	0	0	0	0	0	0
Salmonella	4249693	GACGCCAAAC.CTGGACACTA	C	T	40	PASS	NA	GT	0	0	0	0	0	1	0	0	0	0	0	0	0
Salmonella	4251931	ATGACGAGTG.GGCGCGCTTT	G	T	40	PASS	NA	GT	0	0	0	0	0	0	0	1	0	0	0	0	0
Salmonella	4252966	CATCGTAATG.AGCTGTGGTT	A	C	40	PASS	NA	GT	0	1	0	0	0	1	0	1	0	1	0	1	1
Salmonella	4253969	GATGGCTGTC.GCGAAAATAT	G	A	40	PASS	NA	GT	0	1	0	0	0	1	0	1	0	1	0	1	1
Salmonella	4260353	AGGCGAGCGC.ACCGGAACAA	A	G	40	PASS	NA	GT	0	1	0	0	0	1	0	1	0	1	0	1	1
Salmonella	4260721	AACTCACCTT.CATGGTGTCT	C	T	40	PASS	NA	GT	0	1	0	0	0	0	0	0	0	1	0	1	0
Salmonella	4261665	TACAAATTGC.CGCCGAATTG	C	T	40	PASS	NA	GT	0	0	0	0	0	1	0	0	0	0	0	0	0
Salmonella	4262663	TTATACACTT.CATCCTTTAA	C	T	40	PASS	NA	GT	0	0	0	0	1	0	0	0	0	0	0	0	0
Salmonella	4266009	TAAACAAAAC.CAGGATGGCG	C	T	40	PASS	NA	GT	0	0	0	0	0	0	0	1	0	0	0	0	1
Salmonella	4274230	GGATACTAAT.TGCCAACATG	T	C	40	PASS	NA	GT	0	1	0	0	0	1	0	1	0	1	0	1	1
Salmonella	4280756	ATCCGGCCTA.CAAGGAACGT	C	T	40	PASS	NA	GT	0	1	0	0	0	0	0	0	0	0	0	0	0
Salmonella	4282644	GCGGTAGGGC.GTTATCTTGG	G	T	40	PASS	NA	GT	0	0	0	0	0	0	0	1	0	0	0	0	0
Salmonella	4286813	CTGTACTGTC.ACGCGTTGAG	A	G	40	PASS	NA	GT	0	0	0	0	0	0	0	0	0	1	0	1	0
Salmonella	4286910	AAAGAAAGCG.CATGACATTG	C	T	40	PASS	NA	GT	0	1	0	0	0	0	0	0	0	1	0	1	0
Salmonella	4288809	AGGCTTTTTT.GGTTGGTCAA	G	T	40	PASS	NA	GT	0	0	0	0	0	0	0	0	0	1	0	1	0
Salmonella	4296301	ACATTGGTGC.AACAGAACGC	A	G	40	PASS	NA	GT	0	1	0	0	0	0	0	0	0	1	0	1	0
Salmonella	4296358	AGAGACTCTG.CAATACTTGT	C	T	40	PASS	NA	GT	0	1	0	0	0	0	0	0	0	0	0	0	0
Salmonella	4314148	GCTATACCCG.TCGCTACACG	T	C	40	PASS	NA	GT	0	1	0	0	0	1	0	1	0	1	0	1	1
Salmonella	4315650	CGCCGGAGGG.GCGCGTCAGC	G	T	40	PASS	NA	GT	0	1	0	0	1	1	1	1	1	1	1	1	1
Salmonella	4316653	ACTTTATGCC.TGCCACCGGA	T	A	40	PASS	NA	GT	0	1	1	1	1	1	1	1	1	1	1	1	1
Salmonella	4320786	GCTTCAGGTT.TTTATGGCTC	T	G	40	PASS	NA	GT	0	0	0	0	0	0	0	1	0	0	0	0	0
Salmonella	4322045	TTCTTTAATA.CGTGCGGTCA	C	T	40	PASS	NA	GT	0	0	0	0	0	0	0	0	0	1	0	1	0
Salmonella	4322715	TGATGATGAA.CGAGGCAAAC	C	T	40	PASS	NA	GT	0	0	0	0	0	0	0	1	0	0	0	0	0
Salmonella	4323436	GACTGGAAGT.TGACAATACC	T	C	40	PASS	NA	GT	0	1	0	0	0	1	0	1	0	1	0	1	1
Salmonella	4328946	GTGCGGAAAT.AGTCGAATGT	A	C	40	PASS	NA	GT	0	1	0	0	0	1	0	1	0	1	0	1	1
Salmonella	4334744	ACGTTGCGGA.AGAATTTGCC	A	G	40	PASS	NA	GT	0	0	0	0	0	0	0	0	1	0	0	0	0
Salmonella	4335959	ACCGTCAGCG.CTCAGTGGAT	C	T	40	PASS	NA	GT	0	0	0	0	0	1	0	0	0	0	0	0	0
Salmonella	4338836	ATTGCGCCAT.TGCGATCATA	T	A	40	PASS	NA	GT	0	1	0	0	0	1	0	1	0	1	0	1	1
Salmonella	4339069	GCGGCGAGCG.ATAGACAGAA	A	G	40	PASS	NA	GT	0	1	0	0	0	1	0	1	0	1	0	1	1
Salmonella	4341580	TATTATGGTT.ATAACGGTCT	A	G	40	PASS	NA	GT	0	1	0	0	0	1	0	1	0	1	0	1	1
Salmonella	4341674	TTGTTGTAAC.AAATGCGCAT	A	G	40	PASS	NA	GT	0	1	0	0	0	0	0	0	0	1	0	1	0
Salmonella	4347722	GACTGAAGCT.AAAAATGCGG	A	G	40	PASS	NA	GT	0	1	0	0	0	1	0	1	0	1	0	1	1
Salmonella	4349146	ACGGCCCCAC.CATCTCTACG	C	T	40	PASS	NA	GT	0	1	0	0	0	0	0	0	0	0	0	0	0
Salmonella	4355233	ATAAAGGTAT.ACCTTTATAT	A	G	40	PASS	NA	GT	0	0	0	0	1	0	0	0	0	0	0	0	0
Salmonella	4355255	TTTGATGGTT.AGTTACACTC	A	G	40	PASS	NA	GT	0	0	0	0	0	0	0	1	0	0	0	0	0
Salmonella	4361600	GTGTTATCGT.GCAGCTCTTT	G	A	40	PASS	NA	GT	0	0	0	0	0	0	0	0	0	0	0	0	1
Salmonella	4366426	GGGACGCAAC.GTTTTCCTGA	G	T	40	PASS	NA	GT	0	0	0	0	0	0	0	0	0	0	0	0	1
Salmonella	4367489	GCTCCAGACG.ACGGAAGGTA	A	G	40	PASS	NA	GT	0	1	0	0	0	1	0	1	0	1	0	1	1
Salmonella	4369938	CTACTTTCTT.ACCCTCCACA	A	C	40	PASS	NA	GT	0	0	0	0	0	0	0	0	0	0	0	0	1
Salmonella	4371375	AGTTCTCACG.AAACTGGCTA	A	C	40	PASS	NA	GT	0	1	0	0	0	0	0	0	0	0	0	0	0
Salmonella	4374749	CGCCGCTTGG.ACCGCAGGCG	A	G	40	PASS	NA	GT	0	1	0	0	0	1	0	1	0	1	0	1	1
Salmonella	4374765	GGCGATGGTG.GTCAGCAGGC	G	A	40	PASS	NA	GT	0	0	0	0	0	0	0	1	0	0	0	0	1
Salmonella	4376951	CGATTGACAC.CATCACCCTG	C	A	40	PASS	NA	GT	0	0	0	0	0	1	0	0	0	0	0	0	0
Salmonella	4377320	ATCAGCGACA.ACGCATAAAA	A	G	40	PASS	NA	GT	0	0	0	0	0	0	0	0	1	0	0	0	0
Salmonella	4378784	GATAATCGCC.GCGAAGGCGA	G	T	40	PASS	NA	GT	0	0	0	0	0	1	0	0	0	0	0	0	0
Salmonella	4379880	ATACGTTCTT.CCGCCAACTC	C	T	40	PASS	NA	GT	0	0	0	0	0	0	0	0	0	0	0	1	0
Salmonella	4384638	GCACGCTCAG.ATACACTTCG	A	G	40	PASS	NA	GT	0	0	0	0	1	0	1	0	1	0	0	0	0
Salmonella	4392378	CAATAAACTG.GCGGGCGCAA	G	C	40	PASS	NA	GT	0	0	0	0	0	0	0	0	0	1	0	1	0
Salmonella	4399668	TGTTTATTCG.TATGGCCTGG	T	C	40	PASS	NA	GT	0	0	0	0	0	0	0	0	0	0	0	0	1
Salmonella	4404538	GAATGGCAAA.CCTAAAGCCC	C	G	40	PASS	NA	GT	0	1	0	0	0	1	0	1	0	1	0	1	1
Salmonella	4417861	CACGTAAAAC.CCGTGGCGTC	C	T	40	PASS	NA	GT	0	0	0	0	0	1	0	0	0	0	0	0	0
Salmonella	4418953	CATCAAAGGG.AACCGTGTCG	A	G	40	PASS	NA	GT	0	0	0	0	0	0	0	0	0	0	0	0	1
Salmonella	4419359	CTACGTAAAT.TGCCACCCAC	T	C	40	PASS	NA	GT	0	1	1	0	1	1	1	1	1	1	1	1	1
Salmonella	4436398	ACAAGCCTTC.CCAACACAGA	C	T	40	PASS	NA	GT	0	0	0	0	0	0	0	0	0	1	0	1	0
Salmonella	4440964	GGCTGGCTTC.TTGGATTCTT	T	C	40	PASS	NA	GT	0	1	0	0	0	1	0	1	0	1	0	1	1
Salmonella	4446295	GCCGTAAACT.GCCTGCGACC	G	A	40	PASS	NA	GT	0	0	0	0	0	0	0	1	0	0	0	0	1
Salmonella	4448627	GCTGGTTTCC.AGCGGCGTTG	A	G	40	PASS	NA	GT	0	1	0	0	0	0	0	0	0	1	0	1	0
Salmonella	4454990	TGCTCACTGG.TAGGGTATTT	T	C	40	PASS	NA	GT	0	0	0	0	0	1	0	0	0	0	0	0	0
Salmonella	4456506	ATTTTATGGA.TAAAAACGAT	T	C	40	PASS	NA	GT	0	1	0	0	0	1	0	1	0	1	0	1	1
Salmonella	4465274	GGAACAGCTC.TCGCAAAAGC	T	G	40	PASS	NA	GT	0	1	0	0	0	0	0	0	0	0	0	0	0
Salmonella	4469038	GCCGAGCGCA.CGCCTGCCGG	C	T	40	PASS	NA	GT	0	0	0	0	0	1	0	0	0	0	0	0	0
Salmonella	4480190	GTTCAACCAG.CATCTTACCG	C	A	40	PASS	NA	GT	0	0	0	0	0	1	0	0	0	0	0	0	0
Salmonella	4481753	GAACGAAAAG.TGCACAGTGA	T	C	40	PASS	NA	GT	0	1	0	0	0	0	0	0	0	1	0	1	0
Salmonella	4484323	AACCTCTACG.CCGGATCTCG	C	A	40	PASS	NA	GT	0	0	0	0	0	0	0	0	1	0	0	0	0
Salmonella	4488236	GCGGGGAGCG.CTTTGCCGAC	C	T	40	PASS	NA	GT	0	0	0	0	0	1	0	0	0	0	0	0	0
Salmonella	4489541	TGCGTCGCTA.CGGCGCGGCA	C	T	40	PASS	NA	GT	0	0	0	0	0	0	0	0	0	0	0	0	1
Salmonella	4493759	CGGCATTCAA.TATGGCCTGG	T	G	40	PASS	NA	GT	0	0	0	0	0	0	0	0	0	0	0	0	1
Salmonella	4493960	GGGTCTCGCC.CTTATGACCT	C	A	40	PASS	NA	GT	0	0	0	0	0	0	1	0	0	0	0	0	0
Salmonella	4499089	CTGAACATTT.GATGCTAACA	G	A	40	PASS	NA	GT	0	0	0	0	0	1	0	0	0	0	0	0	0
Salmonella	4499601	GCCAGACGGT.GGTTTGACTC	G	A	40	PASS	NA	GT	0	0	0	0	0	1	0	0	0	0	0	0	0
Salmonella	4503534	GCTTCGCTGC.CTCCTGGATG	C	T	40	PASS	NA	GT	0	0	0	0	0	0	0	1	0	0	0	0	0
Salmonella	4511027	TAGGCGGCGC.CTGCGATAGC	C	T	40	PASS	NA	GT	0	0	0	0	0	1	0	0	0	0	0	0	0
Salmonella	4511919	TCGCTGCCGC.CGCGCCTGCG	C	A	40	PASS	NA	GT	0	0	0	0	0	1	0	0	0	0	0	0	0
Salmonella	4513940	TTGCGGCCCC.AGGTGTTCAC	A	T	40	PASS	NA	GT	0	1	0	0	0	0	0	0	0	0	0	0	0
Salmonella	4520542	GAAACCACGC.TGTTCCTGGT	T	A	40	PASS	NA	GT	0	0	0	0	0	0	0	1	0	0	0	0	0
Salmonella	4522526	TCAACTGTTT.GTGGTGCTCG	G	A	40	PASS	NA	GT	0	0	0	0	0	1	0	0	0	0	0	0	0
Salmonella	4522527	CAACTGTTTG.TGGTGCTCGC	T	C	40	PASS	NA	GT	0	1	0	0	0	0	0	0	0	1	0	1	0
Salmonella	4524783	TCTGCCGGAG.TGGATCCGCA	T	G	40	PASS	NA	GT	0	1	0	0	0	1	0	1	0	1	0	1	1
Salmonella	4525525	TATCTGGCGG.GCGATAAAGG	G	A	40	PASS	NA	GT	0	0	0	0	0	0	0	1	0	0	0	0	0
Salmonella	4530089	ATTTCTCTTC.CAGCTTATCC	C	T	40	PASS	NA	GT	0	0	0	0	0	1	0	0	0	0	0	0	0
Salmonella	4536298	TGCAGCGTAC.GGGAATGCGT	G	C	40	PASS	NA	GT	0	0	0	0	0	1	0	0	0	0	0	0	0
Salmonella	4538169	CTCCAGCGGC.TCCAGCGGAT	T	C	40	PASS	NA	GT	0	0	0	0	0	0	0	1	0	0	0	0	0
Salmonella	4542300	TAAAGCGTGG.TGGAGGAATT	T	C	40	PASS	NA	GT	0	1	0	0	0	1	0	0	0	1	0	1	0
Salmonella	4544983	TTCTGGCCGC.GCTGGTTGTA	G	T	40	PASS	NA	GT	0	0	0	0	0	1	0	0	0	0	0	0	0
Salmonella	4552300	TAGCGTCGTC.GCTGTCTTCT	G	T	40	PASS	NA	GT	0	0	0	0	0	0	0	0	1	0	0	0	0
Salmonella	4553236	GCAGGCCGGT.AGTTGGCTCG	A	G	40	PASS	NA	GT	0	1	0	0	0	1	0	1	0	1	0	1	1
Salmonella	4562117	TGACTGTTGA.CGCCAGTGTA	C	T	40	PASS	NA	GT	0	0	0	0	0	1	0	0	0	0	0	0	0
Salmonella	4564947	ACGTAACGGT.GAAGGTAGAA	G	A	40	PASS	NA	GT	0	1	0	0	0	1	0	1	0	1	0	1	1
Salmonella	4566675	TCAACGCTAC.CCAGAGCGCG	C	T	40	PASS	NA	GT	0	0	0	0	0	1	0	0	0	0	0	0	0
Salmonella	4568370	ACGATAATCT.GACTAATAAT	G	A	40	PASS	NA	GT	0	0	0	0	0	1	0	0	0	0	0	0	0
Salmonella	4573277	AACACAGGGG.GGAATTTAAC	G	A	40	PASS	NA	GT	0	0	0	0	0	0	0	1	0	0	0	0	0
Salmonella	4573977	CAATAGACAC.TATTGTTTCT	T	G	40	PASS	NA	GT	0	0	0	0	1	0	0	0	0	0	0	0	0
Salmonella	4579862	CCTATTACCA.TGTTTATCGT	T	C	40	PASS	NA	GT	0	0	0	0	0	1	0	0	0	0	0	0	0
Salmonella	4586492	CGCTTGTGGG.TCTGGCTGTT	T	G	40	PASS	NA	GT	0	0	0	0	0	0	0	0	1	0	0	0	0
Salmonella	4587775	CCGCCTTTGC.ACTGGCCGCC	A	T	40	PASS	NA	GT	0	0	0	0	0	0	0	1	0	0	0	0	0
Salmonella	4594432	CACATGCGAG.CGGGCGTTGG	C	T	40	PASS	NA	GT	0	0	0	0	0	1	0	0	0	0	0	0	0
Salmonella	4596053	TCATGGAAAG.CGACGTCAGA	C	A	40	PASS	NA	GT	0	0	0	0	0	0	0	1	0	0	0	0	0
Salmonella	4601575	TGTCAGAACC.TGAACTTGCT	T	A	40	PASS	NA	GT	0	1	0	0	0	1	0	1	0	1	0	1	1
Salmonella	4608127	CCGCTTTAAT.CGAGGGGATG	C	A	40	PASS	NA	GT	0	1	0	0	0	1	0	1	0	1	0	1	1
Salmonella	4610109	CGATGGTGAC.GCTATCGCCG	G	A	40	PASS	NA	GT	0	0	0	0	0	0	0	1	0	0	0	0	0
Salmonella	4614206	CATCTGCGGC.CTGGTAATAC	C	T	40	PASS	NA	GT	0	0	0	0	0	0	0	1	0	0	0	0	0
Salmonella	4615938	CTACACGTGG.TCAATCCTGT	T	C	40	PASS	NA	GT	0	0	0	0	0	0	0	0	0	0	1	0	0
Salmonella	4617462	TGCAGGGGGG.TCATACCATA	T	G	40	PASS	NA	GT	0	0	0	0	0	1	0	0	0	0	0	0	0
Salmonella	4617825	AGCGCACGGG.TACGTTCACT	T	G	40	PASS	NA	GT	0	1	0	0	0	0	0	0	0	0	0	0	0
Salmonella	4618037	TAATGATGAA.ATGTCAATAA	A	C	40	PASS	NA	GT	0	1	0	0	0	0	0	0	0	1	0	1	0
Salmonella	4618747	AGGCGTCGCG.CGGGGTAATC	C	T	40	PASS	NA	GT	0	0	0	0	0	1	0	0	0	0	0	0	0
Salmonella	4620225	AAGCGACCGG.CAGGCGTTTT	C	A	40	PASS	NA	GT	0	0	0	0	0	0	0	0	0	0	0	0	1
Salmonella	4625828	ATGTTACGGT.CGGCCGAGCA	C	T	40	PASS	NA	GT	0	0	0	0	0	0	0	0	0	0	1	0	0
Salmonella	4631051	TTCGGCGAGC.GTCTGAATGC	G	A	40	PASS	NA	GT	0	0	0	0	0	1	0	0	0	0	0	0	0
Salmonella	4631454	GCCGGATACC.ATGATGGGTA	A	G	40	PASS	NA	GT	0	1	0	0	0	1	0	1	0	1	0	1	1
Salmonella	4633858	TGAAGTCCGG.CGATCGGGTG	C	A	40	PASS	NA	GT	0	1	0	0	0	0	0	0	0	0	0	0	0
Salmonella	4635664	TTGTTTGCCA.ACGTTGCCTG	A	G	40	PASS	NA	GT	0	1	0	0	0	0	0	0	0	1	0	1	0
Salmonella	4636254	ATTACAGCTC.CGGCGTCTTT	C	T	40	PASS	NA	GT	0	0	0	0	0	0	0	0	0	0	0	0	1
Salmonella	4637919	GAATAACGAT.TCTATCGGAC	T	A	40	PASS	NA	GT	0	0	0	0	0	0	0	0	0	1	0	1	0
Salmonella	4638919	GATTTGACGA.TTGTTTGATT	T	C	40	PASS	NA	GT	0	0	0	0	0	0	0	1	0	0	0	0	1
Salmonella	4646992	AAACCCCAAG.CCTCGCCAAT	C	T	40	PASS	NA	GT	0	1	0	0	0	0	0	0	0	1	0	1	0
Salmonella	4647846	CGTTACTGGA.GCGTTTAGCC	G	A	40	PASS	NA	GT	0	1	0	0	0	1	0	1	0	1	0	1	1
Salmonella	4652783	CCGAAGAGAT.GAACAATAAT	G	A	40	PASS	NA	GT	0	0	0	0	0	0	0	0	0	0	0	0	1
Salmonella	4653093	CGGCAATAAG.AGCGATAATT	A	C	40	PASS	NA	GT	0	1	0	0	0	1	0	1	0	1	1	1	1
Salmonella	4653482	TCCGGAAGCG.CAAAAACGCC	C	T	40	PASS	NA	GT	0	0	0	0	0	0	0	0	0	0	0	0	1
Salmonella	4657590	CGTCGTCCCT.TACGCGCCCG	T	G	40	PASS	NA	GT	0	1	0	0	0	1	0	1	0	1	0	1	1
Salmonella	4661552	ACTTAGAGAG.TGATAACGCC	T	A	40	PASS	NA	GT	0	0	0	0	0	1	0	0	0	0	0	0	0
Salmonella	4666207	TTTTTTCAAT.CATCCTCTGT	C	T	40	PASS	NA	GT	0	1	0	0	0	1	0	1	0	1	0	1	1
Salmonella	4669149	ATTGGCTCCA.GGCTTTCCAC	G	A	40	PASS	NA	GT	0	0	0	0	0	1	0	0	0	0	0	0	0
Salmonella	4671106	GCATACTGAG.ACTTTGCGCC	A	T	40	PASS	NA	GT	0	0	0	0	0	0	0	0	0	0	0	0	1
Salmonella	4672195	AGTCGCGAGG.GGAGAGGTAA	G	A	40	PASS	NA	GT	0	0	0	0	0	0	0	0	0	0	0	0	1
Salmonella	4675053	ACCGCGTTGG.AGACATCAAT	A	C	40	PASS	NA	GT	0	1	0	0	0	1	0	1	0	1	0	1	1
Salmonella	4678217	TTATTGGCGG.CGACCAGGGA	C	T	40	PASS	NA	GT	0	0	0	0	0	0	0	0	0	0	0	0	1
Salmonella	4679939	CAGCAATACC.GTTACGCGGC	G	T	40	PASS	NA	GT	0	0	0	0	0	0	0	0	0	1	0	1	0
Salmonella	4680460	ACGTACTAAG.CCAACTCGAC	C	A	40	PASS	NA	GT	0	1	0	0	0	0	0	0	0	0	0	0	0
Salmonella	4682621	ATGATGTAAG.CAAGGCGAGC	C	A	40	PASS	NA	GT	0	1	0	0	0	0	0	0	0	0	0	0	0
Salmonella	4683026	CAGCGGAGCT.TGGATGGGAG	T	A	40	PASS	NA	GT	0	0	0	0	0	1	0	0	0	0	0	0	0
Salmonella	4684364	CCCAACGTGC.GCGTACCCAT	G	T	40	PASS	NA	GT	0	0	0	0	0	0	0	1	0	0	0	0	1
Salmonella	4690700	TGGGGTTCGT.AGTCGTGGTT	A	G	40	PASS	NA	GT	0	1	0	0	0	1	0	1	0	1	0	1	1
Salmonella	4692568	GCAGAGTGAG.CAATACCCTC	C	T	40	PASS	NA	GT	0	0	0	0	0	0	0	0	1	0	0	0	0
Salmonella	4693439	ATGGTTTTTT.TTTATCTTTG	T	C	40	PASS	NA	GT	0	0	0	0	0	0	0	0	0	0	0	0	1
Salmonella	4694504	CGGCTGGATG.CCGCCGCGCA	C	T	40	PASS	NA	GT	0	0	0	0	0	0	0	1	0	0	0	0	0
Salmonella	4694821	GTGGGTTCCA.TATTAGGTTT	T	C	40	PASS	NA	GT	0	1	0	0	0	1	0	1	0	1	0	1	1
Salmonella	4697110	GCAATTGACG.CAGGAGCGCT	C	T	40	PASS	NA	GT	0	0	0	0	0	0	0	0	0	1	0	1	0
Salmonella	4698399	TGTTATCGAT.CATGCCGACG	C	T	40	PASS	NA	GT	0	0	0	0	0	0	0	1	0	0	0	0	0
Salmonella	4698674	AGGAGGGAGA.TACCATGTCC	T	C	40	PASS	NA	GT	0	1	1	0	1	1	1	1	1	1	1	1	1
Salmonella	4699150	GACTGGCTGG.CGCCGCTGCG	C	G	40	PASS	NA	GT	0	0	0	1	0	0	0	0	0	0	0	0	0
Salmonella	4700309	AACGTTTGAC.CTGTAGTACA	C	A	40	PASS	NA	GT	0	1	0	0	0	0	0	0	0	0	0	0	0
Salmonella	4701102	TTATTGATTT.CCCTTTAGGG	C	A	40	PASS	NA	GT	0	0	0	0	0	0	0	0	0	1	0	1	0
Salmonella	4701148	ACGCGATTTT.AGAATGAAAA	A	C	40	PASS	NA	GT	0	1	0	0	0	1	0	1	0	1	0	1	1
Salmonella	4704005	GACACTATTT.TCTCAAGAAG	T	C	40	PASS	NA	GT	0	1	0	0	0	0	0	0	0	0	0	0	0
Salmonella	4704023	AGGCAATGGG.CTATTTTTTG	C	G	40	PASS	NA	GT	0	0	0	0	0	0	0	0	0	0	0	0	1
Salmonella	4705215	GCGTCTGATT.CCGGGCGCAG	C	T	40	PASS	NA	GT	0	0	0	0	0	0	0	1	0	0	0	0	0
Salmonella	4706444	GCCGTACCGC.GCAGGAAGTC	G	A	40	PASS	NA	GT	0	1	0	0	0	0	0	0	0	1	0	1	0
Salmonella	4706914	TTATCACCGC.AGCCGTGACG	A	G	40	PASS	NA	GT	0	0	0	0	0	0	0	1	0	0	0	0	0
Salmonella	4707112	GGTAGAAGCC.GCACGGCAGT	G	A	40	PASS	NA	GT	0	0	0	0	0	1	0	0	0	0	0	0	0
Salmonella	4712628	GGTCTCGCTG.GCGGGCAGCA	G	A	40	PASS	NA	GT	0	0	0	0	0	1	0	0	0	0	0	0	0
Salmonella	4713680	TTCAGCAGAT.ACCAATATTT	A	G	40	PASS	NA	GT	0	1	0	0	0	1	0	1	0	1	0	1	1
Salmonella	4713851	AACAGGATCG.TCGTATCATA	T	C	40	PASS	NA	GT	0	1	0	0	0	0	0	0	0	0	0	0	0
Salmonella	4714029	TATTGGTACC.GGTCTGTTTA	G	C	40	PASS	NA	GT	0	0	0	0	0	0	0	0	0	0	1	0	0
Salmonella	4715957	ATGTCAATAT.TGACGTCGTG	T	C	40	PASS	NA	GT	0	1	0	0	0	1	0	1	0	1	0	1	1
Salmonella	4717284	CGTCGTCGTC.GGGCGACCGA	G	T	40	PASS	NA	GT	0	0	0	0	0	0	0	0	0	1	0	1	0
Salmonella	4720760	TGACGGTATC.ACAGTTGGCG	A	G	40	PASS	NA	GT	0	1	0	0	0	0	0	0	0	0	0	0	0
Salmonella	4732647	AAAATGGCTG.CGACCATTGG	C	T	40	PASS	NA	GT	0	0	0	0	0	1	0	0	0	0	0	0	0
Salmonella	4736491	GAAGAAGCTG.ACTACGGATG	A	G	40	PASS	NA	GT	0	0	0	0	0	1	0	0	0	0	0	0	0
Salmonella	4737277	GTAATCAGTG.TAATACACTA	T	C	40	PASS	NA	GT	0	0	0	0	0	1	0	0	0	0	0	0	0
Salmonella	4739165	ACGCACGTTC.TCGTCGCGGT	T	C	40	PASS	NA	GT	0	1	0	0	0	1	0	1	0	1	0	1	1
Salmonella	4740077	AATTTCAAAA.CGATCAATAA	C	T	40	PASS	NA	GT	0	0	0	0	0	1	0	0	0	0	0	0	0
Salmonella	4740199	GATGAAGTTA.CTTGATTTTA	C	A	40	PASS	NA	GT	0	0	0	0	0	1	0	0	0	0	0	0	0
Salmonella	4740316	TTCTTCTAAT.AAATGCAAAA	A	G	40	PASS	NA	GT	0	1	0	0	0	1	0	1	0	1	0	1	1
Salmonella	4742991	ATCTTCTCCT.TCCTGAAAGC	T	C	40	PASS	NA	GT	0	0	0	0	0	1	0	0	0	0	0	0	0
Salmonella	4743933	TCCGGCAGGC.CAGCCTCCTG	C	T	40	PASS	NA	GT	0	0	0	0	0	0	0	0	0	0	0	0	1
Salmonella	4749715	TGGTGGGGGG.TGATTGTCTG	T	G	40	PASS	NA	GT	0	0	0	0	0	0	0	0	0	0	0	0	1
Salmonella	4749730	GTCTGGTTGT.AGTGCCCACC	A	G	40	PASS	NA	GT	0	1	0	0	1	1	1	1	1	1	1	1	1
Salmonella	4751967	ACCGACTCTG.CATCGAGTGG	C	T	40	PASS	NA	GT	0	1	0	0	0	0	0	0	0	0	0	0	0
Salmonella	4752720	AGGGCGGTCA.GCGTGTCGGT	G	T	40	PASS	NA	GT	0	0	0	0	0	0	1	0	1	0	0	0	0
Salmonella	4753537	AATGGCATTT.CCGGGCAACG	C	A	40	PASS	NA	GT	0	0	0	0	0	0	0	0	0	1	0	1	0
Salmonella	4753548	CGGGCAACGG.GCATGATCGT	G	A	40	PASS	NA	GT	0	0	0	0	0	0	0	1	0	0	0	0	0
Salmonella	4753600	TTATAAATGT.GTTATTTATT	G	A	40	PASS	NA	GT	0	0	0	0	0	1	0	0	0	0	0	0	0
Salmonella	4753721	AATTCCATAT.AATTGTGAGA	A	G	40	PASS	NA	GT	0	0	0	0	0	1	0	0	0	0	0	0	0
Salmonella	4755993	CCTCGGTCGG.ATAGGTAAAA	A	G	40	PASS	NA	GT	0	1	0	0	0	1	0	1	0	1	0	1	1
Salmonella	4758306	TCCCTTATAG.CCTGTGATGT	C	T	40	PASS	NA	GT	0	1	0	0	0	0	0	0	0	0	0	0	0
Salmonella	4759638	CTTTCCGGGA.CGCCGGATGA	C	T	40	PASS	NA	GT	0	0	0	0	0	1	0	0	0	0	0	0	0
Salmonella	4763263	CCCGCGAAAT.CGTGGCGGCG	C	T	40	PASS	NA	GT	0	0	0	0	0	0	0	1	0	0	0	0	0
Salmonella	4763360	AAAAAATGGA.ACAGATTACC	A	G	40	PASS	NA	GT	0	0	1	0	0	0	0	0	0	0	0	0	0
Salmonella	4767268	AGATCTCGTT.ATCTATAGCG	A	G	40	PASS	NA	GT	0	0	0	0	0	1	0	0	0	0	0	0	0
Salmonella	4767282	ATAGCGGCGC.AAAAGCGATT	A	G	40	PASS	NA	GT	0	1	0	0	0	1	0	1	0	1	0	1	1
Salmonella	4775859	CTGCGCCCCG.AAGAAGTATT	A	G	40	PASS	NA	GT	0	0	0	0	0	1	0	0	0	0	0	0	0
Salmonella	4777820	TCGCTATGGG.GAACGCCCAG	G	T	40	PASS	NA	GT	0	1	0	0	0	0	0	0	0	0	0	0	0
Salmonella	4781456	TTATGGCTGG.CAGTAAACAC	C	T	40	PASS	NA	GT	0	0	0	0	0	0	0	0	1	0	0	0	0
Salmonella	4784002	CAAAAAAAAA.CCCCTCAATT	C	A	40	PASS	NA	GT	0	1	0	0	0	0	0	0	0	0	0	0	0
Salmonella	4784198	AAACGGTTCT.TATGAATTTA	T	A	40	PASS	NA	GT	0	0	0	0	0	0	0	0	0	0	0	0	1
Salmonella	4787453	AGCCTTATGC.GTCAACGTCG	G	A	40	PASS	NA	GT	0	0	0	0	0	0	0	1	0	0	0	0	0
Salmonella	4789864	TTATTTTTCT.GTTGTTAATT	G	A	40	PASS	NA	GT	0	1	0	0	0	1	0	1	0	1	0	1	1
Salmonella	4789913	ATCTTAACTC.ATTGAAAATA	A	G	40	PASS	NA	GT	0	0	0	0	0	0	0	0	0	0	0	0	1
Salmonella	4789927	AAAATAAAGT.GATTATTTTT	G	A	40	PASS	NA	GT	0	1	0	0	0	0	0	0	0	1	0	1	0
Salmonella	4789955	CATAACTATG.CGTGAGGGGG	C	T	40	PASS	NA	GT	0	0	0	0	0	0	0	1	0	0	0	0	0
Salmonella	4793757	CATTTTAGGG.GTATAACACA	G	T	40	PASS	NA	GT	0	1	0	0	0	0	0	0	0	1	0	1	0
Salmonella	4793991	ACAGGATGTT.CCCGGGATTA	C	T	40	PASS	NA	GT	0	1	0	0	0	1	0	1	0	1	0	1	1
Salmonella	4803549	GCGCTGCTGC.CGAGCGCGTC	C	T	40	PASS	NA	GT	0	0	0	0	1	0	0	0	0	0	0	0	0
Salmonella	4805127	GCGGAACCTA.ACGCAATACG	A	G	40	PASS	NA	GT	0	0	0	0	0	0	0	0	0	0	0	0	1
Salmonella	4810270	CTGTAATAGA.AATATTTATT	A	T	40	PASS	NA	GT	0	0	0	0	0	1	0	0	0	0	0	0	0
Salmonella	4812309	TGAACTCCTG.CATGGTCAGT	C	T	40	PASS	NA	GT	0	0	0	0	0	0	0	1	0	0	0	0	0
Salmonella	4817104	GTGGACCCAG.TTCGCAGACG	T	C	40	PASS	NA	GT	0	0	0	0	0	1	0	0	0	0	0	0	0
Salmonella	4817984	CGTCACGCAC.GCGTTTTTCC	G	A	40	PASS	NA	GT	0	0	0	0	0	0	0	0	0	0	0	0	1
Salmonella	4822076	GAATCATCGC.ACAGCTGGCA	A	G	40	PASS	NA	GT	0	1	0	0	0	1	0	1	0	1	0	1	1
Salmonella	4824934	GGGCAGCACG.ATCGTCAATG	A	G	40	PASS	NA	GT	0	1	0	0	0	1	0	1	0	1	0	1	1
Salmonella	4826597	AATCAGTGGT.GTGATGCGAT	G	A	40	PASS	NA	GT	0	0	0	0	0	0	0	0	0	1	0	1	0
Salmonella	4838256	TTCATTTTTT.AAGTAACGTG	A	T	40	PASS	NA	GT	0	0	0	0	0	1	0	0	0	0	0	0	0
Salmonella	4840706	CGTAAGGAGT.GGCTGGTCGA	G	A	40	PASS	NA	GT	0	0	0	0	0	0	0	0	0	0	0	0	1
Salmonella	4843185	CGCAGTGGGC.GATGCTGTAT	G	A	40	PASS	NA	GT	0	0	0	0	0	0	0	1	0	0	0	0	0
Salmonella	4849647	AGGCGAATAA.TGGATTGAGA	T	C	40	PASS	NA	GT	0	1	0	0	0	1	0	1	0	1	1	1	1
Salmonella	4850957	AACGTCGCGG.CGGCTATCAG	C	T	40	PASS	NA	GT	0	0	0	0	0	0	0	0	0	0	0	0	1
Salmonella	4852804	TCGCAGCATC.CTGGTTTGGG	C	T	40	PASS	NA	GT	0	0	0	0	0	0	0	1	0	0	0	0	0
Salmonella	4853572	ATTAAAGAGT.ACCCCCCGCA	A	C	40	PASS	NA	GT	0	0	0	0	0	1	0	0	0	0	0	0	0
Salmonella	4854242	TCGTGCTGGA.CGATGCCGAT	C	T	40	PASS	NA	GT	0	0	0	0	0	0	0	0	0	1	0	1	0
Salmonella	4854413	ATCAGATGGA.CGCTTCTACC	C	T	40	PASS	NA	GT	0	0	0	0	1	0	1	0	1	0	0	0	0
Salmonella	4854451	TCGAAAGATG.AGCTGGAAAC	A	C	40	PASS	NA	GT	0	1	0	0	0	1	0	1	0	1	0	1	1
Salmonella	4855479	AAATATGCCA.AGGATGATAA	A	G	40	PASS	NA	GT	0	1	0	0	0	1	0	1	0	1	0	1	1
Salmonella	4855677	TGTTAGCGAA.CCAATACAGA	C	T	40	PASS	NA	GT	0	0	0	0	0	0	0	0	0	0	0	0	1
Salmonella	4856648	AGCGCACCGG.GAAGGTGCGC	G	T	40	PASS	NA	GT	0	0	0	0	0	0	0	1	0	0	0	0	0
Salmonella	4860422	GATATCGGTT.TTCAGCCTTT	T	G	40	PASS	NA	GT	0	0	0	0	0	0	0	0	0	0	0	0	1
Salmonella	4862668	TATGATAGGC.CTTACGTTCC	C	T	40	PASS	NA	GT	0	0	0	0	0	0	0	0	0	1	0	1	0
Salmonella	4865451	TGCGGCGTTT.CGTCGCCCCA	C	T	40	PASS	NA	GT	0	0	0	0	0	0	0	1	0	0	0	0	0
Salmonella	4865967	AGGTAGCGTT.CGCATAATAC	C	T	40	PASS	NA	GT	0	1	0	0	0	0	0	0	0	0	0	0	0
Salmonella	4877113	CAACCCTGCC.CTTGGTTATC	C	G	40	PASS	NA	GT	0	1	0	0	0	1	0	1	0	1	0	1	1
Salmonella	4877949	AAGCGCAGGG.AATACGCGTA	A	G	40	PASS	NA	GT	0	1	0	0	0	0	0	0	0	1	0	1	0
Salmonella	4878103	TAACGAATTC.GCCAGTTACG	G	A	40	PASS	NA	GT	0	0	0	0	0	1	0	0	0	0	0	0	0
Salmonella	4881126	AGCGATGTCA.CATTGCTGCA	C	T	40	PASS	NA	GT	0	0	0	0	0	0	0	1	0	0	0	0	0
Salmonella	4884904	ATGAAGGGCG.AACTCATATT	A	G	40	PASS	NA	GT	0	0	0	0	0	0	0	0	0	0	0	0	1
Salmonella	4887643	CATTGATAGC.GCGCGCTTGC	G	T	40	PASS	NA	GT	0	0	0	0	0	0	0	0	0	0	1	0	0
Salmonella	4892872	TTGCCTCCCC.CAGGTTGATG	C	T	40	PASS	NA	GT	0	1	0	0	0	0	0	0	0	1	0	1	0
Salmonella	4893186	TGCAGTTCCC.ATATCACGAC	A	G	40	PASS	NA	GT	0	1	0	0	0	1	0	1	0	1	0	1	1
Salmonella	4896709	ATGAAACGTC.CTACAGCGCG	C	T	40	PASS	NA	GT	0	1	0	0	0	0	0	0	0	1	0	1	0
Salmonella	4897276	CGATGACGAT.TCTGATAAGC	T	C	40	PASS	NA	GT	0	1	0	0	0	0	0	0	0	1	0	1	0
Salmonella	4897483	CTTAAAGCGC.CAGGATCTGC	C	T	40	PASS	NA	GT	0	0	0	0	0	0	0	0	0	0	1	0	0
Salmonella	4897826	TGATGGCATC.GCAGCCGCCG	G	A	40	PASS	NA	GT	0	1	0	0	0	0	0	0	0	0	0	0	0
Salmonella	4899831	TCGATCGCAT.CTTGTGTTAG	C	T	40	PASS	NA	GT	0	0	0	0	0	0	0	1	0	0	0	0	0
Salmonella	4903456	AGCGTACCGG.TAACCGTCAC	T	C	40	PASS	NA	GT	0	1	0	0	0	0	0	0	0	1	0	1	0
Salmonella	4905703	CGCTGACCAA.ATAGTTATTT	A	G	40	PASS	NA	GT	0	0	0	0	1	0	1	0	1	0	0	0	0
Salmonella	4913352	GTAAAACGTG.GCAAAAGCTC	G	A	40	PASS	NA	GT	0	0	0	0	0	0	0	1	0	0	0	0	0
Salmonella	4917027	GAGCCAGACG.CGCCTTACCT	C	T	40	PASS	NA	GT	0	0	0	0	0	0	0	0	0	1	0	1	0
Salmonella	4924271	TGAATACCAT.GTCTACATGA	G	A	40	PASS	NA	GT	0	0	0	0	0	0	0	0	0	0	0	0	1
Salmonella	4927077	TGGCAAACTG.CCGGTAAAGA	C	T	40	PASS	NA	GT	0	1	0	0	0	0	0	0	0	1	0	1	0
Salmonella	4927985	GCTTTTATAC.TAGGTGAAAT	T	C	40	PASS	NA	GT	0	1	0	0	0	1	0	1	0	1	0	1	1
Salmonella	4931054	GTTTTATGGA.GCAGCATATA	G	A	40	PASS	NA	GT	0	1	0	0	0	1	0	1	0	1	0	1	1
Salmonella	4932516	ATATAAAATA.AAATATTATA	A	T	40	PASS	NA	GT	0	0	0	0	0	0	0	0	0	1	0	1	0
Salmonella	4932517	TATAAAATAA.AATATTATAT	A	T	40	PASS	NA	GT	0	0	0	0	0	0	0	0	0	1	0	1	0

## Sheet: CGE - CDC H2662
#CHROM	POS	ID	REF	ALT	QUAL	FILTER	INFO	CDC_H2662
Salmonella	234794	.	T	C	.	.	.
Salmonella	266399	.	T	C	.	.	.
Salmonella	308897	.	G	T	.	.	.
Salmonella	318683	.	A	C	.	.	.
Salmonella	434231	.	A	T	.	.	.
Salmonella	497483	.	C	G	.	.	.
Salmonella	566679	.	G	A	.	.	.
Salmonella	593783	.	G	C	.	.	.
Salmonella	622906	.	C	T	.	.	.
Salmonella	735548	.	G	C	.	.	.
Salmonella	776607	.	A	G	.	.	.
Salmonella	895019	.	A	G	.	.	.
Salmonella	954765	.	A	G	.	.	.
Salmonella	955969	.	C	T	.	.	.
Salmonella	999776	.	T	G	.	.	.
Salmonella	1192776	.	T	C	.	.	.
Salmonella	1205083	.	A	G	.	.	.
Salmonella	1393288	.	T	C	.	.	.
Salmonella	1533824	.	A	G	.	.	.
Salmonella	1605290	.	C	T	.	.	.
Salmonella	1635003	.	G	A	.	.	.
Salmonella	1784281	.	C	T	.	.	.
Salmonella	1787560	.	A	C	.	.	.
Salmonella	2060457	.	A	G	.	.	.
Salmonella	2195164	.	G	A	.	.	.
Salmonella	2333626	.	A	G	.	.	.
Salmonella	2373652	.	A	G	.	.	.
Salmonella	2459091	.	T	G	.	.	.
Salmonella	2486720	.	T	C	.	.	.
Salmonella	2674876	.	C	A	.	.	.
Salmonella	2699978	.	G	T	.	.	.
Salmonella	2786838	.	G	C	.	.	.
Salmonella	2889980	.	A	G	.	.	.
Salmonella	2899114	.	C	T	.	.	.
Salmonella	2959273	.	C	G	.	.	.
Salmonella	2960030	.	C	T	.	.	.
Salmonella	3005415	.	T	A	.	.	.
Salmonella	3171837	.	A	T	.	.	.
Salmonella	3176550	.	C	T	.	.	.
Salmonella	3220862	.	T	G	.	.	.
Salmonella	3353847	.	A	G	.	.	.
Salmonella	3397748	.	G	A	.	.	.
Salmonella	3517437	.	A	G	.	.	.
Salmonella	3594382	.	G	T	.	.	.
Salmonella	3707142	.	C	T	.	.	.
Salmonella	3774568	.	A	G	.	.	.
Salmonella	3849139	.	C	T	.	.	.
Salmonella	3876152	.	C	T	.	.	.
Salmonella	4228326	.	T	C	.	.	.
Salmonella	4236592	.	T	A	.	.	.
Salmonella	4315650	.	G	T	.	.	.
Salmonella	4316653	.	T	A	.	.	.
Salmonella	4384638	.	A	G	.	.	.
Salmonella	4419359	.	T	C	.	.	.
Salmonella	4493960	.	C	A	.	.	.
Salmonella	4698674	.	T	C	.	.	.
Salmonella	4749730	.	A	G	.	.	.
Salmonella	4752720	.	G	T	.	.	.
Salmonella	4854413	.	C	T	.	.	.
Salmonella	4905703	.	A	G	.	.	.

## Sheet: CGE - CDC 2009K-1640
#CHROM	POS	ID	REF	ALT	QUAL	FILTER	INFO	CDC_2009K-1640
Salmonella	43787	.	G	A	.	.	.
Salmonella	234794	.	T	C	.	.	.
Salmonella	266399	.	T	C	.	.	.
Salmonella	305888	.	C	T	.	.	.
Salmonella	318683	.	A	C	.	.	.
Salmonella	434231	.	A	T	.	.	.
Salmonella	497483	.	C	G	.	.	.
Salmonella	560836	.	G	A	.	.	.
Salmonella	735548	.	G	C	.	.	.
Salmonella	776607	.	A	G	.	.	.
Salmonella	888848	.	C	T	.	.	.
Salmonella	928347	.	A	C	.	.	.
Salmonella	954765	.	A	G	.	.	.
Salmonella	1192776	.	T	C	.	.	.
Salmonella	1205083	.	A	G	.	.	.
Salmonella	1277827	.	A	G	.	.	.
Salmonella	1393288	.	T	C	.	.	.
Salmonella	1410713	.	C	T	.	.	.
Salmonella	1434131	.	C	T	.	.	.
Salmonella	1435503	.	G	A	.	.	.
Salmonella	1533824	.	A	G	.	.	.
Salmonella	1635003	.	G	A	.	.	.
Salmonella	1784281	.	C	T	.	.	.
Salmonella	1787560	.	A	C	.	.	.
Salmonella	2060457	.	A	G	.	.	.
Salmonella	2075758	.	T	C	.	.	.
Salmonella	2107119	.	G	A	.	.	.
Salmonella	2195164	.	G	A	.	.	.
Salmonella	2333626	.	A	G	.	.	.
Salmonella	2373652	.	A	G	.	.	.
Salmonella	2459091	.	T	G	.	.	.
Salmonella	2474666	.	G	A	.	.	.
Salmonella	2486720	.	T	C	.	.	.
Salmonella	2599414	.	C	A	.	.	.
Salmonella	2660817	.	T	A	.	.	.
Salmonella	2786838	.	G	C	.	.	.
Salmonella	2889980	.	A	G	.	.	.
Salmonella	2960030	.	C	T	.	.	.
Salmonella	3171837	.	A	T	.	.	.
Salmonella	3220862	.	T	G	.	.	.
Salmonella	3279156	.	C	T	.	.	.
Salmonella	3311922	.	C	A	.	.	.
Salmonella	3430974	.	T	C	.	.	.
Salmonella	3517437	.	A	G	.	.	.
Salmonella	3558180	.	G	A	.	.	.
Salmonella	3774568	.	A	G	.	.	.
Salmonella	4176717	.	T	G	.	.	.
Salmonella	4228326	.	T	C	.	.	.
Salmonella	4236592	.	T	A	.	.	.
Salmonella	4316653	.	T	A	.	.	.
Salmonella	4419359	.	T	C	.	.	.
Salmonella	4698674	.	T	C	.	.	.
Salmonella	4763360	.	A	G	.	.	.
Salmonella	4890908	.	A	C	.	.	.

## Sheet: CGE - SA972816
#CHROM	POS	ID	REF	ALT	QUAL	FILTER	INFO	SA972816
Salmonella	234794	.	T	C	.	.	.
Salmonella	266399	.	T	C	.	.	.
Salmonella	327539	.	G	T	.	.	.
Salmonella	356094	.	C	G	.	.	.
Salmonella	497483	.	C	G	.	.	.
Salmonella	735548	.	G	C	.	.	.
Salmonella	776607	.	A	G	.	.	.
Salmonella	954765	.	A	G	.	.	.
Salmonella	1192776	.	T	C	.	.	.
Salmonella	1205083	.	A	G	.	.	.
Salmonella	1393288	.	T	C	.	.	.
Salmonella	1455343	.	A	C	.	.	.
Salmonella	1533824	.	A	G	.	.	.
Salmonella	1635003	.	G	A	.	.	.
Salmonella	1784281	.	C	T	.	.	.
Salmonella	1787560	.	A	C	.	.	.
Salmonella	2333626	.	A	G	.	.	.
Salmonella	2373652	.	A	G	.	.	.
Salmonella	2486720	.	T	C	.	.	.
Salmonella	2786838	.	G	C	.	.	.
Salmonella	3171837	.	A	T	.	.	.
Salmonella	3184787	.	G	A	.	.	.
Salmonella	3220862	.	T	G	.	.	.
Salmonella	3279156	.	C	T	.	.	.
Salmonella	3285203	.	T	G	.	.	.
Salmonella	3517437	.	A	G	.	.	.
Salmonella	4228326	.	T	C	.	.	.
Salmonella	4236592	.	T	A	.	.	.
Salmonella	4316653	.	T	A	.	.	.
Salmonella	4699150	.	C	G	.	.	.

## Sheet: CGE - CDC 2011K-1702
#CHROM	POS	ID	REF	ALT	QUAL	FILTER	INFO	CDC_2011K_1702
Salmonella	1684	.	C	T	.	.	.
Salmonella	12123	.	T	A	.	.	.
Salmonella	32776	.	G	A	.	.	.
Salmonella	99063	.	G	A	.	.	.
Salmonella	122685	.	G	A	.	.	.
Salmonella	234794	.	T	C	.	.	.
Salmonella	266399	.	T	C	.	.	.
Salmonella	272279	.	C	T	.	.	.
Salmonella	318683	.	A	C	.	.	.
Salmonella	434231	.	A	T	.	.	.
Salmonella	497483	.	C	G	.	.	.
Salmonella	540702	.	C	T	.	.	.
Salmonella	593783	.	G	C	.	.	.
Salmonella	735548	.	G	C	.	.	.
Salmonella	766491	.	C	T	.	.	.
Salmonella	776607	.	A	G	.	.	.
Salmonella	780954	.	A	G	.	.	.
Salmonella	788122	.	G	C	.	.	.
Salmonella	895019	.	A	G	.	.	.
Salmonella	954765	.	A	G	.	.	.
Salmonella	955969	.	C	T	.	.	.
Salmonella	997910	.	A	C	.	.	.
Salmonella	1005007	.	C	T	.	.	.
Salmonella	1192776	.	T	C	.	.	.
Salmonella	1205083	.	A	G	.	.	.
Salmonella	1393288	.	T	C	.	.	.
Salmonella	1533824	.	A	G	.	.	.
Salmonella	1587907	.	T	G	.	.	.
Salmonella	1605290	.	C	T	.	.	.
Salmonella	1635003	.	G	A	.	.	.
Salmonella	1648298	.	C	T	.	.	.
Salmonella	1686192	.	T	C	.	.	.
Salmonella	1740363	.	T	C	.	.	.
Salmonella	1746352	.	G	T	.	.	.
Salmonella	1784281	.	C	T	.	.	.
Salmonella	1787560	.	A	C	.	.	.
Salmonella	2049656	.	C	T	.	.	.
Salmonella	2060457	.	A	G	.	.	.
Salmonella	2195164	.	G	A	.	.	.
Salmonella	2244543	.	G	A	.	.	.
Salmonella	2333626	.	A	G	.	.	.
Salmonella	2373652	.	A	G	.	.	.
Salmonella	2459091	.	T	G	.	.	.
Salmonella	2471451	.	C	T	.	.	.
Salmonella	2486720	.	T	C	.	.	.
Salmonella	2557285	.	G	A	.	.	.
Salmonella	2657109	.	G	T	.	.	.
Salmonella	2674876	.	C	A	.	.	.
Salmonella	2786838	.	G	C	.	.	.
Salmonella	2872123	.	T	C	.	.	.
Salmonella	2889980	.	A	G	.	.	.
Salmonella	2899114	.	C	T	.	.	.
Salmonella	2959273	.	C	G	.	.	.
Salmonella	2960030	.	C	T	.	.	.
Salmonella	3092603	.	G	T	.	.	.
Salmonella	3148443	.	G	A	.	.	.
Salmonella	3171837	.	A	T	.	.	.
Salmonella	3220862	.	T	G	.	.	.
Salmonella	3255299	.	C	T	.	.	.
Salmonella	3279156	.	C	T	.	.	.
Salmonella	3479105	.	C	A	.	.	.
Salmonella	3517437	.	A	G	.	.	.
Salmonella	3594382	.	G	T	.	.	.
Salmonella	3745434	.	A	C	.	.	.
Salmonella	3745556	.	C	T	.	.	.
Salmonella	3774568	.	A	G	.	.	.
Salmonella	3885397	.	T	A	.	.	.
Salmonella	4228326	.	T	C	.	.	.
Salmonella	4236592	.	T	A	.	.	.
Salmonella	4315650	.	G	T	.	.	.
Salmonella	4316653	.	T	A	.	.	.
Salmonella	4334744	.	A	G	.	.	.
Salmonella	4377320	.	A	G	.	.	.
Salmonella	4384638	.	A	G	.	.	.
Salmonella	4419359	.	T	C	.	.	.
Salmonella	4484323	.	C	A	.	.	.
Salmonella	4552300	.	G	T	.	.	.
Salmonella	4586492	.	T	G	.	.	.
Salmonella	4692568	.	C	T	.	.	.
Salmonella	4698674	.	T	C	.	.	.
Salmonella	4749730	.	A	G	.	.	.
Salmonella	4752720	.	G	T	.	.	.
Salmonella	4781456	.	C	T	.	.	.
Salmonella	4854413	.	C	T	.	.	.
Salmonella	4905703	.	A	G	.	.	.

## Sheet: CGE USMARC-1808
#CHROM	POS	ID	REF	ALT	QUAL	FILTER	INFO	USMARC_1808
Salmonella	214972	.	C	G	.	.	.
Salmonella	234794	.	T	C	.	.	.
Salmonella	266399	.	T	C	.	.	.
Salmonella	276410	.	A	G	.	.	.
Salmonella	318683	.	A	C	.	.	.
Salmonella	434231	.	A	T	.	.	.
Salmonella	497483	.	C	G	.	.	.
Salmonella	655470	.	G	A	.	.	.
Salmonella	735548	.	G	C	.	.	.
Salmonella	776607	.	A	G	.	.	.
Salmonella	812974	.	C	T	.	.	.
Salmonella	954765	.	A	G	.	.	.
Salmonella	1192776	.	T	C	.	.	.
Salmonella	1205083	.	A	G	.	.	.
Salmonella	1393288	.	T	C	.	.	.
Salmonella	1533824	.	A	G	.	.	.
Salmonella	1582759	.	T	C	.	.	.
Salmonella	1611607	.	G	T	.	.	.
Salmonella	1635003	.	G	A	.	.	.
Salmonella	1681778	.	C	T	.	.	.
Salmonella	1768483	.	A	C	.	.	.
Salmonella	1784281	.	C	T	.	.	.
Salmonella	1787560	.	A	C	.	.	.
Salmonella	1796012	.	G	A	.	.	.
Salmonella	1921212	.	A	C	.	.	.
Salmonella	2054346	.	C	A	.	.	.
Salmonella	2060457	.	A	G	.	.	.
Salmonella	2195164	.	G	A	.	.	.
Salmonella	2221536	.	T	C	.	.	.
Salmonella	2333626	.	A	G	.	.	.
Salmonella	2373652	.	A	G	.	.	.
Salmonella	2459091	.	T	G	.	.	.
Salmonella	2486720	.	T	C	.	.	.
Salmonella	2576422	.	T	C	.	.	.
Salmonella	2674876	.	C	A	.	.	.
Salmonella	2786838	.	G	C	.	.	.
Salmonella	2889980	.	A	G	.	.	.
Salmonella	2952088	.	G	A	.	.	.
Salmonella	2959273	.	C	G	.	.	.
Salmonella	2960030	.	C	T	.	.	.
Salmonella	3018563	.	G	A	.	.	.
Salmonella	3122724	.	G	A	.	.	.
Salmonella	3171837	.	A	T	.	.	.
Salmonella	3220862	.	T	G	.	.	.
Salmonella	3279156	.	C	T	.	.	.
Salmonella	3346839	.	G	A	.	.	.
Salmonella	3517437	.	A	G	.	.	.
Salmonella	3548629	.	T	G	.	.	.
Salmonella	3594382	.	G	T	.	.	.
Salmonella	3774568	.	A	G	.	.	.
Salmonella	3891836	.	C	A	.	.	.
Salmonella	3937917	.	C	T	.	.	.
Salmonella	4036943	.	T	C	.	.	.
Salmonella	4228326	.	T	C	.	.	.
Salmonella	4236592	.	T	A	.	.	.
Salmonella	4262663	.	C	T	.	.	.
Salmonella	4315650	.	G	T	.	.	.
Salmonella	4316653	.	T	A	.	.	.
Salmonella	4355233	.	A	G	.	.	.
Salmonella	4384638	.	A	G	.	.	.
Salmonella	4419359	.	T	C	.	.	.
Salmonella	4573977	.	T	G	.	.	.
Salmonella	4698674	.	T	C	.	.	.
Salmonella	4749730	.	A	G	.	.	.
Salmonella	4803549	.	C	T	.	.	.
Salmonella	4854413	.	C	T	.	.	.
Salmonella	4905703	.	A	G	.	.	.

## Sheet: CGE- DT104
#CHROM	POS	ID	REF	ALT	QUAL	FILTER	INFO	DT104
Salmonella	34091	.	G	T	.	.	.
Salmonella	161390	.	C	T	.	.	.
Salmonella	234794	.	T	C	.	.	.
Salmonella	266399	.	T	C	.	.	.
Salmonella	318683	.	A	C	.	.	.
Salmonella	345171	.	C	T	.	.	.
Salmonella	434231	.	A	T	.	.	.
Salmonella	497483	.	C	G	.	.	.
Salmonella	529670	.	T	G	.	.	.
Salmonella	632288	.	C	T	.	.	.
Salmonella	735548	.	G	C	.	.	.
Salmonella	776607	.	A	G	.	.	.
Salmonella	833398	.	G	A	.	.	.
Salmonella	942265	.	C	T	.	.	.
Salmonella	954765	.	A	G	.	.	.
Salmonella	1192776	.	T	C	.	.	.
Salmonella	1205083	.	A	G	.	.	.
Salmonella	1393288	.	T	C	.	.	.
Salmonella	1533824	.	A	G	.	.	.
Salmonella	1635003	.	G	A	.	.	.
Salmonella	1784281	.	C	T	.	.	.
Salmonella	1787560	.	A	C	.	.	.
Salmonella	2060457	.	A	G	.	.	.
Salmonella	2195164	.	G	A	.	.	.
Salmonella	2333626	.	A	G	.	.	.
Salmonella	2373652	.	A	G	.	.	.
Salmonella	2377940	.	C	T	.	.	.
Salmonella	2459091	.	T	G	.	.	.
Salmonella	2486720	.	T	C	.	.	.
Salmonella	2507713	.	C	T	.	.	.
Salmonella	2674876	.	C	A	.	.	.
Salmonella	2786838	.	G	C	.	.	.
Salmonella	2889980	.	A	G	.	.	.
Salmonella	2920725	.	C	T	.	.	.
Salmonella	2960030	.	C	T	.	.	.
Salmonella	2966788	.	C	T	.	.	.
Salmonella	3128615	.	T	G	.	.	.
Salmonella	3157113	.	C	T	.	.	.
Salmonella	3171837	.	A	T	.	.	.
Salmonella	3220862	.	T	G	.	.	.
Salmonella	3279156	.	C	T	.	.	.
Salmonella	3459286	.	G	A	.	.	.
Salmonella	3517437	.	A	G	.	.	.
Salmonella	3585796	.	T	C	.	.	.
Salmonella	3774568	.	A	G	.	.	.
Salmonella	3960410	.	C	G	.	.	.
Salmonella	4078766	.	C	T	.	.	.
Salmonella	4132771	.	C	A	.	.	.
Salmonella	4228326	.	T	C	.	.	.
Salmonella	4236592	.	T	A	.	.	.
Salmonella	4315650	.	G	T	.	.	.
Salmonella	4316653	.	T	A	.	.	.
Salmonella	4419359	.	T	C	.	.	.
Salmonella	4615938	.	T	C	.	.	.
Salmonella	4653093	.	A	C	.	.	.
Salmonella	4698674	.	T	C	.	.	.
Salmonella	4714029	.	G	C	.	.	.
Salmonella	4749730	.	A	G	.	.	.
Salmonella	4849647	.	T	C	.	.	.
Salmonella	4887643	.	G	T	.	.	.
Salmonella	4897483	.	C	T	.	.	.

## Sheet: CGE - CDC 2009K-2059
#CHROM	POS	ID	REF	ALT	QUAL	FILTER	INFO	CDC_2009K-2059
Salmonella	9725	.	G	A	.	.	.
Salmonella	25723	.	T	C	.	.	.
Salmonella	27185	.	T	C	.	.	.
Salmonella	29156	.	G	A	.	.	.
Salmonella	30694	.	T	C	.	.	.
Salmonella	35844	.	G	A	.	.	.
Salmonella	39957	.	A	G	.	.	.
Salmonella	40456	.	T	A	.	.	.
Salmonella	43577	.	A	G	.	.	.
Salmonella	57550	.	T	C	.	.	.
Salmonella	60149	.	G	C	.	.	.
Salmonella	68394	.	T	A	.	.	.
Salmonella	75590	.	G	A	.	.	.
Salmonella	88847	.	A	G	.	.	.
Salmonella	98148	.	A	G	.	.	.
Salmonella	109559	.	G	C	.	.	.
Salmonella	117662	.	A	G	.	.	.
Salmonella	118145	.	G	A	.	.	.
Salmonella	120746	.	T	C	.	.	.
Salmonella	120880	.	T	C	.	.	.
Salmonella	127902	.	A	G	.	.	.
Salmonella	142475	.	G	A	.	.	.
Salmonella	154978	.	A	C	.	.	.
Salmonella	167803	.	A	T	.	.	.
Salmonella	168067	.	A	G	.	.	.
Salmonella	188826	.	T	C	.	.	.
Salmonella	193611	.	T	C	.	.	.
Salmonella	217157	.	A	G	.	.	.
Salmonella	218113	.	T	C	.	.	.
Salmonella	224368	.	T	C	.	.	.
Salmonella	230369	.	T	G	.	.	.
Salmonella	234794	.	T	C	.	.	.
Salmonella	241390	.	T	C	.	.	.
Salmonella	257184	.	C	T	.	.	.
Salmonella	266399	.	T	C	.	.	.
Salmonella	272885	.	G	T	.	.	.
Salmonella	274613	.	A	G	.	.	.
Salmonella	277975	.	A	G	.	.	.
Salmonella	285510	.	G	A	.	.	.
Salmonella	290875	.	T	C	.	.	.
Salmonella	298836	.	A	T	.	.	.
Salmonella	304314	.	T	G	.	.	.
Salmonella	309087	.	G	A	.	.	.
Salmonella	318683	.	A	C	.	.	.
Salmonella	318878	.	C	T	.	.	.
Salmonella	319407	.	G	A	.	.	.
Salmonella	328323	.	G	A	.	.	.
Salmonella	329289	.	G	T	.	.	.
Salmonella	332322	.	T	A	.	.	.
Salmonella	345683	.	A	G	.	.	.
Salmonella	347167	.	A	T	.	.	.
Salmonella	414074	.	T	C	.	.	.
Salmonella	415459	.	T	C	.	.	.
Salmonella	416838	.	G	T	.	.	.
Salmonella	421731	.	C	T	.	.	.
Salmonella	425011	.	C	T	.	.	.
Salmonella	434231	.	A	T	.	.	.
Salmonella	444433	.	C	T	.	.	.
Salmonella	455722	.	T	C	.	.	.
Salmonella	464049	.	A	G	.	.	.
Salmonella	466950	.	A	C	.	.	.
Salmonella	485855	.	T	G	.	.	.
Salmonella	497483	.	C	G	.	.	.
Salmonella	501767	.	T	A	.	.	.
Salmonella	504112	.	C	T	.	.	.
Salmonella	504876	.	G	A	.	.	.
Salmonella	517456	.	C	T	.	.	.
Salmonella	529044	.	C	T	.	.	.
Salmonella	530695	.	T	C	.	.	.
Salmonella	532097	.	G	A	.	.	.
Salmonella	547221	.	A	G	.	.	.
Salmonella	554490	.	T	A	.	.	.
Salmonella	577759	.	G	T	.	.	.
Salmonella	585712	.	A	C	.	.	.
Salmonella	592739	.	T	C	.	.	.
Salmonella	593462	.	T	A	.	.	.
Salmonella	597056	.	C	T	.	.	.
Salmonella	603039	.	T	C	.	.	.
Salmonella	618794	.	T	G	.	.	.
Salmonella	633257	.	C	T	.	.	.
Salmonella	635109	.	T	C	.	.	.
Salmonella	635238	.	C	T	.	.	.
Salmonella	645278	.	A	G	.	.	.
Salmonella	656631	.	G	T	.	.	.
Salmonella	659844	.	C	T	.	.	.
Salmonella	663408	.	G	A	.	.	.
Salmonella	668699	.	T	C	.	.	.
Salmonella	672514	.	G	A	.	.	.
Salmonella	677560	.	C	T	.	.	.
Salmonella	692349	.	G	A	.	.	.
Salmonella	693267	.	T	C	.	.	.
Salmonella	703000	.	C	T	.	.	.
Salmonella	715140	.	T	C	.	.	.
Salmonella	716086	.	C	T	.	.	.
Salmonella	717777	.	A	G	.	.	.
Salmonella	719305	.	A	G	.	.	.
Salmonella	727482	.	T	C	.	.	.
Salmonella	731016	.	G	A	.	.	.
Salmonella	732677	.	C	T	.	.	.
Salmonella	733720	.	T	C	.	.	.
Salmonella	735548	.	G	C	.	.	.
Salmonella	741716	.	T	C	.	.	.
Salmonella	745287	.	A	C	.	.	.
Salmonella	750908	.	C	A	.	.	.
Salmonella	757369	.	G	A	.	.	.
Salmonella	763967	.	T	C	.	.	.
Salmonella	776607	.	A	G	.	.	.
Salmonella	777940	.	T	G	.	.	.
Salmonella	786089	.	C	T	.	.	.
Salmonella	803689	.	A	G	.	.	.
Salmonella	818873	.	C	T	.	.	.
Salmonella	827843	.	A	G	.	.	.
Salmonella	835516	.	G	T	.	.	.
Salmonella	837364	.	G	A	.	.	.
Salmonella	869330	.	A	G	.	.	.
Salmonella	885256	.	C	T	.	.	.
Salmonella	888510	.	T	C	.	.	.
Salmonella	909366	.	T	A	.	.	.
Salmonella	913818	.	A	G	.	.	.
Salmonella	915004	.	G	A	.	.	.
Salmonella	919236	.	T	C	.	.	.
Salmonella	921845	.	C	T	.	.	.
Salmonella	926675	.	T	C	.	.	.
Salmonella	928371	.	A	G	.	.	.
Salmonella	933898	.	C	T	.	.	.
Salmonella	935446	.	T	C	.	.	.
Salmonella	954765	.	A	G	.	.	.
Salmonella	957356	.	C	A	.	.	.
Salmonella	969234	.	A	G	.	.	.
Salmonella	980930	.	G	A	.	.	.
Salmonella	989175	.	C	T	.	.	.
Salmonella	989528	.	G	T	.	.	.
Salmonella	994236	.	T	G	.	.	.
Salmonella	1018715	.	G	A	.	.	.
Salmonella	1025409	.	C	T	.	.	.
Salmonella	1029366	.	T	C	.	.	.
Salmonella	1051121	.	T	G	.	.	.
Salmonella	1063909	.	T	C	.	.	.
Salmonella	1071985	.	C	T	.	.	.
Salmonella	1072111	.	T	G	.	.	.
Salmonella	1079523	.	A	G	.	.	.
Salmonella	1080285	.	A	T	.	.	.
Salmonella	1087015	.	A	G	.	.	.
Salmonella	1087230	.	T	C	.	.	.
Salmonella	1087713	.	A	C	.	.	.
Salmonella	1111871	.	C	T	.	.	.
Salmonella	1113189	.	G	A	.	.	.
Salmonella	1113748	.	G	A	.	.	.
Salmonella	1121830	.	A	G	.	.	.
Salmonella	1122006	.	T	G	.	.	.
Salmonella	1123228	.	C	A	.	.	.
Salmonella	1127765	.	A	G	.	.	.
Salmonella	1131609	.	G	C	.	.	.
Salmonella	1135161	.	C	T	.	.	.
Salmonella	1135611	.	T	C	.	.	.
Salmonella	1172221	.	G	C	.	.	.
Salmonella	1178501	.	T	C	.	.	.
Salmonella	1183549	.	T	G	.	.	.
Salmonella	1184592	.	C	T	.	.	.
Salmonella	1186642	.	C	T	.	.	.
Salmonella	1186793	.	T	C	.	.	.
Salmonella	1190592	.	C	T	.	.	.
Salmonella	1192109	.	G	A	.	.	.
Salmonella	1192776	.	T	C	.	.	.
Salmonella	1199731	.	G	A	.	.	.
Salmonella	1203575	.	A	G	.	.	.
Salmonella	1207951	.	C	A	.	.	.
Salmonella	1238477	.	A	T	.	.	.
Salmonella	1245409	.	G	C	.	.	.
Salmonella	1273134	.	C	T	.	.	.
Salmonella	1273718	.	T	C	.	.	.
Salmonella	1274979	.	G	A	.	.	.
Salmonella	1275539	.	A	G	.	.	.
Salmonella	1278066	.	A	C	.	.	.
Salmonella	1306317	.	C	A	.	.	.
Salmonella	1307265	.	A	C	.	.	.
Salmonella	1310804	.	G	A	.	.	.
Salmonella	1322482	.	C	T	.	.	.
Salmonella	1355693	.	G	A	.	.	.
Salmonella	1357073	.	A	G	.	.	.
Salmonella	1366441	.	A	G	.	.	.
Salmonella	1370494	.	A	C	.	.	.
Salmonella	1371597	.	A	G	.	.	.
Salmonella	1372671	.	C	T	.	.	.
Salmonella	1378793	.	C	T	.	.	.
Salmonella	1383991	.	A	G	.	.	.
Salmonella	1389147	.	A	G	.	.	.
Salmonella	1393288	.	T	C	.	.	.
Salmonella	1396589	.	G	A	.	.	.
Salmonella	1400616	.	C	A	.	.	.
Salmonella	1408368	.	T	C	.	.	.
Salmonella	1428781	.	T	C	.	.	.
Salmonella	1430529	.	T	G	.	.	.
Salmonella	1435976	.	T	C	.	.	.
Salmonella	1439874	.	T	C	.	.	.
Salmonella	1443624	.	C	G	.	.	.
Salmonella	1445447	.	A	T	.	.	.
Salmonella	1445895	.	T	A	.	.	.
Salmonella	1476368	.	T	G	.	.	.
Salmonella	1477282	.	A	C	.	.	.
Salmonella	1486992	.	T	G	.	.	.
Salmonella	1488427	.	C	A	.	.	.
Salmonella	1492651	.	A	G	.	.	.
Salmonella	1498456	.	A	C	.	.	.
Salmonella	1500296	.	T	C	.	.	.
Salmonella	1503360	.	A	G	.	.	.
Salmonella	1514899	.	T	A	.	.	.
Salmonella	1530110	.	T	G	.	.	.
Salmonella	1533824	.	A	G	.	.	.
Salmonella	1535318	.	T	A	.	.	.
Salmonella	1569666	.	C	T	.	.	.
Salmonella	1579388	.	G	A	.	.	.
Salmonella	1590490	.	T	C	.	.	.
Salmonella	1601810	.	C	T	.	.	.
Salmonella	1606900	.	C	T	.	.	.
Salmonella	1608633	.	T	G	.	.	.
Salmonella	1610870	.	C	T	.	.	.
Salmonella	1614886	.	A	G	.	.	.
Salmonella	1616463	.	C	T	.	.	.
Salmonella	1621111	.	G	A	.	.	.
Salmonella	1621882	.	T	A	.	.	.
Salmonella	1627744	.	A	G	.	.	.
Salmonella	1628521	.	T	C	.	.	.
Salmonella	1634564	.	T	C	.	.	.
Salmonella	1635003	.	G	A	.	.	.
Salmonella	1646751	.	G	A	.	.	.
Salmonella	1654002	.	C	T	.	.	.
Salmonella	1664651	.	T	C	.	.	.
Salmonella	1666125	.	T	C	.	.	.
Salmonella	1673620	.	A	G	.	.	.
Salmonella	1675178	.	G	T	.	.	.
Salmonella	1678787	.	T	C	.	.	.
Salmonella	1691358	.	G	A	.	.	.
Salmonella	1708670	.	T	C	.	.	.
Salmonella	1730469	.	A	G	.	.	.
Salmonella	1735079	.	A	G	.	.	.
Salmonella	1744572	.	G	A	.	.	.
Salmonella	1749817	.	G	A	.	.	.
Salmonella	1761683	.	C	T	.	.	.
Salmonella	1767923	.	T	G	.	.	.
Salmonella	1771954	.	G	A	.	.	.
Salmonella	1784281	.	C	T	.	.	.
Salmonella	1787560	.	A	C	.	.	.
Salmonella	1796529	.	C	T	.	.	.
Salmonella	1799047	.	A	G	.	.	.
Salmonella	1800034	.	T	C	.	.	.
Salmonella	1815483	.	A	G	.	.	.
Salmonella	1821663	.	C	T	.	.	.
Salmonella	1833798	.	A	G	.	.	.
Salmonella	1851861	.	A	G	.	.	.
Salmonella	1855693	.	T	C	.	.	.
Salmonella	1856559	.	C	A	.	.	.
Salmonella	1876555	.	G	A	.	.	.
Salmonella	1884398	.	G	A	.	.	.
Salmonella	1886386	.	G	A	.	.	.
Salmonella	1900672	.	A	G	.	.	.
Salmonella	1914164	.	T	C	.	.	.
Salmonella	1926150	.	A	G	.	.	.
Salmonella	1934283	.	T	C	.	.	.
Salmonella	1939238	.	A	G	.	.	.
Salmonella	1943024	.	T	C	.	.	.
Salmonella	2017616	.	T	C	.	.	.
Salmonella	2019679	.	T	C	.	.	.
Salmonella	2026655	.	T	A	.	.	.
Salmonella	2027040	.	T	C	.	.	.
Salmonella	2033626	.	C	A	.	.	.
Salmonella	2050873	.	A	C	.	.	.
Salmonella	2052526	.	G	A	.	.	.
Salmonella	2053874	.	C	T	.	.	.
Salmonella	2054334	.	G	T	.	.	.
Salmonella	2059913	.	A	C	.	.	.
Salmonella	2060457	.	A	G	.	.	.
Salmonella	2068046	.	C	T	.	.	.
Salmonella	2075758	.	T	C	.	.	.
Salmonella	2079805	.	C	T	.	.	.
Salmonella	2080262	.	A	G	.	.	.
Salmonella	2104731	.	C	A	.	.	.
Salmonella	2156816	.	T	G	.	.	.
Salmonella	2161811	.	T	C	.	.	.
Salmonella	2164525	.	A	G	.	.	.
Salmonella	2166315	.	G	T	.	.	.
Salmonella	2180384	.	T	C	.	.	.
Salmonella	2181405	.	G	A	.	.	.
Salmonella	2194234	.	C	T	.	.	.
Salmonella	2195164	.	G	A	.	.	.
Salmonella	2197211	.	G	A	.	.	.
Salmonella	2213484	.	G	A	.	.	.
Salmonella	2232696	.	G	A	.	.	.
Salmonella	2235054	.	G	A	.	.	.
Salmonella	2235516	.	C	T	.	.	.
Salmonella	2235777	.	A	G	.	.	.
Salmonella	2238309	.	C	A	.	.	.
Salmonella	2244484	.	A	T	.	.	.
Salmonella	2258956	.	A	G	.	.	.
Salmonella	2278131	.	G	A	.	.	.
Salmonella	2279400	.	C	A	.	.	.
Salmonella	2283546	.	T	G	.	.	.
Salmonella	2286689	.	A	G	.	.	.
Salmonella	2294883	.	A	G	.	.	.
Salmonella	2299834	.	T	G	.	.	.
Salmonella	2321488	.	A	G	.	.	.
Salmonella	2322628	.	T	G	.	.	.
Salmonella	2326671	.	G	A	.	.	.
Salmonella	2329404	.	A	G	.	.	.
Salmonella	2333626	.	A	G	.	.	.
Salmonella	2338304	.	C	G	.	.	.
Salmonella	2348525	.	G	A	.	.	.
Salmonella	2353071	.	C	A	.	.	.
Salmonella	2362345	.	A	G	.	.	.
Salmonella	2366089	.	G	A	.	.	.
Salmonella	2373652	.	A	G	.	.	.
Salmonella	2377425	.	G	A	.	.	.
Salmonella	2383067	.	C	T	.	.	.
Salmonella	2394543	.	G	A	.	.	.
Salmonella	2424307	.	C	G	.	.	.
Salmonella	2426794	.	A	G	.	.	.
Salmonella	2428500	.	G	A	.	.	.
Salmonella	2437087	.	G	A	.	.	.
Salmonella	2439499	.	G	A	.	.	.
Salmonella	2459091	.	T	G	.	.	.
Salmonella	2459563	.	T	G	.	.	.
Salmonella	2462330	.	A	T	.	.	.
Salmonella	2485066	.	T	G	.	.	.
Salmonella	2485754	.	C	T	.	.	.
Salmonella	2486586	.	A	G	.	.	.
Salmonella	2486720	.	T	C	.	.	.
Salmonella	2489209	.	A	G	.	.	.
Salmonella	2512155	.	T	G	.	.	.
Salmonella	2513960	.	A	T	.	.	.
Salmonella	2528818	.	A	G	.	.	.
Salmonella	2535792	.	A	G	.	.	.
Salmonella	2551854	.	G	T	.	.	.
Salmonella	2565812	.	C	T	.	.	.
Salmonella	2567939	.	G	A	.	.	.
Salmonella	2569583	.	A	C	.	.	.
Salmonella	2578639	.	A	G	.	.	.
Salmonella	2586219	.	T	C	.	.	.
Salmonella	2610884	.	A	G	.	.	.
Salmonella	2615123	.	T	C	.	.	.
Salmonella	2620190	.	A	G	.	.	.
Salmonella	2626847	.	G	T	.	.	.
Salmonella	2626990	.	C	T	.	.	.
Salmonella	2631422	.	T	C	.	.	.
Salmonella	2632791	.	C	G	.	.	.
Salmonella	2640802	.	C	T	.	.	.
Salmonella	2652604	.	A	G	.	.	.
Salmonella	2652935	.	A	G	.	.	.
Salmonella	2658238	.	A	C	.	.	.
Salmonella	2666984	.	T	C	.	.	.
Salmonella	2674876	.	C	A	.	.	.
Salmonella	2679426	.	C	T	.	.	.
Salmonella	2682684	.	T	C	.	.	.
Salmonella	2685668	.	G	A	.	.	.
Salmonella	2698787	.	C	G	.	.	.
Salmonella	2699289	.	G	A	.	.	.
Salmonella	2700846	.	A	C	.	.	.
Salmonella	2701961	.	G	A	.	.	.
Salmonella	2708006	.	G	C	.	.	.
Salmonella	2711189	.	A	T	.	.	.
Salmonella	2726671	.	T	C	.	.	.
Salmonella	2747988	.	C	T	.	.	.
Salmonella	2784021	.	T	C	.	.	.
Salmonella	2786838	.	G	C	.	.	.
Salmonella	2792115	.	T	C	.	.	.
Salmonella	2849488	.	A	G	.	.	.
Salmonella	2858749	.	A	G	.	.	.
Salmonella	2881368	.	C	T	.	.	.
Salmonella	2899637	.	G	A	.	.	.
Salmonella	2914723	.	A	G	.	.	.
Salmonella	2922896	.	A	G	.	.	.
Salmonella	2923324	.	T	C	.	.	.
Salmonella	2926768	.	T	G	.	.	.
Salmonella	2929620	.	C	T	.	.	.
Salmonella	2938435	.	G	A	.	.	.
Salmonella	2945993	.	A	C	.	.	.
Salmonella	2958064	.	G	A	.	.	.
Salmonella	2958459	.	T	C	.	.	.
Salmonella	2960030	.	C	T	.	.	.
Salmonella	2973307	.	A	C	.	.	.
Salmonella	2978266	.	A	C	.	.	.
Salmonella	2992861	.	C	A	.	.	.
Salmonella	3004706	.	T	C	.	.	.
Salmonella	3007784	.	C	T	.	.	.
Salmonella	3028421	.	C	T	.	.	.
Salmonella	3029266	.	G	A	.	.	.
Salmonella	3036022	.	A	G	.	.	.
Salmonella	3036200	.	T	A	.	.	.
Salmonella	3048500	.	T	C	.	.	.
Salmonella	3056602	.	T	C	.	.	.
Salmonella	3087786	.	A	C	.	.	.
Salmonella	3090717	.	A	G	.	.	.
Salmonella	3093240	.	C	T	.	.	.
Salmonella	3099175	.	G	A	.	.	.
Salmonella	3099957	.	G	T	.	.	.
Salmonella	3108566	.	G	A	.	.	.
Salmonella	3113799	.	A	G	.	.	.
Salmonella	3113971	.	A	G	.	.	.
Salmonella	3116326	.	C	G	.	.	.
Salmonella	3118644	.	G	A	.	.	.
Salmonella	3120331	.	C	G	.	.	.
Salmonella	3130819	.	A	G	.	.	.
Salmonella	3135970	.	C	T	.	.	.
Salmonella	3154217	.	T	C	.	.	.
Salmonella	3154683	.	C	T	.	.	.
Salmonella	3170230	.	G	A	.	.	.
Salmonella	3171837	.	A	T	.	.	.
Salmonella	3176556	.	T	C	.	.	.
Salmonella	3178355	.	C	A	.	.	.
Salmonella	3183486	.	T	C	.	.	.
Salmonella	3185533	.	G	T	.	.	.
Salmonella	3213060	.	A	G	.	.	.
Salmonella	3220862	.	T	G	.	.	.
Salmonella	3225594	.	C	A	.	.	.
Salmonella	3225938	.	C	T	.	.	.
Salmonella	3229808	.	G	A	.	.	.
Salmonella	3244922	.	T	C	.	.	.
Salmonella	3246606	.	A	G	.	.	.
Salmonella	3248019	.	A	G	.	.	.
Salmonella	3260672	.	G	T	.	.	.
Salmonella	3267715	.	G	A	.	.	.
Salmonella	3269310	.	G	A	.	.	.
Salmonella	3274708	.	A	C	.	.	.
Salmonella	3276600	.	C	T	.	.	.
Salmonella	3278104	.	T	C	.	.	.
Salmonella	3278629	.	A	G	.	.	.
Salmonella	3279156	.	C	T	.	.	.
Salmonella	3286222	.	G	A	.	.	.
Salmonella	3289345	.	T	G	.	.	.
Salmonella	3290067	.	T	G	.	.	.
Salmonella	3292966	.	A	C	.	.	.
Salmonella	3304040	.	C	T	.	.	.
Salmonella	3305249	.	A	G	.	.	.
Salmonella	3306315	.	C	A	.	.	.
Salmonella	3307915	.	C	T	.	.	.
Salmonella	3308767	.	C	T	.	.	.
Salmonella	3310504	.	C	T	.	.	.
Salmonella	3312208	.	C	T	.	.	.
Salmonella	3312578	.	G	A	.	.	.
Salmonella	3314839	.	A	C	.	.	.
Salmonella	3324283	.	A	G	.	.	.
Salmonella	3330510	.	A	T	.	.	.
Salmonella	3332241	.	C	T	.	.	.
Salmonella	3341294	.	G	T	.	.	.
Salmonella	3356222	.	G	T	.	.	.
Salmonella	3356404	.	T	C	.	.	.
Salmonella	3360664	.	T	C	.	.	.
Salmonella	3367847	.	T	C	.	.	.
Salmonella	3369340	.	A	G	.	.	.
Salmonella	3370556	.	G	A	.	.	.
Salmonella	3376933	.	A	G	.	.	.
Salmonella	3381864	.	A	C	.	.	.
Salmonella	3383951	.	G	A	.	.	.
Salmonella	3385743	.	T	G	.	.	.
Salmonella	3394882	.	G	T	.	.	.
Salmonella	3408651	.	G	T	.	.	.
Salmonella	3417653	.	G	T	.	.	.
Salmonella	3431037	.	A	G	.	.	.
Salmonella	3439354	.	G	A	.	.	.
Salmonella	3451753	.	T	C	.	.	.
Salmonella	3457316	.	T	C	.	.	.
Salmonella	3469499	.	T	C	.	.	.
Salmonella	3478207	.	G	A	.	.	.
Salmonella	3479158	.	G	A	.	.	.
Salmonella	3480742	.	C	T	.	.	.
Salmonella	3500139	.	T	C	.	.	.
Salmonella	3514382	.	A	T	.	.	.
Salmonella	3517437	.	A	G	.	.	.
Salmonella	3526545	.	T	C	.	.	.
Salmonella	3538574	.	T	C	.	.	.
Salmonella	3543033	.	G	T	.	.	.
Salmonella	3544415	.	C	T	.	.	.
Salmonella	3548636	.	G	T	.	.	.
Salmonella	3571580	.	C	T	.	.	.
Salmonella	3588432	.	A	G	.	.	.
Salmonella	3637910	.	A	G	.	.	.
Salmonella	3649498	.	T	C	.	.	.
Salmonella	3650425	.	C	T	.	.	.
Salmonella	3661897	.	T	C	.	.	.
Salmonella	3666506	.	A	G	.	.	.
Salmonella	3673914	.	A	T	.	.	.
Salmonella	3674191	.	A	G	.	.	.
Salmonella	3684066	.	G	A	.	.	.
Salmonella	3695819	.	A	G	.	.	.
Salmonella	3696798	.	T	G	.	.	.
Salmonella	3713668	.	T	G	.	.	.
Salmonella	3722214	.	A	C	.	.	.
Salmonella	3749026	.	A	C	.	.	.
Salmonella	3760184	.	C	T	.	.	.
Salmonella	3768145	.	G	A	.	.	.
Salmonella	3772791	.	G	A	.	.	.
Salmonella	3774568	.	A	G	.	.	.
Salmonella	3778342	.	C	T	.	.	.
Salmonella	3779111	.	T	C	.	.	.
Salmonella	3797069	.	A	G	.	.	.
Salmonella	3804499	.	T	C	.	.	.
Salmonella	3809251	.	A	G	.	.	.
Salmonella	3819122	.	G	A	.	.	.
Salmonella	3825675	.	A	G	.	.	.
Salmonella	3828007	.	C	T	.	.	.
Salmonella	3828288	.	A	G	.	.	.
Salmonella	3856042	.	A	G	.	.	.
Salmonella	3861531	.	T	G	.	.	.
Salmonella	3864389	.	C	A	.	.	.
Salmonella	3889363	.	A	G	.	.	.
Salmonella	3892038	.	G	A	.	.	.
Salmonella	3907906	.	G	A	.	.	.
Salmonella	3911535	.	C	A	.	.	.
Salmonella	3914081	.	C	G	.	.	.
Salmonella	3917217	.	A	G	.	.	.
Salmonella	3924274	.	C	T	.	.	.
Salmonella	3928363	.	T	C	.	.	.
Salmonella	3932342	.	T	C	.	.	.
Salmonella	3964775	.	C	T	.	.	.
Salmonella	3995550	.	G	A	.	.	.
Salmonella	3999352	.	A	T	.	.	.
Salmonella	4013428	.	A	G	.	.	.
Salmonella	4015451	.	C	T	.	.	.
Salmonella	4024973	.	A	G	.	.	.
Salmonella	4032866	.	G	A	.	.	.
Salmonella	4036999	.	A	G	.	.	.
Salmonella	4047603	.	T	G	.	.	.
Salmonella	4067468	.	A	T	.	.	.
Salmonella	4070867	.	A	G	.	.	.
Salmonella	4074186	.	G	A	.	.	.
Salmonella	4133403	.	A	G	.	.	.
Salmonella	4144885	.	G	T	.	.	.
Salmonella	4173565	.	A	G	.	.	.
Salmonella	4189239	.	A	G	.	.	.
Salmonella	4191107	.	A	G	.	.	.
Salmonella	4204507	.	A	G	.	.	.
Salmonella	4228326	.	T	C	.	.	.
Salmonella	4236592	.	T	A	.	.	.
Salmonella	4244941	.	C	T	.	.	.
Salmonella	4245586	.	C	T	.	.	.
Salmonella	4252966	.	A	C	.	.	.
Salmonella	4253969	.	G	A	.	.	.
Salmonella	4260353	.	A	G	.	.	.
Salmonella	4260721	.	C	T	.	.	.
Salmonella	4274230	.	T	C	.	.	.
Salmonella	4288809	.	G	T	.	.	.
Salmonella	4296301	.	A	G	.	.	.
Salmonella	4314148	.	T	C	.	.	.
Salmonella	4315650	.	G	T	.	.	.
Salmonella	4316653	.	T	A	.	.	.
Salmonella	4322045	.	C	T	.	.	.
Salmonella	4323436	.	T	C	.	.	.
Salmonella	4328946	.	A	C	.	.	.
Salmonella	4338836	.	T	A	.	.	.
Salmonella	4339069	.	A	G	.	.	.
Salmonella	4344818	.	C	T	.	.	.
Salmonella	4347722	.	A	G	.	.	.
Salmonella	4367489	.	A	G	.	.	.
Salmonella	4374749	.	A	G	.	.	.
Salmonella	4392378	.	G	C	.	.	.
Salmonella	4404538	.	C	G	.	.	.
Salmonella	4419359	.	T	C	.	.	.
Salmonella	4436398	.	C	T	.	.	.
Salmonella	4448627	.	A	G	.	.	.
Salmonella	4456506	.	T	C	.	.	.
Salmonella	4481753	.	T	C	.	.	.
Salmonella	4522527	.	T	C	.	.	.
Salmonella	4524783	.	T	G	.	.	.
Salmonella	4542300	.	T	C	.	.	.
Salmonella	4553236	.	A	G	.	.	.
Salmonella	4564947	.	G	A	.	.	.
Salmonella	4601575	.	T	A	.	.	.
Salmonella	4605710	.	T	C	.	.	.
Salmonella	4608127	.	C	A	.	.	.
Salmonella	4618037	.	A	C	.	.	.
Salmonella	4631454	.	A	G	.	.	.
Salmonella	4635664	.	A	G	.	.	.
Salmonella	4637919	.	T	A	.	.	.
Salmonella	4646992	.	C	T	.	.	.
Salmonella	4647846	.	G	A	.	.	.
Salmonella	4652217	.	A	G	.	.	.
Salmonella	4653093	.	A	C	.	.	.
Salmonella	4657590	.	T	G	.	.	.
Salmonella	4666207	.	C	T	.	.	.
Salmonella	4675053	.	A	C	.	.	.
Salmonella	4679939	.	G	T	.	.	.
Salmonella	4690700	.	A	G	.	.	.
Salmonella	4694821	.	T	C	.	.	.
Salmonella	4697110	.	C	T	.	.	.
Salmonella	4698674	.	T	C	.	.	.
Salmonella	4706444	.	G	A	.	.	.
Salmonella	4713680	.	A	G	.	.	.
Salmonella	4715957	.	T	C	.	.	.
Salmonella	4717284	.	G	T	.	.	.
Salmonella	4739165	.	T	C	.	.	.
Salmonella	4740316	.	A	G	.	.	.
Salmonella	4745910	.	A	G	.	.	.
Salmonella	4749730	.	A	G	.	.	.
Salmonella	4753537	.	C	A	.	.	.
Salmonella	4755993	.	A	G	.	.	.
Salmonella	4767282	.	A	G	.	.	.
Salmonella	4793757	.	G	T	.	.	.
Salmonella	4793991	.	C	T	.	.	.
Salmonella	4822076	.	A	G	.	.	.
Salmonella	4824934	.	A	G	.	.	.
Salmonella	4826597	.	G	A	.	.	.
Salmonella	4849647	.	T	C	.	.	.
Salmonella	4854242	.	C	T	.	.	.
Salmonella	4854451	.	A	C	.	.	.
Salmonella	4855479	.	A	G	.	.	.
Salmonella	4862668	.	C	T	.	.	.
Salmonella	4877113	.	C	G	.	.	.
Salmonella	4877949	.	A	G	.	.	.
Salmonella	4892872	.	C	T	.	.	.
Salmonella	4893186	.	A	G	.	.	.
Salmonella	4896709	.	C	T	.	.	.
Salmonella	4897276	.	T	C	.	.	.
Salmonella	4903456	.	T	C	.	.	.
Salmonella	4908136	.	G	A	.	.	.
Salmonella	4917027	.	C	T	.	.	.
Salmonella	4927077	.	C	T	.	.	.
Salmonella	4927985	.	T	C	.	.	.
Salmonella	4931054	.	G	A	.	.	.

## Sheet: CGE - CDC 2010K-1587
#CHROM	POS	ID	REF	ALT	QUAL	FILTER	INFO	CDC_2010K_1587
Salmonella	8163	.	G	A	.	.	.
Salmonella	9725	.	G	A	.	.	.
Salmonella	25723	.	T	C	.	.	.
Salmonella	27185	.	T	C	.	.	.
Salmonella	29156	.	G	A	.	.	.
Salmonella	30694	.	T	C	.	.	.
Salmonella	35844	.	G	A	.	.	.
Salmonella	39957	.	A	G	.	.	.
Salmonella	42538	.	C	A	.	.	.
Salmonella	43577	.	A	G	.	.	.
Salmonella	48381	.	C	T	.	.	.
Salmonella	57550	.	T	C	.	.	.
Salmonella	68394	.	T	A	.	.	.
Salmonella	88847	.	A	G	.	.	.
Salmonella	98148	.	A	G	.	.	.
Salmonella	99427	.	C	A	.	.	.
Salmonella	109559	.	G	C	.	.	.
Salmonella	117662	.	A	G	.	.	.
Salmonella	120746	.	T	C	.	.	.
Salmonella	120880	.	T	C	.	.	.
Salmonella	127902	.	A	G	.	.	.
Salmonella	142475	.	G	A	.	.	.
Salmonella	154978	.	A	C	.	.	.
Salmonella	168067	.	A	G	.	.	.
Salmonella	174734	.	C	T	.	.	.
Salmonella	188826	.	T	C	.	.	.
Salmonella	193611	.	T	C	.	.	.
Salmonella	205486	.	C	A	.	.	.
Salmonella	207247	.	G	T	.	.	.
Salmonella	217157	.	A	G	.	.	.
Salmonella	218113	.	T	C	.	.	.
Salmonella	224368	.	T	C	.	.	.
Salmonella	230369	.	T	G	.	.	.
Salmonella	234794	.	T	C	.	.	.
Salmonella	241390	.	T	C	.	.	.
Salmonella	257184	.	C	T	.	.	.
Salmonella	266399	.	T	C	.	.	.
Salmonella	274613	.	A	G	.	.	.
Salmonella	277975	.	A	G	.	.	.
Salmonella	282230	.	G	A	.	.	.
Salmonella	285510	.	G	A	.	.	.
Salmonella	290875	.	T	C	.	.	.
Salmonella	298836	.	A	T	.	.	.
Salmonella	309087	.	G	A	.	.	.
Salmonella	318683	.	A	C	.	.	.
Salmonella	319407	.	G	A	.	.	.
Salmonella	328323	.	G	A	.	.	.
Salmonella	329289	.	G	T	.	.	.
Salmonella	330901	.	C	A	.	.	.
Salmonella	332322	.	T	A	.	.	.
Salmonella	339223	.	C	T	.	.	.
Salmonella	343132	.	T	G	.	.	.
Salmonella	345683	.	A	G	.	.	.
Salmonella	347167	.	A	T	.	.	.
Salmonella	414074	.	T	C	.	.	.
Salmonella	415459	.	T	C	.	.	.
Salmonella	416838	.	G	T	.	.	.
Salmonella	421731	.	C	T	.	.	.
Salmonella	424003	.	T	C	.	.	.
Salmonella	425011	.	C	T	.	.	.
Salmonella	434231	.	A	T	.	.	.
Salmonella	444433	.	C	T	.	.	.
Salmonella	453673	.	A	G	.	.	.
Salmonella	455722	.	T	C	.	.	.
Salmonella	464049	.	A	G	.	.	.
Salmonella	466950	.	A	C	.	.	.
Salmonella	483769	.	C	A	.	.	.
Salmonella	485855	.	T	G	.	.	.
Salmonella	497483	.	C	G	.	.	.
Salmonella	501767	.	T	A	.	.	.
Salmonella	504876	.	G	A	.	.	.
Salmonella	528907	.	A	T	.	.	.
Salmonella	529044	.	C	T	.	.	.
Salmonella	547221	.	A	G	.	.	.
Salmonella	553748	.	C	T	.	.	.
Salmonella	555745	.	T	C	.	.	.
Salmonella	573056	.	C	A	.	.	.
Salmonella	577759	.	G	T	.	.	.
Salmonella	585712	.	A	C	.	.	.
Salmonella	592739	.	T	C	.	.	.
Salmonella	593462	.	T	A	.	.	.
Salmonella	599082	.	T	C	.	.	.
Salmonella	603039	.	T	C	.	.	.
Salmonella	618794	.	T	G	.	.	.
Salmonella	625984	.	G	A	.	.	.
Salmonella	627697	.	C	A	.	.	.
Salmonella	633257	.	C	T	.	.	.
Salmonella	635238	.	C	T	.	.	.
Salmonella	645278	.	A	G	.	.	.
Salmonella	656631	.	G	T	.	.	.
Salmonella	659844	.	C	T	.	.	.
Salmonella	668699	.	T	C	.	.	.
Salmonella	677560	.	C	T	.	.	.
Salmonella	692349	.	G	A	.	.	.
Salmonella	693267	.	T	C	.	.	.
Salmonella	693601	.	T	G	.	.	.
Salmonella	695360	.	A	G	.	.	.
Salmonella	711484	.	C	T	.	.	.
Salmonella	715140	.	T	C	.	.	.
Salmonella	717777	.	A	G	.	.	.
Salmonella	718592	.	C	A	.	.	.
Salmonella	719305	.	A	G	.	.	.
Salmonella	727482	.	T	C	.	.	.
Salmonella	732677	.	C	T	.	.	.
Salmonella	733720	.	T	C	.	.	.
Salmonella	735548	.	G	C	.	.	.
Salmonella	741716	.	T	C	.	.	.
Salmonella	745287	.	A	C	.	.	.
Salmonella	749521	.	C	A	.	.	.
Salmonella	750908	.	C	A	.	.	.
Salmonella	757369	.	G	A	.	.	.
Salmonella	763967	.	T	C	.	.	.
Salmonella	776607	.	A	G	.	.	.
Salmonella	777940	.	T	G	.	.	.
Salmonella	793516	.	T	G	.	.	.
Salmonella	803689	.	A	G	.	.	.
Salmonella	818873	.	C	T	.	.	.
Salmonella	827843	.	A	G	.	.	.
Salmonella	835516	.	G	T	.	.	.
Salmonella	839448	.	A	G	.	.	.
Salmonella	865941	.	C	T	.	.	.
Salmonella	869330	.	A	G	.	.	.
Salmonella	888510	.	T	C	.	.	.
Salmonella	904597	.	G	T	.	.	.
Salmonella	909366	.	T	A	.	.	.
Salmonella	913818	.	A	G	.	.	.
Salmonella	915004	.	G	A	.	.	.
Salmonella	919236	.	T	C	.	.	.
Salmonella	921845	.	C	T	.	.	.
Salmonella	923341	.	A	C	.	.	.
Salmonella	926675	.	T	C	.	.	.
Salmonella	935446	.	T	C	.	.	.
Salmonella	952876	.	C	T	.	.	.
Salmonella	954765	.	A	G	.	.	.
Salmonella	957356	.	C	A	.	.	.
Salmonella	969234	.	A	G	.	.	.
Salmonella	969714	.	G	T	.	.	.
Salmonella	971236	.	T	G	.	.	.
Salmonella	989175	.	C	T	.	.	.
Salmonella	989528	.	G	T	.	.	.
Salmonella	994236	.	T	G	.	.	.
Salmonella	1002315	.	C	A	.	.	.
Salmonella	1018715	.	G	A	.	.	.
Salmonella	1025409	.	C	T	.	.	.
Salmonella	1025961	.	A	T	.	.	.
Salmonella	1029366	.	T	C	.	.	.
Salmonella	1050355	.	T	C	.	.	.
Salmonella	1051121	.	T	G	.	.	.
Salmonella	1063909	.	T	C	.	.	.
Salmonella	1071985	.	C	T	.	.	.
Salmonella	1072111	.	T	G	.	.	.
Salmonella	1080285	.	A	T	.	.	.
Salmonella	1087015	.	A	G	.	.	.
Salmonella	1087230	.	T	C	.	.	.
Salmonella	1087713	.	A	C	.	.	.
Salmonella	1094477	.	T	C	.	.	.
Salmonella	1095231	.	C	A	.	.	.
Salmonella	1095442	.	A	G	.	.	.
Salmonella	1095750	.	C	T	.	.	.
Salmonella	1096127	.	C	A	.	.	.
Salmonella	1096286	.	T	C	.	.	.
Salmonella	1111871	.	C	T	.	.	.
Salmonella	1113189	.	G	A	.	.	.
Salmonella	1122006	.	T	G	.	.	.
Salmonella	1123228	.	C	A	.	.	.
Salmonella	1127765	.	A	G	.	.	.
Salmonella	1135161	.	C	T	.	.	.
Salmonella	1135611	.	T	C	.	.	.
Salmonella	1172221	.	G	C	.	.	.
Salmonella	1175405	.	C	T	.	.	.
Salmonella	1178501	.	T	C	.	.	.
Salmonella	1183549	.	T	G	.	.	.
Salmonella	1184592	.	C	T	.	.	.
Salmonella	1186642	.	C	T	.	.	.
Salmonella	1186793	.	T	C	.	.	.
Salmonella	1192776	.	T	C	.	.	.
Salmonella	1199731	.	G	A	.	.	.
Salmonella	1205083	.	A	G	.	.	.
Salmonella	1207951	.	C	A	.	.	.
Salmonella	1216681	.	G	A	.	.	.
Salmonella	1237733	.	C	T	.	.	.
Salmonella	1238477	.	A	T	.	.	.
Salmonella	1245409	.	G	C	.	.	.
Salmonella	1275539	.	A	G	.	.	.
Salmonella	1278066	.	A	C	.	.	.
Salmonella	1286336	.	A	G	.	.	.
Salmonella	1306317	.	C	A	.	.	.
Salmonella	1307265	.	A	C	.	.	.
Salmonella	1310804	.	G	A	.	.	.
Salmonella	1318183	.	G	A	.	.	.
Salmonella	1320149	.	A	G	.	.	.
Salmonella	1355693	.	G	A	.	.	.
Salmonella	1357073	.	A	G	.	.	.
Salmonella	1366076	.	T	C	.	.	.
Salmonella	1366441	.	A	G	.	.	.
Salmonella	1370494	.	A	C	.	.	.
Salmonella	1371597	.	A	G	.	.	.
Salmonella	1372671	.	C	T	.	.	.
Salmonella	1378793	.	C	T	.	.	.
Salmonella	1383991	.	A	G	.	.	.
Salmonella	1389147	.	A	G	.	.	.
Salmonella	1393288	.	T	C	.	.	.
Salmonella	1396589	.	G	A	.	.	.
Salmonella	1400616	.	C	A	.	.	.
Salmonella	1407535	.	T	A	.	.	.
Salmonella	1408368	.	T	C	.	.	.
Salmonella	1414960	.	C	T	.	.	.
Salmonella	1428781	.	T	C	.	.	.
Salmonella	1430529	.	T	G	.	.	.
Salmonella	1435976	.	T	C	.	.	.
Salmonella	1439874	.	T	C	.	.	.
Salmonella	1445447	.	A	T	.	.	.
Salmonella	1445895	.	T	A	.	.	.
Salmonella	1467526	.	G	T	.	.	.
Salmonella	1477282	.	A	C	.	.	.
Salmonella	1486992	.	T	G	.	.	.
Salmonella	1488427	.	C	A	.	.	.
Salmonella	1492651	.	A	G	.	.	.
Salmonella	1498456	.	A	C	.	.	.
Salmonella	1500296	.	T	C	.	.	.
Salmonella	1503360	.	A	G	.	.	.
Salmonella	1509509	.	A	G	.	.	.
Salmonella	1514899	.	T	A	.	.	.
Salmonella	1533824	.	A	G	.	.	.
Salmonella	1569666	.	C	T	.	.	.
Salmonella	1571775	.	C	T	.	.	.
Salmonella	1579388	.	G	A	.	.	.
Salmonella	1590490	.	T	C	.	.	.
Salmonella	1601810	.	C	T	.	.	.
Salmonella	1608633	.	T	G	.	.	.
Salmonella	1610870	.	C	T	.	.	.
Salmonella	1614886	.	A	G	.	.	.
Salmonella	1615480	.	G	A	.	.	.
Salmonella	1616463	.	C	T	.	.	.
Salmonella	1621882	.	T	A	.	.	.
Salmonella	1622399	.	C	A	.	.	.
Salmonella	1627744	.	A	G	.	.	.
Salmonella	1628521	.	T	C	.	.	.
Salmonella	1634564	.	T	C	.	.	.
Salmonella	1635003	.	G	A	.	.	.
Salmonella	1646751	.	G	A	.	.	.
Salmonella	1654002	.	C	T	.	.	.
Salmonella	1659670	.	A	C	.	.	.
Salmonella	1664651	.	T	C	.	.	.
Salmonella	1666125	.	T	C	.	.	.
Salmonella	1673620	.	A	G	.	.	.
Salmonella	1678787	.	T	C	.	.	.
Salmonella	1682213	.	G	A	.	.	.
Salmonella	1690225	.	G	A	.	.	.
Salmonella	1691358	.	G	A	.	.	.
Salmonella	1692270	.	C	T	.	.	.
Salmonella	1697292	.	C	T	.	.	.
Salmonella	1708039	.	C	T	.	.	.
Salmonella	1708670	.	T	C	.	.	.
Salmonella	1730469	.	A	G	.	.	.
Salmonella	1735079	.	A	G	.	.	.
Salmonella	1744572	.	G	A	.	.	.
Salmonella	1749817	.	G	A	.	.	.
Salmonella	1761683	.	C	T	.	.	.
Salmonella	1767923	.	T	G	.	.	.
Salmonella	1771954	.	G	A	.	.	.
Salmonella	1774420	.	G	A	.	.	.
Salmonella	1778454	.	C	T	.	.	.
Salmonella	1784281	.	C	T	.	.	.
Salmonella	1792372	.	G	A	.	.	.
Salmonella	1796529	.	C	T	.	.	.
Salmonella	1798869	.	A	C	.	.	.
Salmonella	1799047	.	A	G	.	.	.
Salmonella	1800034	.	T	C	.	.	.
Salmonella	1808883	.	G	T	.	.	.
Salmonella	1813184	.	A	G	.	.	.
Salmonella	1815483	.	A	G	.	.	.
Salmonella	1821663	.	C	T	.	.	.
Salmonella	1833741	.	T	C	.	.	.
Salmonella	1834446	.	G	A	.	.	.
Salmonella	1851861	.	A	G	.	.	.
Salmonella	1855693	.	T	C	.	.	.
Salmonella	1871816	.	C	A	.	.	.
Salmonella	1876555	.	G	A	.	.	.
Salmonella	1886386	.	G	A	.	.	.
Salmonella	1891095	.	C	T	.	.	.
Salmonella	1900672	.	A	G	.	.	.
Salmonella	1914164	.	T	C	.	.	.
Salmonella	1926150	.	A	G	.	.	.
Salmonella	1934283	.	T	C	.	.	.
Salmonella	1939238	.	A	G	.	.	.
Salmonella	1943024	.	T	C	.	.	.
Salmonella	2009983	.	G	T	.	.	.
Salmonella	2010482	.	C	T	.	.	.
Salmonella	2017616	.	T	C	.	.	.
Salmonella	2019679	.	T	C	.	.	.
Salmonella	2027040	.	T	C	.	.	.
Salmonella	2033626	.	C	A	.	.	.
Salmonella	2050873	.	A	C	.	.	.
Salmonella	2052526	.	G	A	.	.	.
Salmonella	2053874	.	C	T	.	.	.
Salmonella	2059913	.	A	C	.	.	.
Salmonella	2060457	.	A	G	.	.	.
Salmonella	2066445	.	C	A	.	.	.
Salmonella	2075758	.	T	C	.	.	.
Salmonella	2080262	.	A	G	.	.	.
Salmonella	2156816	.	T	G	.	.	.
Salmonella	2158158	.	G	T	.	.	.
Salmonella	2161811	.	T	C	.	.	.
Salmonella	2163291	.	T	C	.	.	.
Salmonella	2164525	.	A	G	.	.	.
Salmonella	2166315	.	G	T	.	.	.
Salmonella	2173170	.	G	A	.	.	.
Salmonella	2180384	.	T	C	.	.	.
Salmonella	2195164	.	G	A	.	.	.
Salmonella	2197211	.	G	A	.	.	.
Salmonella	2235054	.	G	A	.	.	.
Salmonella	2235516	.	C	T	.	.	.
Salmonella	2235777	.	A	G	.	.	.
Salmonella	2236717	.	G	A	.	.	.
Salmonella	2258956	.	A	G	.	.	.
Salmonella	2274915	.	G	T	.	.	.
Salmonella	2279400	.	C	A	.	.	.
Salmonella	2283546	.	T	G	.	.	.
Salmonella	2286689	.	A	G	.	.	.
Salmonella	2294883	.	A	G	.	.	.
Salmonella	2299834	.	T	G	.	.	.
Salmonella	2303385	.	C	T	.	.	.
Salmonella	2315432	.	G	A	.	.	.
Salmonella	2321488	.	A	G	.	.	.
Salmonella	2322628	.	T	G	.	.	.
Salmonella	2326671	.	G	A	.	.	.
Salmonella	2329404	.	A	G	.	.	.
Salmonella	2333626	.	A	G	.	.	.
Salmonella	2353071	.	C	A	.	.	.
Salmonella	2362345	.	A	G	.	.	.
Salmonella	2365152	.	C	A	.	.	.
Salmonella	2365616	.	G	A	.	.	.
Salmonella	2373652	.	A	G	.	.	.
Salmonella	2376897	.	C	A	.	.	.
Salmonella	2424307	.	C	G	.	.	.
Salmonella	2426794	.	A	G	.	.	.
Salmonella	2437087	.	G	A	.	.	.
Salmonella	2459091	.	T	G	.	.	.
Salmonella	2459563	.	T	G	.	.	.
Salmonella	2462330	.	A	T	.	.	.
Salmonella	2471785	.	G	T	.	.	.
Salmonella	2473083	.	A	G	.	.	.
Salmonella	2485066	.	T	G	.	.	.
Salmonella	2486586	.	A	G	.	.	.
Salmonella	2486720	.	T	C	.	.	.
Salmonella	2495745	.	C	T	.	.	.
Salmonella	2512155	.	T	G	.	.	.
Salmonella	2513960	.	A	T	.	.	.
Salmonella	2521552	.	G	A	.	.	.
Salmonella	2528818	.	A	G	.	.	.
Salmonella	2551854	.	G	T	.	.	.
Salmonella	2567939	.	G	A	.	.	.
Salmonella	2569583	.	A	C	.	.	.
Salmonella	2578639	.	A	G	.	.	.
Salmonella	2586219	.	T	C	.	.	.
Salmonella	2610884	.	A	G	.	.	.
Salmonella	2615123	.	T	C	.	.	.
Salmonella	2620190	.	A	G	.	.	.
Salmonella	2621063	.	C	T	.	.	.
Salmonella	2625729	.	G	A	.	.	.
Salmonella	2626847	.	G	T	.	.	.
Salmonella	2626990	.	C	T	.	.	.
Salmonella	2629073	.	G	A	.	.	.
Salmonella	2631422	.	T	C	.	.	.
Salmonella	2632791	.	C	G	.	.	.
Salmonella	2648680	.	T	G	.	.	.
Salmonella	2652604	.	A	G	.	.	.
Salmonella	2652935	.	A	G	.	.	.
Salmonella	2658238	.	A	C	.	.	.
Salmonella	2666984	.	T	C	.	.	.
Salmonella	2674876	.	C	A	.	.	.
Salmonella	2679426	.	C	T	.	.	.
Salmonella	2682684	.	T	C	.	.	.
Salmonella	2685668	.	G	A	.	.	.
Salmonella	2698787	.	C	G	.	.	.
Salmonella	2699289	.	G	A	.	.	.
Salmonella	2700846	.	A	C	.	.	.
Salmonella	2701961	.	G	A	.	.	.
Salmonella	2708006	.	G	C	.	.	.
Salmonella	2711189	.	A	T	.	.	.
Salmonella	2718499	.	G	A	.	.	.
Salmonella	2729643	.	C	G	.	.	.
Salmonella	2784021	.	T	C	.	.	.
Salmonella	2786838	.	G	C	.	.	.
Salmonella	2792115	.	T	C	.	.	.
Salmonella	2849488	.	A	G	.	.	.
Salmonella	2858749	.	A	G	.	.	.
Salmonella	2881368	.	C	T	.	.	.
Salmonella	2891789	.	G	A	.	.	.
Salmonella	2899637	.	G	A	.	.	.
Salmonella	2914723	.	A	G	.	.	.
Salmonella	2923324	.	T	C	.	.	.
Salmonella	2925726	.	T	C	.	.	.
Salmonella	2926768	.	T	G	.	.	.
Salmonella	2929620	.	C	T	.	.	.
Salmonella	2945993	.	A	C	.	.	.
Salmonella	2958064	.	G	A	.	.	.
Salmonella	2958459	.	T	C	.	.	.
Salmonella	2960030	.	C	T	.	.	.
Salmonella	2973307	.	A	C	.	.	.
Salmonella	2978266	.	A	C	.	.	.
Salmonella	3007784	.	C	T	.	.	.
Salmonella	3022293	.	G	A	.	.	.
Salmonella	3036022	.	A	G	.	.	.
Salmonella	3036200	.	T	A	.	.	.
Salmonella	3047827	.	C	T	.	.	.
Salmonella	3048500	.	T	C	.	.	.
Salmonella	3087786	.	A	C	.	.	.
Salmonella	3090717	.	A	G	.	.	.
Salmonella	3093240	.	C	T	.	.	.
Salmonella	3097425	.	G	T	.	.	.
Salmonella	3099175	.	G	A	.	.	.
Salmonella	3099662	.	A	G	.	.	.
Salmonella	3099957	.	G	T	.	.	.
Salmonella	3108566	.	G	A	.	.	.
Salmonella	3113799	.	A	G	.	.	.
Salmonella	3113971	.	A	G	.	.	.
Salmonella	3115949	.	C	T	.	.	.
Salmonella	3116326	.	C	G	.	.	.
Salmonella	3118644	.	G	A	.	.	.
Salmonella	3130819	.	A	G	.	.	.
Salmonella	3137909	.	G	T	.	.	.
Salmonella	3160950	.	C	A	.	.	.
Salmonella	3163182	.	G	T	.	.	.
Salmonella	3165737	.	T	G	.	.	.
Salmonella	3171238	.	G	A	.	.	.
Salmonella	3171837	.	A	T	.	.	.
Salmonella	3176556	.	T	C	.	.	.
Salmonella	3178355	.	C	A	.	.	.
Salmonella	3183486	.	T	C	.	.	.
Salmonella	3205996	.	C	T	.	.	.
Salmonella	3213060	.	A	G	.	.	.
Salmonella	3220862	.	T	G	.	.	.
Salmonella	3225594	.	C	A	.	.	.
Salmonella	3225938	.	C	T	.	.	.
Salmonella	3229808	.	G	A	.	.	.
Salmonella	3244922	.	T	C	.	.	.
Salmonella	3246606	.	A	G	.	.	.
Salmonella	3248019	.	A	G	.	.	.
Salmonella	3269310	.	G	A	.	.	.
Salmonella	3274708	.	A	C	.	.	.
Salmonella	3276600	.	C	T	.	.	.
Salmonella	3278104	.	T	C	.	.	.
Salmonella	3278629	.	A	G	.	.	.
Salmonella	3279156	.	C	T	.	.	.
Salmonella	3284480	.	G	A	.	.	.
Salmonella	3284591	.	G	A	.	.	.
Salmonella	3284831	.	C	A	.	.	.
Salmonella	3286222	.	G	A	.	.	.
Salmonella	3289345	.	T	G	.	.	.
Salmonella	3290067	.	T	G	.	.	.
Salmonella	3292966	.	A	C	.	.	.
Salmonella	3294868	.	T	C	.	.	.
Salmonella	3304040	.	C	T	.	.	.
Salmonella	3305089	.	G	A	.	.	.
Salmonella	3305249	.	A	G	.	.	.
Salmonella	3307915	.	C	T	.	.	.
Salmonella	3310504	.	C	T	.	.	.
Salmonella	3312578	.	G	A	.	.	.
Salmonella	3314839	.	A	C	.	.	.
Salmonella	3324283	.	A	G	.	.	.
Salmonella	3332241	.	C	T	.	.	.
Salmonella	3341294	.	G	T	.	.	.
Salmonella	3360664	.	T	C	.	.	.
Salmonella	3367847	.	T	C	.	.	.
Salmonella	3369340	.	A	G	.	.	.
Salmonella	3376933	.	A	G	.	.	.
Salmonella	3381864	.	A	C	.	.	.
Salmonella	3383951	.	G	A	.	.	.
Salmonella	3385743	.	T	G	.	.	.
Salmonella	3400546	.	C	T	.	.	.
Salmonella	3408533	.	C	T	.	.	.
Salmonella	3417653	.	G	T	.	.	.
Salmonella	3431037	.	A	G	.	.	.
Salmonella	3432624	.	G	A	.	.	.
Salmonella	3439354	.	G	A	.	.	.
Salmonella	3444701	.	T	C	.	.	.
Salmonella	3451753	.	T	C	.	.	.
Salmonella	3469499	.	T	C	.	.	.
Salmonella	3478207	.	G	A	.	.	.
Salmonella	3479158	.	G	A	.	.	.
Salmonella	3500139	.	T	C	.	.	.
Salmonella	3514382	.	A	T	.	.	.
Salmonella	3517437	.	A	G	.	.	.
Salmonella	3526780	.	T	A	.	.	.
Salmonella	3537362	.	G	T	.	.	.
Salmonella	3538574	.	T	C	.	.	.
Salmonella	3541304	.	A	G	.	.	.
Salmonella	3543033	.	G	T	.	.	.
Salmonella	3548636	.	G	T	.	.	.
Salmonella	3569187	.	G	T	.	.	.
Salmonella	3579231	.	C	T	.	.	.
Salmonella	3588432	.	A	G	.	.	.
Salmonella	3591994	.	C	G	.	.	.
Salmonella	3607506	.	G	A	.	.	.
Salmonella	3622511	.	A	G	.	.	.
Salmonella	3637910	.	A	G	.	.	.
Salmonella	3642723	.	G	A	.	.	.
Salmonella	3649498	.	T	C	.	.	.
Salmonella	3650425	.	C	T	.	.	.
Salmonella	3661897	.	T	C	.	.	.
Salmonella	3666506	.	A	G	.	.	.
Salmonella	3673914	.	A	T	.	.	.
Salmonella	3674191	.	A	G	.	.	.
Salmonella	3675084	.	C	T	.	.	.
Salmonella	3681541	.	A	G	.	.	.
Salmonella	3684066	.	G	A	.	.	.
Salmonella	3695819	.	A	G	.	.	.
Salmonella	3696798	.	T	G	.	.	.
Salmonella	3713668	.	T	G	.	.	.
Salmonella	3714592	.	A	C	.	.	.
Salmonella	3722214	.	A	C	.	.	.
Salmonella	3727326	.	G	A	.	.	.
Salmonella	3727465	.	G	A	.	.	.
Salmonella	3749026	.	A	C	.	.	.
Salmonella	3760184	.	C	T	.	.	.
Salmonella	3768145	.	G	A	.	.	.
Salmonella	3772791	.	G	A	.	.	.
Salmonella	3774568	.	A	G	.	.	.
Salmonella	3779111	.	T	C	.	.	.
Salmonella	3780394	.	G	A	.	.	.
Salmonella	3797069	.	A	G	.	.	.
Salmonella	3804499	.	T	C	.	.	.
Salmonella	3809251	.	A	G	.	.	.
Salmonella	3813241	.	T	G	.	.	.
Salmonella	3819122	.	G	A	.	.	.
Salmonella	3828288	.	A	G	.	.	.
Salmonella	3835984	.	G	T	.	.	.
Salmonella	3861531	.	T	G	.	.	.
Salmonella	3889363	.	A	G	.	.	.
Salmonella	3892038	.	G	A	.	.	.
Salmonella	3897037	.	G	A	.	.	.
Salmonella	3907906	.	G	A	.	.	.
Salmonella	3911535	.	C	A	.	.	.
Salmonella	3917217	.	A	G	.	.	.
Salmonella	3932342	.	T	C	.	.	.
Salmonella	3938221	.	T	C	.	.	.
Salmonella	3964775	.	C	T	.	.	.
Salmonella	3999352	.	A	T	.	.	.
Salmonella	4013428	.	A	G	.	.	.
Salmonella	4015451	.	C	T	.	.	.
Salmonella	4019453	.	G	A	.	.	.
Salmonella	4024973	.	A	G	.	.	.
Salmonella	4032866	.	G	A	.	.	.
Salmonella	4036999	.	A	G	.	.	.
Salmonella	4047603	.	T	G	.	.	.
Salmonella	4067468	.	A	T	.	.	.
Salmonella	4070867	.	A	G	.	.	.
Salmonella	4074186	.	G	A	.	.	.
Salmonella	4133403	.	A	G	.	.	.
Salmonella	4173565	.	A	G	.	.	.
Salmonella	4189239	.	A	G	.	.	.
Salmonella	4191107	.	A	G	.	.	.
Salmonella	4195766	.	C	T	.	.	.
Salmonella	4197001	.	C	T	.	.	.
Salmonella	4203760	.	C	A	.	.	.
Salmonella	4228326	.	T	C	.	.	.
Salmonella	4236592	.	T	A	.	.	.
Salmonella	4244941	.	C	T	.	.	.
Salmonella	4245586	.	C	T	.	.	.
Salmonella	4252966	.	A	C	.	.	.
Salmonella	4253969	.	G	A	.	.	.
Salmonella	4260353	.	A	G	.	.	.
Salmonella	4260721	.	C	T	.	.	.
Salmonella	4274230	.	T	C	.	.	.
Salmonella	4280756	.	C	T	.	.	.
Salmonella	4286910	.	C	T	.	.	.
Salmonella	4314148	.	T	C	.	.	.
Salmonella	4315650	.	G	T	.	.	.
Salmonella	4316653	.	T	A	.	.	.
Salmonella	4323436	.	T	C	.	.	.
Salmonella	4328946	.	A	C	.	.	.
Salmonella	4334045	.	T	C	.	.	.
Salmonella	4338836	.	T	A	.	.	.
Salmonella	4339069	.	A	G	.	.	.
Salmonella	4344818	.	C	T	.	.	.
Salmonella	4347722	.	A	G	.	.	.
Salmonella	4349146	.	C	T	.	.	.
Salmonella	4367489	.	A	G	.	.	.
Salmonella	4371375	.	A	C	.	.	.
Salmonella	4374749	.	A	G	.	.	.
Salmonella	4404538	.	C	G	.	.	.
Salmonella	4419359	.	T	C	.	.	.
Salmonella	4448627	.	A	G	.	.	.
Salmonella	4456506	.	T	C	.	.	.
Salmonella	4465274	.	T	G	.	.	.
Salmonella	4481753	.	T	C	.	.	.
Salmonella	4513940	.	A	T	.	.	.
Salmonella	4522527	.	T	C	.	.	.
Salmonella	4524783	.	T	G	.	.	.
Salmonella	4542300	.	T	C	.	.	.
Salmonella	4553236	.	A	G	.	.	.
Salmonella	4564947	.	G	A	.	.	.
Salmonella	4601575	.	T	A	.	.	.
Salmonella	4605710	.	T	C	.	.	.
Salmonella	4608127	.	C	A	.	.	.
Salmonella	4617825	.	T	G	.	.	.
Salmonella	4618037	.	A	C	.	.	.
Salmonella	4631454	.	A	G	.	.	.
Salmonella	4633858	.	C	A	.	.	.
Salmonella	4635664	.	A	G	.	.	.
Salmonella	4646992	.	C	T	.	.	.
Salmonella	4647846	.	G	A	.	.	.
Salmonella	4652217	.	A	G	.	.	.
Salmonella	4653093	.	A	C	.	.	.
Salmonella	4657590	.	T	G	.	.	.
Salmonella	4666207	.	C	T	.	.	.
Salmonella	4675053	.	A	C	.	.	.
Salmonella	4680460	.	C	A	.	.	.
Salmonella	4682621	.	C	A	.	.	.
Salmonella	4690700	.	A	G	.	.	.
Salmonella	4694821	.	T	C	.	.	.
Salmonella	4698674	.	T	C	.	.	.
Salmonella	4700309	.	C	A	.	.	.
Salmonella	4701148	.	A	C	.	.	.
Salmonella	4704005	.	T	C	.	.	.
Salmonella	4706444	.	G	A	.	.	.
Salmonella	4713680	.	A	G	.	.	.
Salmonella	4713851	.	T	C	.	.	.
Salmonella	4715957	.	T	C	.	.	.
Salmonella	4720760	.	A	G	.	.	.
Salmonella	4739165	.	T	C	.	.	.
Salmonella	4740316	.	A	G	.	.	.
Salmonella	4749730	.	A	G	.	.	.
Salmonella	4751967	.	C	T	.	.	.
Salmonella	4755993	.	A	G	.	.	.
Salmonella	4758306	.	C	T	.	.	.
Salmonella	4767282	.	A	G	.	.	.
Salmonella	4777820	.	G	T	.	.	.
Salmonella	4784002	.	C	A	.	.	.
Salmonella	4793757	.	G	T	.	.	.
Salmonella	4793991	.	C	T	.	.	.
Salmonella	4822076	.	A	G	.	.	.
Salmonella	4824934	.	A	G	.	.	.
Salmonella	4849647	.	T	C	.	.	.
Salmonella	4854451	.	A	C	.	.	.
Salmonella	4855479	.	A	G	.	.	.
Salmonella	4865967	.	C	T	.	.	.
Salmonella	4877113	.	C	G	.	.	.
Salmonella	4877949	.	A	G	.	.	.
Salmonella	4892872	.	C	T	.	.	.
Salmonella	4893186	.	A	G	.	.	.
Salmonella	4896709	.	C	T	.	.	.
Salmonella	4897276	.	T	C	.	.	.
Salmonella	4897826	.	G	A	.	.	.
Salmonella	4903456	.	T	C	.	.	.
Salmonella	4927077	.	C	T	.	.	.
Salmonella	4927985	.	T	C	.	.	.
Salmonella	4931054	.	G	A	.	.	.

## Sheet: CGE - USMARC-1810
#CHROM	POS	ID	REF	ALT	QUAL	FILTER	INFO	USMARC-1810
Salmonella	9725	.	G	A	.	.	.
Salmonella	20012	.	C	T	.	.	.
Salmonella	25723	.	T	C	.	.	.
Salmonella	27185	.	T	C	.	.	.
Salmonella	29156	.	G	A	.	.	.
Salmonella	29355	.	C	T	.	.	.
Salmonella	30694	.	T	C	.	.	.
Salmonella	35844	.	G	A	.	.	.
Salmonella	37797	.	T	C	.	.	.
Salmonella	39957	.	A	G	.	.	.
Salmonella	43577	.	A	G	.	.	.
Salmonella	51973	.	C	T	.	.	.
Salmonella	57550	.	T	C	.	.	.
Salmonella	63253	.	G	A	.	.	.
Salmonella	68394	.	T	A	.	.	.
Salmonella	70089	.	G	A	.	.	.
Salmonella	74584	.	G	T	.	.	.
Salmonella	77154	.	A	G	.	.	.
Salmonella	87078	.	T	C	.	.	.
Salmonella	88847	.	A	G	.	.	.
Salmonella	89084	.	C	T	.	.	.
Salmonella	98148	.	A	G	.	.	.
Salmonella	107235	.	A	T	.	.	.
Salmonella	109559	.	G	C	.	.	.
Salmonella	117662	.	A	G	.	.	.
Salmonella	120746	.	T	C	.	.	.
Salmonella	120880	.	T	C	.	.	.
Salmonella	123368	.	G	A	.	.	.
Salmonella	127902	.	A	G	.	.	.
Salmonella	142475	.	G	A	.	.	.
Salmonella	153438	.	C	G	.	.	.
Salmonella	154978	.	A	C	.	.	.
Salmonella	168067	.	A	G	.	.	.
Salmonella	182700	.	G	T	.	.	.
Salmonella	188944	.	A	C	.	.	.
Salmonella	193611	.	T	C	.	.	.
Salmonella	203182	.	T	G	.	.	.
Salmonella	208863	.	A	T	.	.	.
Salmonella	217157	.	A	G	.	.	.
Salmonella	218113	.	T	C	.	.	.
Salmonella	224368	.	T	C	.	.	.
Salmonella	228059	.	C	T	.	.	.
Salmonella	230369	.	T	G	.	.	.
Salmonella	234794	.	T	C	.	.	.
Salmonella	241390	.	T	C	.	.	.
Salmonella	252719	.	G	T	.	.	.
Salmonella	255296	.	T	A	.	.	.
Salmonella	257184	.	C	T	.	.	.
Salmonella	264111	.	G	A	.	.	.
Salmonella	266399	.	T	C	.	.	.
Salmonella	277975	.	A	G	.	.	.
Salmonella	278951	.	C	T	.	.	.
Salmonella	282230	.	G	A	.	.	.
Salmonella	285510	.	G	A	.	.	.
Salmonella	286024	.	G	A	.	.	.
Salmonella	290875	.	T	C	.	.	.
Salmonella	307628	.	A	G	.	.	.
Salmonella	309248	.	G	T	.	.	.
Salmonella	318683	.	A	C	.	.	.
Salmonella	328323	.	G	A	.	.	.
Salmonella	331388	.	T	A	.	.	.
Salmonella	332322	.	T	A	.	.	.
Salmonella	338453	.	C	T	.	.	.
Salmonella	339898	.	A	C	.	.	.
Salmonella	345683	.	A	G	.	.	.
Salmonella	407094	.	A	G	.	.	.
Salmonella	414074	.	T	C	.	.	.
Salmonella	415459	.	T	C	.	.	.
Salmonella	416838	.	G	T	.	.	.
Salmonella	420311	.	C	T	.	.	.
Salmonella	421630	.	C	T	.	.	.
Salmonella	422261	.	A	G	.	.	.
Salmonella	425011	.	C	T	.	.	.
Salmonella	427748	.	C	T	.	.	.
Salmonella	428961	.	G	A	.	.	.
Salmonella	429375	.	T	G	.	.	.
Salmonella	434231	.	A	T	.	.	.
Salmonella	455722	.	T	C	.	.	.
Salmonella	455857	.	G	A	.	.	.
Salmonella	464049	.	A	G	.	.	.
Salmonella	466950	.	A	C	.	.	.
Salmonella	474758	.	C	T	.	.	.
Salmonella	485855	.	T	G	.	.	.
Salmonella	488182	.	C	T	.	.	.
Salmonella	491868	.	C	T	.	.	.
Salmonella	497483	.	C	G	.	.	.
Salmonella	501767	.	T	A	.	.	.
Salmonella	523723	.	G	A	.	.	.
Salmonella	529333	.	A	G	.	.	.
Salmonella	530631	.	T	C	.	.	.
Salmonella	551819	.	C	T	.	.	.
Salmonella	555745	.	T	C	.	.	.
Salmonella	557711	.	C	T	.	.	.
Salmonella	577302	.	C	A	.	.	.
Salmonella	577759	.	G	T	.	.	.
Salmonella	585712	.	A	C	.	.	.
Salmonella	592739	.	T	C	.	.	.
Salmonella	593462	.	T	A	.	.	.
Salmonella	593619	.	T	G	.	.	.
Salmonella	599082	.	T	C	.	.	.
Salmonella	600108	.	G	A	.	.	.
Salmonella	603039	.	T	C	.	.	.
Salmonella	610284	.	T	A	.	.	.
Salmonella	615853	.	G	A	.	.	.
Salmonella	618794	.	T	G	.	.	.
Salmonella	621585	.	C	A	.	.	.
Salmonella	626640	.	G	A	.	.	.
Salmonella	633257	.	C	T	.	.	.
Salmonella	645278	.	A	G	.	.	.
Salmonella	656631	.	G	T	.	.	.
Salmonella	668699	.	T	C	.	.	.
Salmonella	673427	.	G	T	.	.	.
Salmonella	674520	.	G	A	.	.	.
Salmonella	676684	.	T	G	.	.	.
Salmonella	676851	.	G	A	.	.	.
Salmonella	677560	.	C	T	.	.	.
Salmonella	681505	.	G	A	.	.	.
Salmonella	693267	.	T	C	.	.	.
Salmonella	695957	.	C	A	.	.	.
Salmonella	696365	.	T	C	.	.	.
Salmonella	715140	.	T	C	.	.	.
Salmonella	717777	.	A	G	.	.	.
Salmonella	719305	.	A	G	.	.	.
Salmonella	725880	.	C	T	.	.	.
Salmonella	727482	.	T	C	.	.	.
Salmonella	730611	.	C	T	.	.	.
Salmonella	731998	.	G	T	.	.	.
Salmonella	732677	.	C	T	.	.	.
Salmonella	733720	.	T	C	.	.	.
Salmonella	735548	.	G	C	.	.	.
Salmonella	741716	.	T	C	.	.	.
Salmonella	745287	.	A	C	.	.	.
Salmonella	749645	.	C	T	.	.	.
Salmonella	750908	.	C	A	.	.	.
Salmonella	752942	.	T	G	.	.	.
Salmonella	757369	.	G	A	.	.	.
Salmonella	758331	.	C	T	.	.	.
Salmonella	763967	.	T	C	.	.	.
Salmonella	776607	.	A	G	.	.	.
Salmonella	777940	.	T	G	.	.	.
Salmonella	781672	.	G	A	.	.	.
Salmonella	788883	.	G	A	.	.	.
Salmonella	792487	.	T	C	.	.	.
Salmonella	796374	.	G	A	.	.	.
Salmonella	800228	.	C	T	.	.	.
Salmonella	803618	.	A	T	.	.	.
Salmonella	818873	.	C	T	.	.	.
Salmonella	827843	.	A	G	.	.	.
Salmonella	845825	.	C	T	.	.	.
Salmonella	850680	.	C	T	.	.	.
Salmonella	863744	.	C	T	.	.	.
Salmonella	878152	.	C	T	.	.	.
Salmonella	888510	.	T	C	.	.	.
Salmonella	892902	.	G	A	.	.	.
Salmonella	909366	.	T	A	.	.	.
Salmonella	913818	.	A	G	.	.	.
Salmonella	915004	.	G	A	.	.	.
Salmonella	915609	.	C	T	.	.	.
Salmonella	921603	.	G	T	.	.	.
Salmonella	926675	.	T	C	.	.	.
Salmonella	935446	.	T	C	.	.	.
Salmonella	954765	.	A	G	.	.	.
Salmonella	960530	.	C	T	.	.	.
Salmonella	969234	.	A	G	.	.	.
Salmonella	976789	.	C	T	.	.	.
Salmonella	979198	.	G	A	.	.	.
Salmonella	989175	.	C	T	.	.	.
Salmonella	989528	.	G	T	.	.	.
Salmonella	991354	.	C	T	.	.	.
Salmonella	1014437	.	G	A	.	.	.
Salmonella	1020031	.	G	A	.	.	.
Salmonella	1023204	.	G	T	.	.	.
Salmonella	1023834	.	C	A	.	.	.
Salmonella	1029366	.	T	C	.	.	.
Salmonella	1051121	.	T	G	.	.	.
Salmonella	1057728	.	G	A	.	.	.
Salmonella	1063909	.	T	C	.	.	.
Salmonella	1071730	.	C	A	.	.	.
Salmonella	1075357	.	T	C	.	.	.
Salmonella	1109762	.	T	G	.	.	.
Salmonella	1111871	.	C	T	.	.	.
Salmonella	1127765	.	A	G	.	.	.
Salmonella	1135161	.	C	T	.	.	.
Salmonella	1135611	.	T	C	.	.	.
Salmonella	1140160	.	A	G	.	.	.
Salmonella	1147852	.	C	T	.	.	.
Salmonella	1148463	.	T	C	.	.	.
Salmonella	1162651	.	G	A	.	.	.
Salmonella	1168834	.	A	G	.	.	.
Salmonella	1172221	.	G	C	.	.	.
Salmonella	1178501	.	T	C	.	.	.
Salmonella	1192776	.	T	C	.	.	.
Salmonella	1193596	.	G	A	.	.	.
Salmonella	1194474	.	C	T	.	.	.
Salmonella	1199731	.	G	A	.	.	.
Salmonella	1205083	.	A	G	.	.	.
Salmonella	1218469	.	C	A	.	.	.
Salmonella	1229579	.	C	T	.	.	.
Salmonella	1230781	.	G	A	.	.	.
Salmonella	1245409	.	G	C	.	.	.
Salmonella	1275539	.	A	G	.	.	.
Salmonella	1278066	.	A	C	.	.	.
Salmonella	1306317	.	C	A	.	.	.
Salmonella	1308841	.	T	G	.	.	.
Salmonella	1310804	.	G	A	.	.	.
Salmonella	1321351	.	A	C	.	.	.
Salmonella	1329935	.	T	C	.	.	.
Salmonella	1353868	.	C	A	.	.	.
Salmonella	1357073	.	A	G	.	.	.
Salmonella	1364945	.	G	A	.	.	.
Salmonella	1366441	.	A	G	.	.	.
Salmonella	1370494	.	A	C	.	.	.
Salmonella	1371597	.	A	G	.	.	.
Salmonella	1372671	.	C	T	.	.	.
Salmonella	1378793	.	C	T	.	.	.
Salmonella	1383991	.	A	G	.	.	.
Salmonella	1393288	.	T	C	.	.	.
Salmonella	1400616	.	C	A	.	.	.
Salmonella	1408098	.	C	A	.	.	.
Salmonella	1408368	.	T	C	.	.	.
Salmonella	1415795	.	G	A	.	.	.
Salmonella	1416047	.	C	A	.	.	.
Salmonella	1419459	.	C	T	.	.	.
Salmonella	1424127	.	C	T	.	.	.
Salmonella	1428781	.	T	C	.	.	.
Salmonella	1430529	.	T	G	.	.	.
Salmonella	1431680	.	G	A	.	.	.
Salmonella	1435976	.	T	C	.	.	.
Salmonella	1439874	.	T	C	.	.	.
Salmonella	1445447	.	A	T	.	.	.
Salmonella	1445895	.	T	A	.	.	.
Salmonella	1453817	.	T	C	.	.	.
Salmonella	1463995	.	C	T	.	.	.
Salmonella	1475198	.	A	G	.	.	.
Salmonella	1477282	.	A	C	.	.	.
Salmonella	1482008	.	T	G	.	.	.
Salmonella	1491206	.	G	A	.	.	.
Salmonella	1492651	.	A	G	.	.	.
Salmonella	1498456	.	A	C	.	.	.
Salmonella	1500296	.	T	C	.	.	.
Salmonella	1503360	.	A	G	.	.	.
Salmonella	1533247	.	C	A	.	.	.
Salmonella	1533824	.	A	G	.	.	.
Salmonella	1534587	.	G	T	.	.	.
Salmonella	1582298	.	G	T	.	.	.
Salmonella	1590490	.	T	C	.	.	.
Salmonella	1608633	.	T	G	.	.	.
Salmonella	1614886	.	A	G	.	.	.
Salmonella	1621882	.	T	A	.	.	.
Salmonella	1627744	.	A	G	.	.	.
Salmonella	1628399	.	C	T	.	.	.
Salmonella	1628521	.	T	C	.	.	.
Salmonella	1634564	.	T	C	.	.	.
Salmonella	1635003	.	G	A	.	.	.
Salmonella	1646751	.	G	A	.	.	.
Salmonella	1650748	.	C	T	.	.	.
Salmonella	1669617	.	T	G	.	.	.
Salmonella	1673620	.	A	G	.	.	.
Salmonella	1678787	.	T	C	.	.	.
Salmonella	1685053	.	C	A	.	.	.
Salmonella	1699630	.	A	G	.	.	.
Salmonella	1708670	.	T	C	.	.	.
Salmonella	1714919	.	G	T	.	.	.
Salmonella	1724666	.	T	C	.	.	.
Salmonella	1730469	.	A	G	.	.	.
Salmonella	1732461	.	C	A	.	.	.
Salmonella	1735079	.	A	G	.	.	.
Salmonella	1750529	.	G	T	.	.	.
Salmonella	1752516	.	G	A	.	.	.
Salmonella	1767923	.	T	G	.	.	.
Salmonella	1768506	.	C	T	.	.	.
Salmonella	1771793	.	G	A	.	.	.
Salmonella	1775108	.	A	C	.	.	.
Salmonella	1787560	.	A	C	.	.	.
Salmonella	1806895	.	A	G	.	.	.
Salmonella	1814722	.	G	T	.	.	.
Salmonella	1815483	.	A	G	.	.	.
Salmonella	1818585	.	G	A	.	.	.
Salmonella	1821663	.	C	T	.	.	.
Salmonella	1851861	.	A	G	.	.	.
Salmonella	1855693	.	T	C	.	.	.
Salmonella	1862923	.	C	T	.	.	.
Salmonella	1872168	.	C	G	.	.	.
Salmonella	1876555	.	G	A	.	.	.
Salmonella	1886386	.	G	A	.	.	.
Salmonella	1890856	.	C	A	.	.	.
Salmonella	1900672	.	A	G	.	.	.
Salmonella	1905354	.	G	A	.	.	.
Salmonella	1905716	.	G	A	.	.	.
Salmonella	1914164	.	T	C	.	.	.
Salmonella	1934283	.	T	C	.	.	.
Salmonella	1939238	.	A	G	.	.	.
Salmonella	1943024	.	T	C	.	.	.
Salmonella	2004148	.	G	T	.	.	.
Salmonella	2017616	.	T	C	.	.	.
Salmonella	2019679	.	T	C	.	.	.
Salmonella	2027040	.	T	C	.	.	.
Salmonella	2033626	.	C	A	.	.	.
Salmonella	2050873	.	A	C	.	.	.
Salmonella	2053874	.	C	T	.	.	.
Salmonella	2059913	.	A	C	.	.	.
Salmonella	2060457	.	A	G	.	.	.
Salmonella	2075758	.	T	C	.	.	.
Salmonella	2078732	.	G	C	.	.	.
Salmonella	2080262	.	A	G	.	.	.
Salmonella	2080447	.	A	T	.	.	.
Salmonella	2081038	.	C	T	.	.	.
Salmonella	2081984	.	G	A	.	.	.
Salmonella	2084495	.	C	T	.	.	.
Salmonella	2105608	.	G	C	.	.	.
Salmonella	2156816	.	T	G	.	.	.
Salmonella	2161811	.	T	C	.	.	.
Salmonella	2164525	.	A	G	.	.	.
Salmonella	2166315	.	G	T	.	.	.
Salmonella	2180384	.	T	C	.	.	.
Salmonella	2187139	.	G	A	.	.	.
Salmonella	2195164	.	G	A	.	.	.
Salmonella	2197211	.	G	A	.	.	.
Salmonella	2202728	.	T	C	.	.	.
Salmonella	2204598	.	A	C	.	.	.
Salmonella	2207801	.	C	A	.	.	.
Salmonella	2222954	.	G	A	.	.	.
Salmonella	2235054	.	G	A	.	.	.
Salmonella	2235516	.	C	T	.	.	.
Salmonella	2235777	.	A	G	.	.	.
Salmonella	2255229	.	C	T	.	.	.
Salmonella	2256632	.	C	T	.	.	.
Salmonella	2258956	.	A	G	.	.	.
Salmonella	2286689	.	A	G	.	.	.
Salmonella	2287163	.	G	A	.	.	.
Salmonella	2313961	.	T	C	.	.	.
Salmonella	2321488	.	A	G	.	.	.
Salmonella	2322628	.	T	G	.	.	.
Salmonella	2323747	.	G	A	.	.	.
Salmonella	2326468	.	G	A	.	.	.
Salmonella	2326671	.	G	A	.	.	.
Salmonella	2329404	.	A	G	.	.	.
Salmonella	2330628	.	C	T	.	.	.
Salmonella	2333626	.	A	G	.	.	.
Salmonella	2347099	.	T	C	.	.	.
Salmonella	2347603	.	T	C	.	.	.
Salmonella	2356068	.	C	T	.	.	.
Salmonella	2357129	.	G	T	.	.	.
Salmonella	2362345	.	A	G	.	.	.
Salmonella	2373652	.	A	G	.	.	.
Salmonella	2398775	.	C	G	.	.	.
Salmonella	2402325	.	G	A	.	.	.
Salmonella	2403191	.	G	A	.	.	.
Salmonella	2408331	.	A	T	.	.	.
Salmonella	2421641	.	C	A	.	.	.
Salmonella	2424430	.	C	G	.	.	.
Salmonella	2426794	.	A	G	.	.	.
Salmonella	2450551	.	G	T	.	.	.
Salmonella	2457570	.	C	A	.	.	.
Salmonella	2459091	.	T	G	.	.	.
Salmonella	2459563	.	T	G	.	.	.
Salmonella	2462136	.	A	G	.	.	.
Salmonella	2485066	.	T	G	.	.	.
Salmonella	2486586	.	A	G	.	.	.
Salmonella	2486720	.	T	C	.	.	.
Salmonella	2492490	.	G	A	.	.	.
Salmonella	2512155	.	T	G	.	.	.
Salmonella	2513960	.	A	T	.	.	.
Salmonella	2528818	.	A	G	.	.	.
Salmonella	2532837	.	T	G	.	.	.
Salmonella	2535871	.	C	G	.	.	.
Salmonella	2551854	.	G	T	.	.	.
Salmonella	2569583	.	A	C	.	.	.
Salmonella	2586219	.	T	C	.	.	.
Salmonella	2596185	.	C	T	.	.	.
Salmonella	2599506	.	T	G	.	.	.
Salmonella	2608247	.	G	A	.	.	.
Salmonella	2609289	.	A	T	.	.	.
Salmonella	2610884	.	A	G	.	.	.
Salmonella	2615123	.	T	C	.	.	.
Salmonella	2627693	.	C	A	.	.	.
Salmonella	2628445	.	C	A	.	.	.
Salmonella	2631422	.	T	C	.	.	.
Salmonella	2632791	.	C	G	.	.	.
Salmonella	2650699	.	G	A	.	.	.
Salmonella	2652382	.	T	C	.	.	.
Salmonella	2652604	.	A	G	.	.	.
Salmonella	2652935	.	A	G	.	.	.
Salmonella	2658238	.	A	C	.	.	.
Salmonella	2669081	.	T	C	.	.	.
Salmonella	2674876	.	C	A	.	.	.
Salmonella	2682684	.	T	C	.	.	.
Salmonella	2689025	.	G	T	.	.	.
Salmonella	2699289	.	G	A	.	.	.
Salmonella	2701961	.	G	A	.	.	.
Salmonella	2710447	.	G	A	.	.	.
Salmonella	2711189	.	A	T	.	.	.
Salmonella	2711817	.	C	T	.	.	.
Salmonella	2737054	.	G	A	.	.	.
Salmonella	2758785	.	G	A	.	.	.
Salmonella	2773481	.	G	A	.	.	.
Salmonella	2776101	.	C	A	.	.	.
Salmonella	2784021	.	T	C	.	.	.
Salmonella	2786838	.	G	C	.	.	.
Salmonella	2788164	.	A	G	.	.	.
Salmonella	2792115	.	T	C	.	.	.
Salmonella	2849488	.	A	G	.	.	.
Salmonella	2857643	.	G	A	.	.	.
Salmonella	2858749	.	A	G	.	.	.
Salmonella	2878973	.	C	A	.	.	.
Salmonella	2881368	.	C	T	.	.	.
Salmonella	2895153	.	G	T	.	.	.
Salmonella	2896506	.	A	C	.	.	.
Salmonella	2896999	.	C	T	.	.	.
Salmonella	2897474	.	G	A	.	.	.
Salmonella	2899637	.	G	A	.	.	.
Salmonella	2901210	.	C	T	.	.	.
Salmonella	2905421	.	G	C	.	.	.
Salmonella	2914723	.	A	G	.	.	.
Salmonella	2923324	.	T	C	.	.	.
Salmonella	2926768	.	T	G	.	.	.
Salmonella	2931981	.	G	A	.	.	.
Salmonella	2938117	.	G	C	.	.	.
Salmonella	2940963	.	G	A	.	.	.
Salmonella	2945993	.	A	C	.	.	.
Salmonella	2952461	.	G	A	.	.	.
Salmonella	2958459	.	T	C	.	.	.
Salmonella	2960030	.	C	T	.	.	.
Salmonella	2973307	.	A	C	.	.	.
Salmonella	2980128	.	T	G	.	.	.
Salmonella	2985905	.	T	A	.	.	.
Salmonella	3018266	.	C	A	.	.	.
Salmonella	3020381	.	G	T	.	.	.
Salmonella	3036022	.	A	G	.	.	.
Salmonella	3036200	.	T	A	.	.	.
Salmonella	3048500	.	T	C	.	.	.
Salmonella	3054036	.	G	T	.	.	.
Salmonella	3061351	.	G	A	.	.	.
Salmonella	3087786	.	A	C	.	.	.
Salmonella	3094195	.	C	T	.	.	.
Salmonella	3094692	.	C	T	.	.	.
Salmonella	3099957	.	G	T	.	.	.
Salmonella	3113195	.	A	C	.	.	.
Salmonella	3113799	.	A	G	.	.	.
Salmonella	3113971	.	A	G	.	.	.
Salmonella	3120723	.	C	A	.	.	.
Salmonella	3130819	.	A	G	.	.	.
Salmonella	3131436	.	G	T	.	.	.
Salmonella	3144393	.	C	A	.	.	.
Salmonella	3153003	.	G	A	.	.	.
Salmonella	3160970	.	G	T	.	.	.
Salmonella	3171837	.	A	T	.	.	.
Salmonella	3172872	.	C	G	.	.	.
Salmonella	3175175	.	C	T	.	.	.
Salmonella	3176556	.	T	C	.	.	.
Salmonella	3178355	.	C	A	.	.	.
Salmonella	3183486	.	T	C	.	.	.
Salmonella	3194363	.	G	A	.	.	.
Salmonella	3200234	.	T	C	.	.	.
Salmonella	3201140	.	C	T	.	.	.
Salmonella	3213060	.	A	G	.	.	.
Salmonella	3219893	.	C	A	.	.	.
Salmonella	3220862	.	T	G	.	.	.
Salmonella	3222681	.	G	A	.	.	.
Salmonella	3225938	.	C	T	.	.	.
Salmonella	3227450	.	G	A	.	.	.
Salmonella	3229808	.	G	A	.	.	.
Salmonella	3232242	.	G	A	.	.	.
Salmonella	3244922	.	T	C	.	.	.
Salmonella	3248019	.	A	G	.	.	.
Salmonella	3278104	.	T	C	.	.	.
Salmonella	3278629	.	A	G	.	.	.
Salmonella	3279156	.	C	T	.	.	.
Salmonella	3281851	.	A	C	.	.	.
Salmonella	3282100	.	G	A	.	.	.
Salmonella	3286222	.	G	A	.	.	.
Salmonella	3290067	.	T	G	.	.	.
Salmonella	3292966	.	A	C	.	.	.
Salmonella	3297118	.	C	T	.	.	.
Salmonella	3303668	.	C	A	.	.	.
Salmonella	3305249	.	A	G	.	.	.
Salmonella	3307915	.	C	T	.	.	.
Salmonella	3310504	.	C	T	.	.	.
Salmonella	3312578	.	G	A	.	.	.
Salmonella	3314839	.	A	C	.	.	.
Salmonella	3319593	.	G	T	.	.	.
Salmonella	3332241	.	C	T	.	.	.
Salmonella	3341294	.	G	T	.	.	.
Salmonella	3358069	.	G	A	.	.	.
Salmonella	3365856	.	T	C	.	.	.
Salmonella	3366268	.	G	T	.	.	.
Salmonella	3367847	.	T	C	.	.	.
Salmonella	3376933	.	A	G	.	.	.
Salmonella	3381864	.	A	C	.	.	.
Salmonella	3383951	.	G	A	.	.	.
Salmonella	3385321	.	G	C	.	.	.
Salmonella	3385743	.	T	G	.	.	.
Salmonella	3400632	.	G	A	.	.	.
Salmonella	3424222	.	G	A	.	.	.
Salmonella	3439354	.	G	A	.	.	.
Salmonella	3442009	.	A	G	.	.	.
Salmonella	3451753	.	T	C	.	.	.
Salmonella	3454982	.	A	G	.	.	.
Salmonella	3459798	.	C	A	.	.	.
Salmonella	3478207	.	G	A	.	.	.
Salmonella	3479158	.	G	A	.	.	.
Salmonella	3489047	.	C	G	.	.	.
Salmonella	3489885	.	G	A	.	.	.
Salmonella	3500139	.	T	C	.	.	.
Salmonella	3502522	.	C	G	.	.	.
Salmonella	3514382	.	A	T	.	.	.
Salmonella	3517437	.	A	G	.	.	.
Salmonella	3520999	.	T	C	.	.	.
Salmonella	3548636	.	G	T	.	.	.
Salmonella	3561300	.	C	T	.	.	.
Salmonella	3569705	.	A	G	.	.	.
Salmonella	3573331	.	G	A	.	.	.
Salmonella	3584547	.	T	C	.	.	.
Salmonella	3588432	.	A	G	.	.	.
Salmonella	3630176	.	C	T	.	.	.
Salmonella	3634031	.	T	C	.	.	.
Salmonella	3637910	.	A	G	.	.	.
Salmonella	3640023	.	G	T	.	.	.
Salmonella	3642920	.	G	A	.	.	.
Salmonella	3649498	.	T	C	.	.	.
Salmonella	3652775	.	T	G	.	.	.
Salmonella	3653469	.	C	A	.	.	.
Salmonella	3657073	.	T	C	.	.	.
Salmonella	3661897	.	T	C	.	.	.
Salmonella	3664487	.	G	A	.	.	.
Salmonella	3665342	.	C	G	.	.	.
Salmonella	3666506	.	A	G	.	.	.
Salmonella	3684066	.	G	A	.	.	.
Salmonella	3695819	.	A	G	.	.	.
Salmonella	3696798	.	T	G	.	.	.
Salmonella	3722214	.	A	C	.	.	.
Salmonella	3760184	.	C	T	.	.	.
Salmonella	3763027	.	T	C	.	.	.
Salmonella	3772791	.	G	A	.	.	.
Salmonella	3774568	.	A	G	.	.	.
Salmonella	3779111	.	T	C	.	.	.
Salmonella	3781596	.	A	C	.	.	.
Salmonella	3797069	.	A	G	.	.	.
Salmonella	3804499	.	T	C	.	.	.
Salmonella	3807206	.	C	T	.	.	.
Salmonella	3808787	.	C	T	.	.	.
Salmonella	3809251	.	A	G	.	.	.
Salmonella	3811253	.	G	A	.	.	.
Salmonella	3813342	.	G	A	.	.	.
Salmonella	3819122	.	G	A	.	.	.
Salmonella	3819805	.	C	T	.	.	.
Salmonella	3842642	.	C	G	.	.	.
Salmonella	3861531	.	T	G	.	.	.
Salmonella	3872195	.	C	T	.	.	.
Salmonella	3879267	.	C	T	.	.	.
Salmonella	3889363	.	A	G	.	.	.
Salmonella	3894969	.	G	A	.	.	.
Salmonella	3905748	.	C	A	.	.	.
Salmonella	3907906	.	G	A	.	.	.
Salmonella	3909426	.	C	A	.	.	.
Salmonella	3911535	.	C	A	.	.	.
Salmonella	3917217	.	A	G	.	.	.
Salmonella	3922507	.	G	C	.	.	.
Salmonella	3925317	.	C	T	.	.	.
Salmonella	3932342	.	T	C	.	.	.
Salmonella	3945822	.	G	T	.	.	.
Salmonella	3947155	.	G	A	.	.	.
Salmonella	3969698	.	T	C	.	.	.
Salmonella	3973545	.	C	T	.	.	.
Salmonella	3978749	.	C	T	.	.	.
Salmonella	3996016	.	A	G	.	.	.
Salmonella	3999352	.	A	T	.	.	.
Salmonella	4013428	.	A	G	.	.	.
Salmonella	4016862	.	C	T	.	.	.
Salmonella	4023656	.	T	C	.	.	.
Salmonella	4024973	.	A	G	.	.	.
Salmonella	4036999	.	A	G	.	.	.
Salmonella	4039785	.	C	T	.	.	.
Salmonella	4047603	.	T	G	.	.	.
Salmonella	4067468	.	A	T	.	.	.
Salmonella	4070867	.	A	G	.	.	.
Salmonella	4129208	.	C	A	.	.	.
Salmonella	4129968	.	T	A	.	.	.
Salmonella	4133403	.	A	G	.	.	.
Salmonella	4138902	.	G	T	.	.	.
Salmonella	4161955	.	G	A	.	.	.
Salmonella	4163200	.	G	T	.	.	.
Salmonella	4164439	.	G	A	.	.	.
Salmonella	4173565	.	A	G	.	.	.
Salmonella	4189239	.	A	G	.	.	.
Salmonella	4191107	.	A	G	.	.	.
Salmonella	4213164	.	T	C	.	.	.
Salmonella	4215212	.	C	T	.	.	.
Salmonella	4219209	.	G	C	.	.	.
Salmonella	4228326	.	T	C	.	.	.
Salmonella	4236592	.	T	A	.	.	.
Salmonella	4248966	.	C	T	.	.	.
Salmonella	4249693	.	C	T	.	.	.
Salmonella	4252966	.	A	C	.	.	.
Salmonella	4253969	.	G	A	.	.	.
Salmonella	4260353	.	A	G	.	.	.
Salmonella	4261665	.	C	T	.	.	.
Salmonella	4274230	.	T	C	.	.	.
Salmonella	4314148	.	T	C	.	.	.
Salmonella	4315650	.	G	T	.	.	.
Salmonella	4316653	.	T	A	.	.	.
Salmonella	4323436	.	T	C	.	.	.
Salmonella	4328946	.	A	C	.	.	.
Salmonella	4335959	.	C	T	.	.	.
Salmonella	4338836	.	T	A	.	.	.
Salmonella	4339069	.	A	G	.	.	.
Salmonella	4341580	.	A	G	.	.	.
Salmonella	4347722	.	A	G	.	.	.
Salmonella	4367489	.	A	G	.	.	.
Salmonella	4374749	.	A	G	.	.	.
Salmonella	4376951	.	C	A	.	.	.
Salmonella	4378784	.	G	T	.	.	.
Salmonella	4386844	.	C	T	.	.	.
Salmonella	4404538	.	C	G	.	.	.
Salmonella	4417861	.	C	T	.	.	.
Salmonella	4419359	.	T	C	.	.	.
Salmonella	4454990	.	T	C	.	.	.
Salmonella	4456506	.	T	C	.	.	.
Salmonella	4469038	.	C	T	.	.	.
Salmonella	4480190	.	C	A	.	.	.
Salmonella	4488236	.	C	T	.	.	.
Salmonella	4499089	.	G	A	.	.	.
Salmonella	4499601	.	G	A	.	.	.
Salmonella	4511027	.	C	T	.	.	.
Salmonella	4511919	.	C	A	.	.	.
Salmonella	4519702	.	T	A	.	.	.
Salmonella	4522526	.	G	A	.	.	.
Salmonella	4524783	.	T	G	.	.	.
Salmonella	4530089	.	C	T	.	.	.
Salmonella	4536298	.	G	C	.	.	.
Salmonella	4542300	.	T	C	.	.	.
Salmonella	4544983	.	G	T	.	.	.
Salmonella	4553236	.	A	G	.	.	.
Salmonella	4562117	.	C	T	.	.	.
Salmonella	4564947	.	G	A	.	.	.
Salmonella	4566675	.	C	T	.	.	.
Salmonella	4568370	.	G	A	.	.	.
Salmonella	4579862	.	T	C	.	.	.
Salmonella	4594432	.	C	T	.	.	.
Salmonella	4601575	.	T	A	.	.	.
Salmonella	4608127	.	C	A	.	.	.
Salmonella	4617462	.	T	G	.	.	.
Salmonella	4618747	.	C	T	.	.	.
Salmonella	4631051	.	G	A	.	.	.
Salmonella	4631454	.	A	G	.	.	.
Salmonella	4647846	.	G	A	.	.	.
Salmonella	4653093	.	A	C	.	.	.
Salmonella	4657590	.	T	G	.	.	.
Salmonella	4661090	.	C	T	.	.	.
Salmonella	4661552	.	T	A	.	.	.
Salmonella	4666207	.	C	T	.	.	.
Salmonella	4669149	.	G	A	.	.	.
Salmonella	4675053	.	A	C	.	.	.
Salmonella	4676221	.	C	T	.	.	.
Salmonella	4683026	.	T	A	.	.	.
Salmonella	4690700	.	A	G	.	.	.
Salmonella	4694821	.	T	C	.	.	.
Salmonella	4698674	.	T	C	.	.	.
Salmonella	4701148	.	A	C	.	.	.
Salmonella	4707112	.	G	A	.	.	.
Salmonella	4712628	.	G	A	.	.	.
Salmonella	4713680	.	A	G	.	.	.
Salmonella	4715957	.	T	C	.	.	.
Salmonella	4732647	.	C	T	.	.	.
Salmonella	4736491	.	A	G	.	.	.
Salmonella	4737277	.	T	C	.	.	.
Salmonella	4739165	.	T	C	.	.	.
Salmonella	4740077	.	C	T	.	.	.
Salmonella	4740199	.	C	A	.	.	.
Salmonella	4740316	.	A	G	.	.	.
Salmonella	4742991	.	T	C	.	.	.
Salmonella	4749730	.	A	G	.	.	.
Salmonella	4753600	.	G	A	.	.	.
Salmonella	4753721	.	A	G	.	.	.
Salmonella	4755993	.	A	G	.	.	.
Salmonella	4759638	.	C	T	.	.	.
Salmonella	4775859	.	A	G	.	.	.
Salmonella	4789864	.	G	A	.	.	.
Salmonella	4793991	.	C	T	.	.	.
Salmonella	4810270	.	A	T	.	.	.
Salmonella	4817104	.	T	C	.	.	.
Salmonella	4822076	.	A	G	.	.	.
Salmonella	4824934	.	A	G	.	.	.
Salmonella	4838256	.	A	T	.	.	.
Salmonella	4849647	.	T	C	.	.	.
Salmonella	4853572	.	A	C	.	.	.
Salmonella	4854451	.	A	C	.	.	.
Salmonella	4855479	.	A	G	.	.	.
Salmonella	4858345	.	T	C	.	.	.
Salmonella	4877113	.	C	G	.	.	.
Salmonella	4878103	.	G	A	.	.	.
Salmonella	4893186	.	A	G	.	.	.
Salmonella	4927985	.	T	C	.	.	.
Salmonella	4931054	.	G	A	.	.	.

[truncated: 3 more sheets: CGE - USMARC-1880, CGE - USMARC-1896, CGE - USMARC-1898]
