# Supplementary material for: Genomic Characterization of Salmonella typhimurium DT104 Strains Associated with Cattle and Beef Products
Source: Pathogens. 2021 Apr 27;10(5):529. doi: 10.3390/pathogens10050529 (PMC8145149; doi:10.3390/pathogens10050529)
Supplement: Supplementary file 1 [file pathogens-10-00529-s001.zip › Supplemental Table 4 -DT104_unique_genes.xlsx]

## Sheet: DT104_08_05_2020_2020.results
	DT104_locus_tag	DT104_Annotation	Prokka Annotation	Number_pos_present_in	Number_neg_present_in	Number_pos_not_present_in	Number_neg_not_present_in	Sensitivity	Specificity	Odds_ratio	Naive_p	Bonferroni_p	Benjamini_H_p	Max_Pairwise_comparisons	Max_supporting_pairs	Max_opposing_pairs	Best_pairwise_comp_p	Worst_pairwise_comp_p
Aeromonas phage vB AsaM 56	1,976,564 - 1,976,872	N/A	hypothetical protein	7	0	0	6	100	100	inf	0.000582751	0.853147	0.0104042	1	1	0	1	1
	1,978,305 - 1,978,511	N/A	hypothetical protein	7	0	0	6	100	100	inf	0.000582751	0.853147	0.0104042	1	1	0	1	1
	1,981,148 - 1,981,474	N/A	hypothetical protein	7	0	0	6	100	100	inf	0.000582751	0.853147	0.0104042	1	1	0	1	1
	1,981,456 - 1,981,650	N/A	hypothetical protein	7	0	0	6	100	100	inf	0.000582751	0.853147	0.0104042	1	1	0	1	1
	1,982,310 - 1,982,612	N/A	hypothetical protein	7	0	0	6	100	100	inf	0.000582751	0.853147	0.0104042	1	1	0	1	1
	1,982,808 - 1,982,960	N/A	Protein PndA	7	0	0	6	100	100	inf	0.000582751	0.853147	0.0104042	1	1	0	1	1
	1,985,349 - 1,985,843	N/A	hypothetical protein	7	0	0	6	100	100	inf	0.000582751	0.853147	0.0104042	1	1	0	1	1
	1,985,830 - 1,986,084	N/A	hypothetical protein	7	0	0	6	100	100	inf	0.000582751	0.853147	0.0104042	1	1	0	1	1
	1,986,879 - 1,987,067	N/A	hypothetical protein	7	0	0	6	100	100	inf	0.000582751	0.853147	0.0104042	1	1	0	1	1
	1,987,012 - 1,987,191	N/A	hypothetical protein	7	0	0	6	100	100	inf	0.000582751	0.853147	0.0104042	1	1	0	1	1
	1,987,452 - 1,987,727	N/A	hypothetical protein	7	0	0	6	100	100	inf	0.000582751	0.853147	0.0104042	1	1	0	1	1
	1,987,731 - 1,987,937	N/A	hypothetical protein	7	0	0	6	100	100	inf	0.000582751	0.853147	0.0104042	1	1	0	1	1
	1,988,013 - 1,988,348	N/A	hypothetical protein	7	0	0	6	100	100	inf	0.000582751	0.853147	0.0104042	1	1	0	1	1
	1,993,294 - 1,993,473	N/A	Double-strand break reduction protein	7	0	0	6	100	100	inf	0.000582751	0.853147	0.0104042	1	1	0	1	1
	DT104_18431	lipopolysaccharide	Spore coat protein SA	7	0	0	6	100	100	inf	0.000582751	0.853147	0.0104042	1	1	0	1	1
	DT104_18441	hypothetical protein	hypothetical protein	7	0	0	6	100	100	inf	0.000582751	0.853147	0.0104042	1	1	0	1	1
	DT104_18451	putative uncharacterized protein	hypothetical protein	7	0	0	6	100	100	inf	0.000582751	0.853147	0.0104042	1	1	0	1	1
	DT104_18461	putative uncharacterized protein	hypothetical protein	7	0	0	6	100	100	inf	0.000582751	0.853147	0.0104042	1	1	0	1	1
	DT104_18471	putative prophage protein	Prophage tail fiber assembly protein TfaE	7	0	0	6	100	100	inf	0.000582751	0.853147	0.0104042	1	1	0	1	1
	DT104_18651	large subunit terminase	putative protein	7	0	0	6	100	100	inf	0.000582751	0.853147	0.0104042	1	1	0	1	1
	DT104_18661	small subunit terminase	hypothetical protein	7	0	0	6	100	100	inf	0.000582751	0.853147	0.0104042	1	1	0	1	1
	DT104_18671	putative prophage protein	hypothetical protein	7	0	0	6	100	100	inf	0.000582751	0.853147	0.0104042	1	1	0	1	1
	DT104_18701	putative prophage protein	hypothetical protein	7	0	0	6	100	100	inf	0.000582751	0.853147	0.0104042	1	1	0	1	1
	DT104_18711	putative prophage protein	hypothetical protein	7	0	0	6	100	100	inf	0.000582751	0.853147	0.0104042	1	1	0	1	1
	DT104_18721	putative prophage protein	hypothetical protein	7	0	0	6	100	100	inf	0.000582751	0.853147	0.0104042	1	1	0	1	1
	DT104_18731	antitermination protein	hypothetical protein	7	0	0	6	100	100	inf	0.000582751	0.853147	0.0104042	1	1	0	1	1
	DT104_18751	putative prophage protein	hypothetical protein	7	0	0	6	100	100	inf	0.000582751	0.853147	0.0104042	1	1	0	1	1
	DT104_18761	putative prophage protein	hypothetical protein	7	0	0	6	100	100	inf	0.000582751	0.853147	0.0104042	1	1	0	1	1
	DT104_18771	putative phage encoded DNA-binding protein	hypothetical protein	7	0	0	6	100	100	inf	0.000582751	0.853147	0.0104042	1	1	0	1	1
	DT104_18781	putative protein	hypothetical protein	7	0	0	6	100	100	inf	0.000582751	0.853147	0.0104042	1	1	0	1	1
	DT104_18791	primosomal protein	Primosomal protein 1	7	0	0	6	100	100	inf	0.000582751	0.853147	0.0104042	1	1	0	1	1
	DT104_18801	transcriptional protein	hypothetical protein	7	0	0	6	100	100	inf	0.000582751	0.853147	0.0104042	1	1	0	1	1
	DT104_18811	Exodeoxyribonuclease VIII	Exodeoxyribonuclease 8	7	0	0	6	100	100	inf	0.000582751	0.853147	0.0104042	1	1	0	1	1
	DT104_18821	DNA Recombinase	Protein RecT	7	0	0	6	100	100	inf	0.000582751	0.853147	0.0104042	1	1	0	1	1
	DT104_18831	putative prophage protein	hypothetical protein	7	0	0	6	100	100	inf	0.000582751	0.853147	0.0104042	1	1	0	1	1
	DT104_18841	putative prophage protein	hypothetical protein	7	0	0	6	100	100	inf	0.000582751	0.853147	0.0104042	1	1	0	1	1
	DT104_18851	putative prophage protein	hypothetical protein	7	0	0	6	100	100	inf	0.000582751	0.853147	0.0104042	1	1	0	1	1
	DT104_18871	putative integrase	hypothetical protein	7	0	0	6	100	100	inf	0.000582751	0.853147	0.0104042	1	1	0	1	1
Salmonella phage ST64B	DT104_20141	putative prophage protein	hypothetical protein	7	0	0	6	100	100	inf	0.000582751	0.853147	0.0104042	1	1	0	1	1
	DT104_20361	putative prophage protein	hypothetical protein	7	0	0	6	100	100	inf	0.000582751	0.853147	0.0104042	1	1	0	1	1
	DT104_20381	putative prophage protein	hypothetical protein	7	0	0	6	100	100	inf	0.000582751	0.853147	0.0104042	1	1	0	1	1
	DT104_20391	putative prophage product	hypothetical protein	7	0	0	6	100	100	inf	0.000582751	0.853147	0.0104042	1	1	0	1	1
	DT104_20401	putative prophage protein	hypothetical protein	7	0	0	6	100	100	inf	0.000582751	0.853147	0.0104042	1	1	0	1	1
	DT104_20421	putative prophage protein	hypothetical protein	7	0	0	6	100	100	inf	0.000582751	0.853147	0.0104042	1	1	0	1	1
	DT104_20431	putative prophage protein	hypothetical protein	7	0	0	6	100	100	inf	0.000582751	0.853147	0.0104042	1	1	0	1	1
	DT104_20441	putative prophage antitermination protein	hypothetical protein	7	0	0	6	100	100	inf	0.000582751	0.853147	0.0104042	1	1	0	1	1
	DT104_20581	putative prophage protein	hypothetical protein	7	0	0	6	100	100	inf	0.000582751	0.853147	0.0104042	1	1	0	1	1
	DT104_20571	putative prophage protein	hypothetical protein	7	0	0	6	100	100	inf	0.000582751	0.853147	0.0104042	1	1	0	1	1
	DT104_20131	putative prophage protein	hypothetical protein	7	0	0	6	100	100	inf	0.000582751	0.853147	0.0104042	1	1	0	1	1
	DT104_20151	putative prophage protein	Cold shock protein YdfK	7	0	0	6	100	100	inf	0.000582751	0.853147	0.0104042	1	1	0	1	1
	2,111,622 - 2,111,720	N/A	hypothetical protein	7	0	0	6	100	100	inf	0.000582751	0.853147	0.0104042	1	1	0	1	1
	2,142,719 - 2,143,057	N/A	hypothetical protein	7	0	0	6	100	100	inf	0.000582751	0.853147	0.0104042	1	1	0	1	1
	2,143,020 - 2,143,244	N/A	hypothetical protein	7	0	0	6	100	100	inf	0.000582751	0.853147	0.0104042	1	1	0	1	1
	NOTE: N/A - Indicates region in DT104 genome that was annotated by Prokka, but does not have a corresponding gene and/or CDS in the original DT104 annotations, but the nucleotide sequence is unique to the S. Typhimurium DT104 strains.
