# Supplementary material for: Genomic Characterization of Salmonella typhimurium DT104 Strains Associated with Cattle and Beef Products
Source: Pathogens. 2021 Apr 27;10(5):529. doi: 10.3390/pathogens10050529 (PMC8145149; doi:10.3390/pathogens10050529)
Supplement: Supplementary file 1 [file pathogens-10-00529-s001.zip › Supplemental Table 5 - non-DT104_unique_genes.xlsx]

## Sheet: non-DT104 unique genes
CDC 2010K-1587 Locus Tag	CDC 2010K-1587 Annotation	Prokka Annotation	Number_pos_present_in	Number_neg_present_in	Number_pos_not_present_in	Number_neg_not_present_in	Sensitivity	Specificity	Odds_ratio	Naive_p	Bonferroni_p	Benjamini_H_p	Max_Pairwise_comparisons	Max_supporting_pairs	Max_opposing_pairs	Best_pairwise_comp_p	Worst_pairwise_comp_p
AX04_16515	acyl-CoA synthestase FdrA	Protein FdrA	6	0	0	7	100	100	inf	0.000582751	0.853147	0.0104042	1	1	0	1	1
AX04_16520	ureidoglycolate dehydrogenase	Ureidoglycolate dehydrogenase (NAD(+))	6	0	0	7	100	100	inf	0.000582751	0.853147	0.0104042	1	1	0	1	1
AX04_16525	allantoate amidohydrolase	Allantoate amidohydrolase	6	0	0	7	100	100	inf	0.000582751	0.853147	0.0104042	1	1	0	1	1
AX04_16530	(S)-ureidoglycine aminohydrolase	(S)-ureidoglycine aminohydrolase	6	0	0	7	100	100	inf	0.000582751	0.853147	0.0104042	1	1	0	1	1
AX04_16535	glycerate kinase	Glycerate 3-kinase	6	0	0	7	100	100	inf	0.000582751	0.853147	0.0104042	1	1	0	1	1
AX04_16540	uracil/xanthine transporter	Putative purine permease YbbY	6	0	0	7	100	100	inf	0.000582751	0.853147	0.0104042	1	1	0	1	1
AX04_16545	allantoinase	Allantoinase	6	0	0	7	100	100	inf	0.000582751	0.853147	0.0104042	1	1	0	1	1
AX04_16550	allantoin permease	Putative allantoin permease	6	0	0	7	100	100	inf	0.000582751	0.853147	0.0104042	1	1	0	1	1
AX04_16555	MFS transporter	putative sulfoacetate transporter SauU	6	0	0	7	100	100	inf	0.000582751	0.853147	0.0104042	1	1	0	1	1
AX04_16560	2-hydroxy-3-oxopropionate reductase	2-hydroxy-3-oxopropionate reductase	6	0	0	7	100	100	inf	0.000582751	0.853147	0.0104042	1	1	0	1	1
AX04_16565	hydroxypyruvate isomerase	Hydroxypyruvate isomerase	6	0	0	7	100	100	inf	0.000582751	0.853147	0.0104042	1	1	0	1	1
AX04_18025	hypothetical protein	hypothetical protein	6	0	0	7	100	100	inf	0.000582751	0.853147	0.0104042	1	1	0	1	1
